# Supplementary material for: Complex Networks Analyses of Antibiofilm Peptides: An Emerging Tool for Next-Generation Antimicrobials’ Discovery
Source: Antibiotics (Basel). 2023 Apr 13;12(4):747. doi: 10.3390/antibiotics12040747 (PMC10135022; doi:10.3390/antibiotics12040747)
Supplement: Supplementary file 1 [file antibiotics-12-00747-s001.zip › Supplementary_Materials_Final/FileS4_66_Rep_ABFPs_Description_&_HSPN.xlsx]

## Sheet: 66_Rep_ABFPs_Description
ID	Sequence	Lenght	Original Cluster	Node Degree	Harmonic Centrality (HC)	Betweenness Centrality (BC)	Hub-Bridge Centrality (HB)	MW	pI	Z(pH=5)	Z(pH=7)	Z(pH=9)	NetCharge (KLEP840101)	Boman Index	GRAVY Index
starPep_00000	GIGAVLKVLTTGLPALISWIKRKRQQ	26	15	10	231.645	2093.78	64.22	2847.49	12.5285	5.00232	4.99112	4.46474	5	0.564231	-0.141667
starPep_00002	ILPWKWPWWPWRR	13	10	0	0	0	0	1907.3	12.5121	3.00233	2.99172	2.52376	3	1.06538	0.963636
starPep_00004	LLGDFFRKSKEKIGKEFKRIVQRIKDFLRNLVPRTES	37	11	9	190.114	657.904	105.96	4493.33	11.1232	6.66097	5.99795	5.37534	6	2.99189	0.816667
starPep_00020	RGGRLCYCRRRFCVCVGR	18	7	4	144.649	220.641	17.68	2160.63	10.9131	6.0003	5.799	2.13527	6	3.65222	-0.25
starPep_00023	DHYNCVSSGGQCLYSACPIFTKIQGTCYRGKAKCCK	36	9	5	168	85.4371	82.8	3934.57	8.49873	4.9833	3.79518	-1.80593	4	1.30389	-0.272222
starPep_00025	FKCRRWQWRMKKLGAPSITCVRRAF	25	17	3	152.399	22.7563	33.6	3125.82	12.3431	8.00131	7.89502	5.79456	8	2.7456	0.0192308
starPep_00042	KWKLFKKIGAVLKVL	15	11	9	197.337	858.313	137.96	1771.31	11.124	5.00231	4.99051	4.40634	5	-0.554667	-2.11111
starPep_00048	DCYCRIPACIAGERRYGTCIYQGRLWAFCC	30	9	12	206.647	839.616	117.36	3492.1	7.96552	2.24269	1.70407	-3.68985	2	1.42733	-0.576
starPep_00049	DGVKLCDVPSGTWSGHCGSSSKCSQQCKDREHFAYGGACHYQFPSVKCFCKRQC	54	9	6	163.764	120.036	68.02	5948.71	8.05375	6.12219	2.89204	-4.4246	3	1.94981	-0.552632
starPep_00051	FFGWLIKGAIHAGKAIHGLIHRRRH	25	4	6	197.904	280.219	38.97	2892.46	12.8108	8.65216	5.36899	4.4981	5	1.096	-0.105797
starPep_00116	GIINTLQKYYCRVRGGRCAVLSCLPKEEQIGKCSTRGRKCCRRKK	45	7	6	171.295	211.449	21.12	5161.2	10.4167	11.3429	10.7044	5.21042	11	2.87133	-0.848387
starPep_00193	GIGKFLHSAGKFGKAFVGEIMKS	23	9	9	185.788	338.249	106.75	2409.88	10.5323	4.08661	3.08728	2.43692	3	0.0808696	0.15
starPep_00297	GGLRSLGRKILRAWKKYGPIIVPIIRIG	28	9	6	187.113	393.523	67.09	3131.89	12.5176	7.00231	6.99026	6.38584	7	0.805714	0.691667
starPep_00351	ICIFCCGCCHRSKCGMCCKT	20	9	3	147.19	25.8576	32.6	2199.78	8.0561	3.91075	2.70148	-4.18134	3	0.463	-0.0545455
starPep_00361	KWKVFKKIEKMGRNIRNGIVKAGPAIAVLGEAKAL	35	9	9	211.937	448.155	92.93	3835.7	11.2473	7.34598	6.99404	6.34673	7	0.946571	0.0590909
starPep_00496	GWKKWLRKGAKHLGQAAIK	19	4	8	187.193	290.754	43.8	2176.64	11.9009	6.91477	6.0849	5.40707	6	1.31316	0.515385
starPep_00511	ITSISLCTPGCKTGALMGCNMKTATCHCSIHVSK	34	9	2	149.162	2.65421	32.89	3498.2	8.40687	4.82472	2.9397	-1.70564	3	0.374412	-1.78333
starPep_00514	KRLFKKLLFSLRKY	14	11	4	153.921	490.962	75.87	1840.33	11.6998	6.00231	5.98996	5.35696	6	2.12429	0.217391
starPep_00522	LAHQKPFIRKSYKCLHKRCR	20	17	6	155.634	277.668	52.63	2513.07	11.0093	8.82622	7.08266	4.68949	7	3.1525	-1.90667
starPep_00527	LLPIVGNLLKSLL	13	11	5	152.35	83.3626	75.55	1392.79	9.80546	1.00233	0.991731	0.524389	1	-1.83692	0.338095
starPep_00561	VTCDVLSFEAKGIAVNHSACALHCIALRKKGGSCQNGVCVCRN	43	9	9	197.416	574.853	86.32	4477.25	8.25861	5.06762	2.89449	-2.54086	3	0.956977	0.795
starPep_00640	FLSLIPHIVSGVASIAKHF	19	9	7	176.1	402.824	84.15	2036.45	9.80599	2.82724	1.18052	0.526472	1	-0.956842	0.50625
starPep_01143	LMCTHPLDCSN	11	17	1	111.265	0	14.95	1233.44	4.9575	-0.0146483	-1.00889	-3.11429	-1	1.02182	-0.28
starPep_01468	ILSAIWSGIKSLF	13	9	5	164.906	82.8356	68.68	1434.74	9.80546	1.00233	0.991731	0.524389	1	-1.30462	-0.575
starPep_01564	RLARIVVIRVAR	12	14	6	157.658	313.547	83.93	1421.8	12.9802	4.00233	3.99202	3.55264	4	2.43167	0.414706
starPep_02379	RFGRFLRKIRRFRPKVTITIQGSARFG	27	17	8	210.856	1237.21	69.11	3264.92	13.2829	9.00232	8.9914	8.49268	9	3.30556	0.916667
starPep_02430	WKLLSKAQEKFGKNKSR	17	17	2	138.343	12.6175	16.27	2048.42	11.1036	5.17415	4.99258	4.40605	5	2.95941	-0.492593
starPep_02848	RILSILRHQNLLKELQDLAL	20	11	6	168.158	301.922	76.56	2386.87	9.79948	2.15819	1.08896	0.524831	1	1.528	1.27857
starPep_02884	SNFDCCLGYTDRILHPKFIVGFTRQLANEGCDINAIIFHTKKKLSVCANPKQTWVKYIVRLLSKKVKNM	69	9	4	175.074	57.4593	36.26	7958.46	10.0304	10.2117	7.98859	3.79447	8	1.33884	-0.7
starPep_02888	TFPKCAPTRPPGPKPCDINNFKSKFWHIWRA	31	9	5	169.763	131.844	54.19	3641.27	10.5284	5.98534	4.98989	2.76704	5	1.82194	-0.421429
starPep_03012	FFGTLFKLGSKLIPGVMKLFSKKKER	26	11	6	194.461	202.646	81.81	3000.73	11.1959	6.17415	5.99228	5.37654	6	0.706538	1.26667
starPep_03322	KIFGAIWPLALGALKNLIK	19	11	4	169.35	90.9044	26.07	2066.6	10.8299	3.00232	2.99112	2.46537	3	-1.25895	-1.82353
starPep_03429	LNLKALLAVAKKIL	14	11	3	141.556	16.7865	55.89	1507.97	10.8299	3.00232	2.99112	2.46537	3	-1.13214	-2.11
starPep_03668	TFFRLFNRSFTQALGKGGGKNLRIIRKGIHIIKKY	35	4	14	225.012	1644.16	98.67	4079.9	12.5257	9.91476	9.08405	8.32786	9	1.75857	-0.947619
starPep_04044	GKIIKLKASLKLL	13	13	0	0	0	0	1424.88	11.0012	4.00232	3.99082	3.43585	4	-0.528462	0.81
starPep_04101	GRWKRWRKKWKKLWKKLS	18	17	5	167.606	272.529	37.6	2499.1	12.8266	10.0023	9.9899	9.34638	10	3.69778	-0.263636
starPep_05293	FFRNLWKGAKAAFRAGHAAWRA	22	9	7	180.753	207.191	59.07	2532.94	12.8108	5.91478	5.08581	4.49498	5	1.545	0.707692
starPep_05305	FHFFHHFFHFFHHF	14	8	0	0	0	0	2018.27	7.95794	5.47708	0.558393	-0.439852	0	0.294286	0.54
starPep_05317	FIKHFIHRFSATRWRWRWF	19	4	3	153.298	136.568	21.44	2678.15	12.9821	6.82724	5.1805	4.52522	5	2.62684	-0.0714286
starPep_05561	GIFSKLAGKKIKNLLISGLKG	21	4	9	203.689	577.582	48.2	2185.72	11.124	5.00231	4.99051	4.40634	5	-0.097619	0.35814
starPep_06111	IRVKIRVKIRVK	12	14	3	132.201	152	47.15	1507.98	12.814	6.00232	5.99111	5.46442	6	2.865	0.273077
starPep_06708	LWKTLLKKVLKAAA	14	11	6	168.554	247.155	79.75	1583.04	11.0012	4.00232	3.99082	3.43585	4	-0.493571	1.26316
starPep_07526	RPAFRKAAFRVMRACV	16	17	9	187.75	1227.18	99.01	1879.32	12.5076	5.00182	4.94368	3.68852	5	2.51687	-1.06923
starPep_07864	VLLVTLTRLHQRGVIYRKWRHFSGRKYR	28	11	8	199.986	449.863	104.68	3540.23	12.511	9.82722	8.1785	7.33853	8	2.8675	-0.612963
starPep_07895	VQWRRIRVWVIR	12	15	9	223.661	636.103	131.96	1667.04	12.9802	4.00233	3.99202	3.55264	4	3.21667	-1.05
starPep_08271	AFKAFWKFVKFVK	13	14	2	134.325	128.349	18.8	1646.05	11.0012	4.00232	3.99082	3.43585	4	-0.303846	0.725
starPep_08351	AKRHHGYKRKFHGGG	15	7	2	125.023	10.6787	11.12	1735.97	11.6381	7.73969	5.27345	4.38959	5	3.46067	0.123333
starPep_08392	ALWKEVLKNAGKAALNEINNLV	22	17	8	187.896	467.139	60.13	2408.83	9.51835	1.34599	0.995264	0.465408	1	0.613182	-0.724324
starPep_08958	CVNWKKILGKIIKVVK	16	15	8	188.684	843.822	65.6	1869.43	10.7032	5.00181	4.94247	3.57173	5	-0.138125	1.63846
starPep_09259	ELRLVCMGQL	10	17	2	133.67	56.6528	30.13	1161.44	6.27683	0.173661	-0.0539395	-1.28101	0	0.39	0.542857
starPep_09517	FKKVIVIRRWFI	12	15	5	179.349	172.923	100.36	1605.05	12.5204	4.00232	3.99142	3.49425	4	0.809167	0.72
starPep_09905	GLKLRFEFSKIKGEFLKTPEVRFRDIKLKDNRISVQR	37	17	3	174.055	91.1919	21.02	4493.33	11.1232	6.66097	5.99795	5.37534	6	2.99189	0.829167
starPep_09928	GLLSGILGAGKKIVF	15	9	3	151.15	7.259	21.68	1472.83	10.5466	2.00232	1.99143	1.49488	2	-1.51933	-0.125
starPep_09934	GLLWHLLHHLLH	12	16	0	0	0	0	1488.8	7.86651	3.65216	0.369607	-0.441934	0	-1.17917	-0.638462
starPep_10637	KKKKKKKKKKAAFAAWAAFAA	21	1	0	0	0	0	2348.95	11.4732	10.0023	9.98899	9.25879	10	1.53476	0.075
starPep_10922	KRIRWVILWRQV	12	15	8	217.02	1074.87	154.7	1653.05	12.8075	4.00233	3.99172	3.52345	4	2.35833	0.266667
starPep_11001	KWFWKFVKFVK	11	14	2	119.181	38.498	32.43	1542.93	11.0012	4.00232	3.99082	3.43585	4	0.0290909	-3.55271e-17
starPep_11067	LAAKLTKAATKLTAALTKLAAALT	24	17	3	149.18	227.919	32.68	2354.9	11.0012	4.00232	3.99082	3.43585	4	-0.456667	0.13125
starPep_11825	MLCVLQGLREC	11	17	3	139.27	54.2208	47.15	1264.58	6.14054	0.173157	-0.101981	-2.11563	0	0.238182	0.968421
starPep_12008	NEEGFFSARGHRPLDGGGKKKKKK	24	7	5	155.761	137.02	17.8	2672.05	10.8112	6.33002	5.08951	4.37729	5	3.43708	-0.852632
starPep_12021	NGVQPKYKWWKWWKKWW	17	4	2	146.351	19.7164	21	2434.88	10.763	5.00231	4.98967	4.32807	5	1.22706	-0.724324
starPep_12035	NKGCSACAIGAACLADGPIPDFEVAGITGTFGIAS	35	9	4	167.618	70.7618	65.32	3298.75	3.74017	-1.6842	-2.14878	-4.97943	-2	-0.240571	0.232143
starPep_12770	RRWIRVAVILRV	12	15	6	201.115	618.891	118.04	1536.93	12.9802	4.00233	3.99202	3.55264	4	2.38833	0.109091
starPep_13234	TLISWIKNKRKQCRPRVSRRRRRRGGRRRR	30	7	3	163.181	149.2	20.48	3889.65	13.2448	16.0018	15.943	14.6267	16	6.924	-1.48235
starPep_13517	VRLIWAVRIWRR	12	15	6	201.17	231.851	83.23	1624.01	12.9802	4.00233	3.99202	3.55264	4	2.53083	1.39231
starPep_13644	WIVVIWRRKRRRC	13	15	2	147.352	5.02517	36.4	1827.28	12.6817	6.00182	5.94367	4.6882	6	4.32615	0.228571
Z	The net electrostatic charge of a folded protein in solution
Boman Index	Computes the potential protein interaction index proposed by Boman (2003).
GRAVY Index	Positive GRAVY values indicate hydrophobic; negative values mean hydrophilic.
MW	Molecular Weight
pI	Isolectric Point

## Sheet: All_Physico_chemical_Indexes
ID	length	Z(pH=5)	Z(pH=7)	Z(pH=9)	NetCharge(KLEP840101)	AvgNetCharge(KLEP840101)	NetCharge(CHAM830107)	AvgNetCharge(CHAM830107)	NetCharge(CHAM830108)	AvgNetCharge(CHAM830108)	pI	mw	Boman	ŒºH(angle_100_scale_KYTJ820101)	ŒºH(angle_160_scale_KYTJ820101)	ŒºH(angle_180_scale_KYTJ820101)	maxAvgH(KYTJ820101)	ŒºH(angle_100_scale_Tossi12)	ŒºH(angle_160_scale_Tossi12)	ŒºH(angle_180_scale_Tossi12)	maxAvgH(Tossi12)	ŒºH(angle_100_scale_EISD840101)	ŒºH(angle_160_scale_EISD840101)	ŒºH(angle_180_scale_EISD840101)	maxAvgH(EISD840101)	AvgHydrophilicity(HOPT810101)	AvgHydrophilicity(KUHL950101)	A	A(m=10)	aI	II
starPep_07895	12	4.00233	3.99202	3.55264	4	0.333333	0	0	7	0.583333	12.9802	1667.04	3.21667	0.99073	2.25679	1.15	-0.14	3.13113	2.67896	1.12	0.9	0.391381	0.426885	0.16	-0.269	-0.225	0.948333	-0.141667	-20.4464	137.5	49.825
starPep_11825	11	0.173157	-0.101981	-2.11563	0	0	2	0.181818	5	0.454545	6.14054	1264.58	0.238182	1.43596	0.257909	0.15	0.87	3.60835	0.505064	1.65	0.88	0.295781	0.0884012	0.128	-0.048	-0.363636	0.804545	0.963636	-46.3114	132.727	89.3273
starPep_09517	12	4.00232	3.99142	3.49425	4	0.333333	0	0	7	0.583333	12.5204	1605.05	0.809167	1.01305	0.530067	0.43	1.09	2.64014	2.08128	0.95	2.41	0.288305	0.119619	0.121	-0.037	-0.4	0.785833	0.816667	13.046	145.833	77.9583
starPep_00020	18	6.0003	5.799	2.13527	6	0.333333	3	0.166667	12	0.666667	10.9131	2160.63	3.65222	1.28594	1.23653	1.45	0.48	2.49904	3.86625	3.29	-1.06	0.275001	0.400732	0.339	-0.331	0.244444	0.931667	-0.25	-4.8165	53.8889	62.1333
starPep_00023	36	4.9833	3.79518	-1.80593	4	0.111111	6	0.166667	19	0.527778	8.49873	3934.57	1.30389	1.59866	1.7344	1.73	1.35	3.24381	3.91164	2.74	1.69	0.333645	0.502983	0.417	0.171	-0.141667	0.854167	-0.272222	19.2353	46.1111	34.4917
starPep_03012	26	6.17415	5.99228	5.37654	6	0.230769	4	0.153846	12	0.461538	11.1959	3000.73	0.706538	2.20054	1.34005	1.37	1.43	4.7806	3.2042	4.08	3	0.414951	0.263798	0.326	0.193	0.0923077	0.814231	0.0192308	-72.0992	86.1538	-10.3346
starPep_04101	18	10.0023	9.9899	9.34638	10	0.555556	1	0.0555556	14	0.777778	12.8266	2499.1	3.69778	1.80231	1.16233	0.94	-1.45	6.57551	4.75741	3.94	-1.5	0.526081	0.485219	0.41	-0.396	0.727778	1.00222	-2.11111	76.6837	43.3333	94.9222
starPep_00025	25	8.00131	7.89502	5.79456	8	0.32	1	0.04	16	0.64	12.3431	3125.82	2.7456	1.53417	1.77575	0.84	0.94	3.38236	5.25557	4.23	-0.15	0.391099	0.542089	0.484	0.064	0.116	0.9204	-0.576	-4.83759	50.8	77.924
starPep_05317	19	6.82724	5.1805	4.52522	5	0.263158	0	0	14	0.736842	12.9821	2678.15	2.62684	2.03479	1.63928	0.52	0.18	4.64603	5.9296	4.21	1.56	0.385441	0.710546	0.509	-0.063	-0.547368	0.902632	-0.552632	-12.8164	46.3158	96.4842
starPep_02884	69	10.2117	7.98859	3.79447	8	0.115942	12	0.173913	33	0.478261	10.0304	7958.46	1.33884	2.41559	1.72778	1.85	1.35	5.16591	3.48488	4.48	3.49	0.534898	0.347526	0.407	0.234	-0.0898551	0.864203	-0.105797	30.1445	93.1884	8.18551
starPep_02888	31	5.98534	4.98989	2.76704	5	0.16129	4	0.129032	16	0.516129	10.5284	3641.27	1.82194	1.62597	1.89526	1.39	-0.65	3.996	3.89017	3.3	1.31	0.354812	0.375684	0.379	-0.081	-0.016129	0.859032	-0.848387	-5.12489	31.6129	51.9742
starPep_02848	20	2.15819	1.08896	0.524831	1	0.05	3	0.15	7	0.35	9.79948	2386.87	1.528	2.33545	0.958101	0.66	0.64	5.50963	2.47519	1.47	1.63	0.430067	0.252472	0.291	-0.023	-0.065	0.9135	0.15	0.337416	180.5	69.705
starPep_12770	12	4.00233	3.99202	3.55264	4	0.333333	0	0	5	0.416667	12.9802	1536.93	2.38833	0.993135	1.20672	2.45	1.73	3.21057	2.75615	3.34	2.8	0.43726	0.341901	0.505	0.071	-0.15	0.9025	0.691667	14.8986	178.333	136.733
starPep_11001	11	4.00232	3.99082	3.43585	4	0.363636	0	0	9	0.818182	11.0012	1542.93	0.0290909	2.14764	0.581827	0.07	0.33	4.57082	3.31935	1.93	2.79	0.460023	0.242258	0.123	0.035	-0.481818	0.748182	-0.0545455	16.2498	52.7273	3.85455
starPep_08392	22	1.34599	0.995264	0.465408	1	0.0454545	7	0.318182	8	0.363636	9.51835	2408.83	0.613182	2.06288	1.0713	1.32	0.59	4.87087	2.59906	3.79	0.04	0.447694	0.249906	0.317	0.029	-0.0727273	0.874091	0.0590909	45.4146	133.182	21.3455
starPep_08271	13	4.00232	3.99082	3.43585	4	0.307692	0	0	9	0.692308	11.0012	1646.05	-0.303846	2.19458	1.39639	0.2	0.6	4.76075	3.47509	2.55	2.3	0.464496	0.339845	0.154	0.03	-0.415385	0.735385	0.515385	-13.9201	60	-6.76154
starPep_12008	24	6.33002	5.08951	4.37729	5	0.208333	9	0.375	12	0.5	10.8112	2672.05	3.43708	1.31446	1.08192	1.71	-0.38	3.23925	2.21756	3.28	-0.21	0.400554	0.299162	0.323	-0.187	1.07083	0.982083	-1.78333	-38.1767	20.4167	34.4
starPep_00193	23	4.08661	3.08728	2.43692	3	0.130435	6	0.26087	9	0.391304	10.5323	2409.88	0.0808696	2.09664	0.914067	0.76	0.98	4.4411	3.09766	3.4	1.33	0.426354	0.292399	0.178	0.16	-0.0695652	0.777391	0.217391	-22.9645	72.1739	-3.79565
starPep_08351	15	7.73969	5.27345	4.38959	5	0.333333	4	0.266667	10	0.666667	11.6381	1735.97	3.46067	0.917245	1.13174	0.8	-1.56	2.65765	2.89653	2.61	-3.07	0.250983	0.290352	0.147	-0.309	0.546667	0.96	-1.90667	39.0037	6.66667	62.6067
starPep_05561	21	5.00231	4.99051	4.40634	5	0.238095	5	0.238095	7	0.333333	11.124	2185.72	-0.097619	1.8395	1.06498	0.77	0.79	3.82233	2.46686	2.05	1.29	0.393448	0.246577	0.167	0.011	0.00952381	0.777143	0.338095	-0.608802	134.762	-18.7762
starPep_00351	20	3.91075	2.70148	-4.18134	3	0.15	2	0.1	14	0.7	8.0561	2199.78	0.463	0.874152	0.906255	1.56	2.07	1.82827	1.57288	2.64	0.97	0.106737	0.218637	0.366	0.203	-0.35	0.7325	0.795	-5.94387	39	47.77
starPep_08958	16	5.00181	4.94247	3.57173	5	0.3125	2	0.125	8	0.5	10.7032	1869.43	-0.138125	2.4874	1.49549	0.42	1.36	5.90858	3.46935	1.67	1.19	0.491104	0.355588	0.146	0.066	-0.05625	0.758125	0.50625	16.1124	151.875	-18.1125
starPep_03668	35	9.91476	9.08405	8.32786	9	0.257143	7	0.2	18	0.514286	12.5257	4079.9	1.75857	2.40899	1.94239	1.32	0.66	4.98634	3.88403	3.24	1.45	0.598351	0.418372	0.305	0.006	-0.0171429	0.874	-0.28	-1.47017	92	37.72
starPep_07864	28	9.82722	8.1785	7.33853	8	0.285714	2	0.0714286	15	0.535714	12.511	3540.23	2.8675	1.4304	1.27945	1.3	1.45	4.19391	3.03529	2.55	2.56	0.411891	0.434461	0.391	0.068	-0.0464286	0.954286	-0.575	-38.0508	100.714	-5.325
starPep_00511	34	4.82472	2.9397	-1.70564	3	0.0882353	4	0.117647	13	0.382353	8.40687	3498.2	0.374412	1.15215	1.71576	2.42	1.03	1.72766	3.34157	2.71	0.6	0.209722	0.254638	0.31	0.124	-0.344118	0.797941	0.414706	-12.0358	71.7647	27.5176
starPep_01564	12	4.00233	3.99202	3.55264	4	0.333333	0	0	4	0.333333	12.9802	1421.8	2.43167	1.2104	1.00076	1.07	2	1.57856	1.78911	2.49	1.72	0.32674	0.320283	0.258	0.059	0.0916667	0.909167	0.916667	-10.5894	186.667	2.09167
starPep_02379	27	9.00232	8.9914	8.49268	9	0.333333	3	0.111111	14	0.518519	13.2829	3264.92	3.30556	2.51281	1.88585	2.87	0.5	6.24662	4.46262	6.88	-0.22	0.716427	0.515167	0.752	8.32667e-18	0.277778	0.941481	-0.492593	-29.5507	72.2222	35.6778
starPep_03429	14	3.00232	2.99112	2.46537	3	0.214286	1	0.0714286	4	0.285714	10.8299	1507.97	-1.13214	1.77243	1.41929	1.74	1.77	4.05434	2.80872	4.16	2.26	0.376637	0.318287	0.309	0.167	-0.328571	0.758571	1.27857	27.6522	209.286	10.9143
starPep_00116	45	11.3429	10.7044	5.21042	11	0.244444	8	0.177778	24	0.533333	10.4167	5161.2	2.87133	1.58768	1.96426	1.61	1.25	4.362	3.28631	2.57	0.3	0.415002	0.460232	0.451	0.023	0.455556	0.944889	-0.7	-42.559	67.1111	53.1311
starPep_00514	14	6.00231	5.98996	5.35696	6	0.428571	0	0	9	0.642857	11.6998	1840.33	2.12429	1.88772	1.03425	1.29	0.77	4.69688	3.1666	3.37	2.47	0.44909	0.305386	0.308	-0.088	0.271429	0.91	-0.421429	6.25	111.429	29.5286
starPep_09928	15	2.00232	1.99143	1.49488	2	0.133333	4	0.266667	3	0.2	10.5466	1472.83	-1.51933	1.59183	0.693098	0.68	1.53	3.57516	1.67347	1.93	2.28	0.303209	0.131084	0.095	0.295	-0.48	0.686667	1.26667	26.8308	156	-6.12667
starPep_12021	17	5.00231	4.98967	4.32807	5	0.294118	2	0.117647	14	0.823529	10.763	2434.88	1.22706	0.966645	1.19639	0.96	-1.57	6.18541	4.09282	2.75	1.86	0.440629	0.357912	0.258	-0.214	-0.517647	0.880588	-1.82353	131.29	17.0588	11.9
starPep_13234	30	16.0018	15.943	14.6267	16	0.533333	3	0.1	20	0.666667	13.2448	3889.65	6.924	1.3038	1.56934	1.78	-0.54	3.37435	2.88454	2.59	-0.82	0.3889	0.469775	0.492	-0.268	1.24333	1.153	-2.11	-56.4774	48.6667	195.333
starPep_10637	21	10.0023	9.98899	9.25879	10	0.47619	0	0	13	0.619048	11.4732	2348.95	1.53476	0.696009	0.522883	1.04	1.73	2.80292	1.95379	2.02	2.2	0.163537	0.133448	0.195	0.334	0.838095	0.899048	-0.947619	49.8706	38.0952	2.36667
starPep_09259	10	0.173661	-0.0539395	-1.28101	0	0	2	0.2	4	0.4	6.27683	1161.44	0.39	0.280438	0.744609	1.89	0.81	0.698366	2.02259	4	0.88	0.0963569	0.201753	0.406	-0.048	-0.3	0.83	0.81	6.35015	146	60.86
starPep_05293	22	5.91478	5.08581	4.49498	5	0.227273	3	0.136364	12	0.545455	12.8108	2532.94	1.545	2.02655	1.28677	1.42	0.28	4.8155	3.83501	2.87	-0.1	0.515556	0.44577	0.325	0.023	-0.222727	0.878182	-0.263636	-62.3645	49.5455	18.2
starPep_04044	13	4.00232	3.99082	3.43585	4	0.307692	1	0.0769231	4	0.307692	11.0012	1424.88	-0.528462	1.08002	1.95889	2.64	0.97	3.04023	4.54666	6.2	1.24	0.199444	0.429536	0.56	-0.026	0.0769231	0.772308	0.707692	36.2549	187.692	-36.4846
starPep_00042	15	5.00231	4.99051	4.40634	5	0.333333	1	0.0666667	7	0.466667	11.124	1771.31	-0.554667	1.97281	1.25438	1.46	1.02	5.30887	3.11708	3.92	0.9	0.421566	0.257039	0.331	0.006	-0.106667	0.753333	0.54	-6.51635	149.333	-28.9867
starPep_00361	35	7.34598	6.99404	6.34673	7	0.2	8	0.228571	14	0.4	11.2473	3835.7	0.946571	2.3703	1.78446	1.56	1.69	5.08269	3.81956	3.67	1.08	0.572264	0.372279	0.275	0.228	0.24	0.852286	-0.0714286	-34.2418	106	35.4229
starPep_00561	43	5.06762	2.89449	-2.54086	3	0.0697674	9	0.209302	18	0.418605	8.25861	4477.25	0.956977	1.2748	1.76171	0.96	1.85	2.52704	3.98637	2.86	1.21	0.277798	0.323946	0.251	0.196	-0.144186	0.828837	0.35814	-46.3333	90.6977	27.3651
starPep_00000	26	5.00232	4.99112	4.46474	5	0.192308	3	0.115385	8	0.307692	12.5285	2847.49	0.564231	1.85258	1.51768	1.29	1.85	4.56708	2.60218	2.42	3.47	0.392735	0.229191	0.195	0.284	-0.196154	0.830769	0.273077	-40.6831	135	44.7308
starPep_00640	19	2.82724	1.18052	0.526472	1	0.0526316	1	0.0526316	5	0.263158	9.80599	2036.45	-0.956842	1.95196	0.73995	0.58	1.72	4.1042	1.84935	2.13	3.83	0.336762	0.147467	0.078	0.275	-0.794737	0.710526	1.26316	-29.7484	143.684	21.1579
starPep_00002	13	3.00233	2.99172	2.52376	3	0.230769	0	0	8	0.615385	12.5121	1907.3	1.06538	0.698085	0.843909	0.84	-0.4	2.38203	4.7018	3.05	4.77	0.319002	0.389668	0.207	0.143	-0.892308	0.835385	-1.06923	-39.8705	60	76.2769
starPep_00049	54	6.12219	2.89204	-4.4246	3	0.0555556	10	0.185185	28	0.518519	8.05375	5948.71	1.94981	1.45595	1.65079	1.65	0.41	3.00019	2.51265	2.47	0.16	0.316772	0.253101	0.332	0.071	0.0592593	0.880741	-0.612963	-6.08707	27.037	57.0741
starPep_00522	20	8.82622	7.08266	4.68949	7	0.35	0	0	14	0.7	11.0093	2513.07	3.1525	2.03813	1.24347	1.05	-0.24	4.82575	2.31837	2.29	-0.57	0.494711	0.373207	0.323	-0.236	0.39	0.947	-1.05	1.89518	63.5	48.885
starPep_09934	12	3.65216	0.369607	-0.441934	0	0	1	0.0833333	5	0.416667	7.86651	1488.8	-1.17917	2.33921	0.277673	0.65	1.23	4.60612	1.55126	2.56	5.65	0.311697	0.0797252	0.114	0.235	-1.35	0.725	0.725	20.3183	195	48.6333
starPep_00048	30	2.24269	1.70407	-3.68985	2	0.0666667	5	0.166667	16	0.533333	7.96552	3492.1	1.42733	1.28828	1.51492	2.42	1.27	3.59467	2.5265	3.35	1.88	0.394866	0.389049	0.428	0.039	-0.323333	0.862333	0.123333	32.9675	62	41.0633
starPep_00004	37	6.66097	5.99795	5.37534	6	0.162162	8	0.216216	17	0.459459	11.1232	4493.33	2.99189	2.66362	1.53323	1.47	0.21	5.8575	4.14983	3.66	0.67	0.647631	0.404544	0.405	-0.135	0.621622	0.961892	-0.724324	-61.0629	89.4595	23.3432
starPep_00527	13	1.00233	0.991731	0.524389	1	0.0769231	2	0.153846	2	0.153846	9.80546	1392.79	-1.83692	2.19328	1.01303	0.57	1.53	4.45866	2.11683	1.36	3.2	0.341062	0.180395	0.075	0.174	-0.815385	0.693077	1.63846	-12.8637	232.308	-2.07692
starPep_06708	14	4.00232	3.99082	3.43585	4	0.285714	0	0	5	0.357143	11.0012	1583.04	-0.493571	2.09644	0.563739	0.85	0.93	5.52421	1.85304	3.13	1.91	0.45277	0.117972	0.238	-0.042	-0.142857	0.802857	0.542857	-33.2478	153.571	8.00714
starPep_12035	35	-1.6842	-2.14878	-4.97943	-2	-0.0571429	10	0.285714	7	0.2	3.74017	3298.75	-0.240571	1.10564	1.76213	1.36	2.19	2.52031	3.69956	3.74	1.56	0.183098	0.314879	0.227	0.298	-0.285714	0.771714	0.72	26.6417	84	28.5057
starPep_11067	24	4.00232	3.99082	3.43585	4	0.166667	0	0	4	0.166667	11.0012	2354.9	-0.456667	1.72262	1.44004	1.54	1.58	4.32557	3.71161	3.92	0.99	0.36763	0.297528	0.326	0.156	-0.220833	0.834583	0.829167	1.14452	135	-1.02917
starPep_10922	12	4.00233	3.99172	3.52345	4	0.333333	0	0	7	0.583333	12.8075	1653.05	2.35833	0.989369	1.21837	0.92	0.69	2.30355	3.25888	4.7	2.87	0.236528	0.358582	0.572	-0.04	-0.25	0.9125	-0.125	-6.71878	145.833	122.542
starPep_13644	13	6.00182	5.94367	4.6882	6	0.461538	0	0	9	0.692308	12.6817	1827.28	4.32615	0.811699	0.576619	0.6	-0.18	2.76886	1.119	1.96	0.51	0.357235	0.175146	0.147	-0.31	0.276923	0.993077	-0.638462	-36.3823	104.615	159.962
starPep_06111	12	6.00232	5.99111	5.46442	6	0.5	0	0	6	0.5	12.814	1507.98	2.865	0.580704	2.43267	4.32	0.09	1.68423	4.68214	8.41	-1.55	0.266355	0.594675	1.075	-0.374	0.675	0.915	0.075	-11.8762	170	-12.1833
starPep_13517	12	4.00233	3.99202	3.55264	4	0.333333	0	0	6	0.5	12.9802	1624.01	2.53083	1.30605	0.944272	1.94	1.22	2.88828	3.28499	3.9	3.36	0.445345	0.325681	0.488	0.054	-0.308333	0.918333	0.266667	-20.4276	154.167	44.375
starPep_00051	25	8.65216	5.36899	4.4981	5	0.2	4	0.16	12	0.48	12.8108	2892.46	1.096	2.04221	1.37271	1.24	1.46	3.95268	2.74007	4.22	4.1	0.374589	0.329347	0.316	0.305	-0.308	0.824	-3.55271e-17	-63.4641	105.6	70.076
starPep_07526	16	5.00182	4.94368	3.68852	5	0.3125	0	0	9	0.5625	12.5076	1879.32	2.51687	1.8594	1.14821	1.15	1.2	3.3837	3.92957	1.82	-0.28	0.502408	0.462884	0.196	-0.078	0.16875	0.9	0.13125	20.746	61.25	51.4875
starPep_03322	19	3.00232	2.99112	2.46537	3	0.157895	3	0.157895	6	0.315789	10.8299	2066.6	-1.25895	2.0159	0.725368	0.92	2.01	4.42205	3.05546	3.54	5.17	0.356244	0.171694	0.192	0.409	-0.568421	0.721579	0.968421	-1.50607	159.474	-12.8684
starPep_00496	19	6.91477	6.0849	5.40707	6	0.315789	3	0.157895	10	0.526316	11.9009	2176.64	1.31316	2.16246	1.06299	1.05	0.23	5.34814	1.94206	2.1	-0.94	0.541975	0.136113	0.31	0.014	0.210526	0.875263	-0.852632	-50.0294	77.3684	19.1947
starPep_09905	37	6.66097	5.99795	5.37534	6	0.162162	8	0.216216	17	0.459459	11.1232	4493.33	2.99189	1.51165	2.63915	2.24	0.11	4.38862	6.29465	6.44	0.57	0.3175	0.620213	0.476	-0.098	0.621622	0.961892	-0.724324	-29.7103	89.4595	-3.05676
starPep_00297	28	7.00231	6.99026	6.38584	7	0.25	5	0.178571	9	0.321429	12.5176	3131.89	0.805714	2.22847	1.49923	1.28	1.86	5.66133	2.59026	2.17	3.48	0.634481	0.307976	0.388	0.245	-0.0928571	0.8175	0.232143	61.7078	139.286	48.1607
starPep_01143	11	-0.0146483	-1.00889	-3.11429	-1	-0.0909091	2	0.181818	5	0.454545	4.9575	1233.44	1.02182	0.912569	0.896982	1.41	0.47	1.42597	1.67096	2.3	-0.1	0.133159	0.116866	0.171	-0.023	-0.390909	0.832727	0.109091	-9.37702	70.9091	36.1091
starPep_02430	17	5.17415	4.99258	4.40605	5	0.294118	3	0.176471	10	0.588235	11.1036	2048.42	2.95941	1.80446	1.14965	1.55	-0.38	4.61241	2.36999	3.2	-1.25	0.393136	0.346804	0.397	-0.169	0.705882	0.980588	-1.48235	-36.8256	51.7647	36.0118
starPep_01468	13	1.00233	0.991731	0.524389	1	0.0769231	1	0.0769231	3	0.230769	9.80546	1434.74	-1.30462	1.74961	1.22028	1.15	1.23	4.41731	2.27155	1.28	2.48	0.342758	0.193065	0.146	0.188	-0.884615	0.712308	1.39231	17.8607	157.692	10.9846
starPep_05305	14	5.47708	0.558393	-0.439852	0	0	0	0	14	1	7.95794	2018.27	0.294286	2.00729	1.19925	0.6	0.4	4.71091	3.11428	1.38	4.48	0.341404	0.215741	0.101	0.206	-1.64286	0.692857	0.228571	22.6079	0	-20.3429

## Sheet: HSPN_built_66_Rep_Fig_6
ID	Cluster	Harmonic Centrality	Hub-Bridge
starPep_00522	4	79.2057	88.51
starPep_00000	1	91.2313	84.73
starPep_00514	4	77.9492	83.35
starPep_00561	1	79.8718	75.62
starPep_00048	1	81.5958	74.87
starPep_00361	1	79.015	74.82
starPep_00116	1	76.0372	72.92
starPep_00004	4	80.8032	70.8
starPep_00640	1	74.1607	68
starPep_00042	1	76.393	63.24
starPep_07526	4	74.6383	62.44
starPep_04101	4	69.1614	61.8
starPep_02888	1	73.1353	60.56
starPep_07864	1	82.9235	60.4
starPep_02848	4	73.3706	58.09
starPep_01143	4	63.2256	57.03
starPep_05561	3	85.3947	56.24
starPep_12035	1	70.2571	55.68
starPep_13234	4	67.9854	53.59
starPep_13644	4	61.5935	50.54
starPep_01564	4	62.9389	50.5
starPep_02884	1	73.881	50
starPep_00297	1	74.5973	48.62
starPep_00051	3	71.8196	43.66
starPep_00025	4	72.6716	41.8
starPep_00511	4	65.6496	41.46
starPep_08271	4	72.0987	40.88
starPep_11001	4	59.6383	40.8
starPep_00023	1	72.0304	40.59
starPep_00527	1	61.8716	40.2
starPep_12008	4	68.9949	38.9
starPep_11067	4	60.9555	38.81
starPep_03322	1	69.58	38.53
starPep_00193	3	73.9984	35.75
starPep_00002	1	59.0933	34.72
starPep_00496	3	68.1913	33.61
starPep_05305	4	63.3616	33.08
starPep_03668	3	77.9179	31.57
starPep_05317	3	65.8413	29.96
starPep_09259	4	55.3217	29
starPep_05293	3	62.6649	28.82
starPep_08351	3	61.5191	26.65
starPep_12021	3	62.0677	26.3
starPep_00351	1	56.9533	26.2
starPep_09905	1	67.6633	24.78
starPep_11825	4	59.7904	24.42
starPep_08958	1	60.0291	23.9
starPep_01468	3	66.7285	22.98
starPep_06111	4	49.0683	22.8
starPep_10922	2	74.9657	22.24
starPep_00049	3	72.3227	21.66
starPep_12770	2	74.2143	20.11
starPep_13517	2	68.303	19.69
starPep_09934	1	54.8601	19.52
starPep_08392	0	73.3112	18.37
starPep_00020	2	67.5532	18.23
starPep_07895	2	66.429	17.3
starPep_06708	0	69.4144	16.24
starPep_09928	3	59.7776	15.08
starPep_02379	2	69.7576	13.13
starPep_03012	3	71.3899	12.57
starPep_10637	0	53.4584	8.46
starPep_02430	0	59.3881	7.82
starPep_03429	0	61.5027	6.87
starPep_04044	0	49.3244	6.87
starPep_09517	2	56.1822	5.4
