# Supplementary material for: Complex Networks Analyses of Antibiofilm Peptides: An Emerging Tool for Next-Generation Antimicrobials’ Discovery
Source: Antibiotics (Basel). 2023 Apr 13;12(4):747. doi: 10.3390/antibiotics12040747 (PMC10135022; doi:10.3390/antibiotics12040747)
Supplement: Supplementary file 1 [file antibiotics-12-00747-s001.zip › Supplementary_Materials_Final/FileS5_All_vs_all_global_alignments_14_ABFPs_vs_66_Rep.xlsx]

## Sheet: 5_Rep_Mode_Action_vs_66_Rep
100	50	50	0	23.1	35.7	10	3.3	18.9	16.7	21.4	10.5	4.8	2	7.7	2.3	6.2	7.7	9.5	4.8	4.8	0	17.9	0	4.5	12.9	7.7	3.6	5	5.3	23.1	2.4	3.1	3.6	21.4	3.7	28.6	1.9	9.1	10.3	5.3	0	16.7	12.5	33.3	37.5	20	35.7	7.4	31.6
50	100	15.4	12.5	25	38.5	13.3	3.3	16.2	12.1	25	31.2	13.9	2	8	2.3	9.7	7.4	28.6	5.6	5.3	3.4	20.7	5.4	16.7	12.1	12	3.6	42.9	5.3	28	2.4	10.7	3.7	20	7.7	15.8	13.3	20	6.5	5.3	5	10	0	28.6	33.3	50	12.5	13.6	3.7
50	15.4	100	0	25	11.8	13.3	0	10.8	10.7	18.8	10	8.1	2	14.3	0	3	8	22.2	12.5	20	0	10.7	0	0	11.8	25	7.7	12.5	16.7	24	2.5	0	3.8	25	12.5	8.7	0	10	0	5.9	4.8	25	25	25	26.7	21.4	10	16.7	26.3
0	12.5	0	100	4.5	12.5	0	4.8	5.4	6.5	0	22.6	1.7	1.5	17.2	5.6	6.8	0	6.1	0	6.2	4.5	4.3	14	9.4	1.9	7.9	2.5	7.1	6.7	7	17.6	44	0	0	0	0	13.3	6.2	7.1	3.2	0	9.1	0	0	0	16.7	9.7	25	5.1
23.1	25	25	4.5	100	16.7	4.3	13.5	43.2	15	41.7	36	37.1	1.5	33.3	1.7	12.2	18.8	50	23.1	20.8	2.7	41.9	1.8	33.3	10.6	28.6	0	25	20	44.4	1.8	7.5	2.4	16.7	33.3	29.6	8.2	37.5	4.3	0	2.9	13.3	20.8	34.6	44.4	37.5	33.3	12.1	40.7
35.7	38.5	11.8	12.5	16.7	100	5.7	3	14.3	8.3	15.8	20	4.8	1.9	7.4	2.1	2.7	20.8	13	14.3	9.5	3.2	28.6	0	29.4	2.4	3.2	11.1	46.7	15.8	20.7	4.8	16.7	3.2	16.7	11.5	7.4	13.3	5	5.9	5	4.3	8.7	30.8	46.2	50	57.1	27.8	9.1	33.3
10	13.3	13.3	0	4.3	5.7	100	0	1.5	0	11.8	13.9	1.6	21.6	20.6	41	8.7	7	23.3	0	16.7	5.3	15	20.9	20	22.9	6.7	31.2	5.7	5.1	3.8	7.4	9.3	9.1	20	13.2	2.2	33.3	13.6	0	5.4	2.4	0	8.8	16.7	2.6	5.7	5.3	18.9	0
3.3	3.3	0	4.8	13.5	3	0	100	27	24.3	13.8	28	13	5.2	5.6	22.2	26.7	5.3	20	24	6.7	4.2	35.7	12.5	10	10.3	20.7	39.1	6.2	10.3	2.2	3.8	10.3	30.4	21.7	12.1	16.7	5.1	4.5	7.9	10	17.4	6.2	10.7	3	34.6	21.7	28	8.1	37.5
18.9	16.2	10.8	5.4	43.2	14.3	1.5	27	100	21.3	21.6	18.9	33.3	0	15.2	11.9	13.7	19	21.6	24.3	18.9	1.1	26.8	6.3	13.5	3.3	24.3	31.6	21.6	16.2	23.8	1.5	21.6	11.6	4.8	21.6	15.6	19	16.7	12	0	2.2	7	4.3	8.9	20.5	16.2	9.8	12.5	23.1
16.7	12.1	10.7	6.5	15	8.3	0	24.3	21.3	100	25	2.3	26.8	13.2	12.8	10.9	45.2	2.1	35.7	11.8	20.7	2.6	13	0	5	0	30	21.6	17.9	17.9	10.9	0	6.7	4.7	20.7	13.9	23.5	21.7	40	15	0	17.9	25	17.9	25	17.6	18.8	12.9	20.5	20.6
21.4	25	18.8	0	41.7	15.8	11.8	13.8	21.6	25	100	35.3	18.9	6.5	6.9	2.2	2.8	28.6	56.2	15	4.2	6.9	20	14.3	19	14.3	20.8	28.6	4.3	4.8	26.9	2.2	2.9	3.2	0	12	35	3.7	5.7	6.1	4.5	4	10.5	11.1	35.3	37.5	46.7	23.5	3.1	16
10.5	31.2	10	22.6	36	20	13.9	28	18.9	2.3	35.3	100	25.7	11.6	3.2	16.7	9.4	10.3	43.8	8.3	8	5.5	20.7	17.9	27.8	24.2	40	31.8	13	8.7	8.1	4.8	25	6.1	15.8	10.7	11.5	11.1	18.2	8.8	4.3	0	3.6	0	19	36.8	19	43.8	33.3	42.1
4.8	13.9	8.1	1.7	37.1	4.8	1.6	13	33.3	26.8	18.9	25.7	100	20	20.5	1.5	23.7	25	25.7	19.4	4.4	3.8	23.9	1.5	22.2	6.9	11.6	30.6	19.4	14.3	34.3	32.5	1.7	1.9	14.3	34.3	6.1	9.7	12	25.6	7.3	10	4.5	14.3	18.9	20	19.4	15	25.7	27.5
2	2	2	1.5	1.5	1.9	21.6	5.2	0	13.2	6.5	11.6	20	100	10	34.9	12.5	15.7	1.8	6	11.6	32.2	8.6	12.3	5.9	17.9	12.8	9.6	1.9	8.5	8.3	19.1	3.1	15.6	8.9	1.7	3.4	26.8	17.3	1.5	6.1	0	0	11.6	1.9	3.8	4.2	8.5	3.3	1.7
7.7	8	14.3	17.2	33.3	7.4	20.6	5.6	15.2	12.8	6.9	3.2	20.5	10	100	3.8	24.1	16.7	31.8	42.1	42.1	11.1	13.5	10.2	40	10.3	9.4	26.9	0	26.3	2.3	8.9	5.3	0	3.7	42.9	9.1	9.1	16.7	9.7	8.3	6.7	0	23.8	3.6	10.3	36.8	35	2.5	17.2
2.3	2.3	0	5.6	1.7	2.1	41	22.2	11.9	10.9	2.2	16.7	1.5	34.9	3.8	100	12.5	1.8	2	11.1	19.4	22.7	3.5	3	13.9	10.2	15.8	17.8	16.7	13.5	5.4	10.3	5.7	31.6	16.7	12.5	1.9	33.3	15.4	11.4	4.7	4.3	0	2.2	2.1	6.7	4.5	11.1	8.3	6.2
6.2	9.7	3	6.8	12.2	2.7	8.7	26.7	13.7	45.2	2.8	9.4	23.7	12.5	24.1	12.5	100	13.5	38.5	23.1	26.9	11.8	27.8	9.6	19.2	4.1	15.2	25.8	21.4	19.2	32.3	8.2	34.6	5.3	6.5	33.3	20	8.5	10.6	40	0	5.7	23.1	23.1	8.8	34.6	23.1	26.9	23.5	12.1
7.7	7.4	8	0	18.8	20.8	7	5.3	19	2.1	28.6	10.3	25	15.7	16.7	1.8	13.5	100	20	45	11.1	2.9	12.8	3.9	9.7	2	20.7	40	6.9	23.8	29.6	8.3	4.9	5.4	11.5	25	2.8	7.4	2	2.3	3.3	4	3.1	16.7	20.8	13.8	16	35	2.5	2.6
9.5	28.6	22.2	6.1	50	13	23.3	20	21.6	35.7	56.2	43.8	25.7	1.8	31.8	2	38.5	20	100	21.1	13	3.1	35.7	2.2	30	16.1	25	36.4	4	35.7	12.1	2.1	25	3.1	10.5	10.7	28.6	14	4.8	12.5	0	3.7	8	29.4	36.8	53.3	50	43.8	27.3	28.6
4.8	5.6	12.5	0	23.1	14.3	0	24	24.3	11.8	15	8.3	19.4	6	42.1	11.1	23.1	45	21.1	100	61.5	5.6	17.1	13.5	27.8	12.9	20	33.3	4.2	46.2	0	7.1	14.8	3.1	26.7	42.1	11.5	8.5	7.5	16.7	9.1	0	8.3	50	9.5	43.8	22.2	23.8	12	7.7
4.8	5.3	20	6.2	20.8	9.5	16.7	6.7	18.9	20.7	4.2	8	4.4	11.6	42.1	19.4	26.9	11.1	13	61.5	100	9.3	14.7	14.3	20	12.1	3.2	30.4	10	38.5	2.7	7.1	12.9	6.9	4.5	42.1	3.2	5.8	15.2	6.5	4.5	3.8	4.2	28.6	21.1	37.5	4.5	23.8	27.3	7.7
0	3.4	0	4.5	2.7	3.2	5.3	4.2	1.1	2.6	6.9	5.5	3.8	32.2	11.1	22.7	11.8	2.9	3.1	5.6	9.3	100	1.2	13	3.2	10	15.3	4.3	3.2	6.8	25	17.9	0	16.7	7.4	4.3	6.3	16.7	9.5	15.3	5.4	11.1	5.6	0	3.2	5.1	1.6	5.6	11.7	11.5
17.9	20.7	10.7	4.3	41.9	28.6	15	35.7	26.8	13	20	20.7	23.9	8.6	13.5	3.5	27.8	12.8	35.7	17.1	14.7	1.2	100	5.2	22.6	11.6	16.2	6.8	8.3	9.1	24.2	3.5	31.2	7.3	5.7	15.4	12.8	12.1	5.8	11.6	0	0	14.7	17.9	19.4	22.6	24.1	32.1	20.6	18.4
0	5.4	0	14	1.8	0	20.9	12.5	6.3	0	14.3	17.9	1.5	12.3	10.2	3	9.6	3.9	2.2	13.5	14.3	13	5.2	100	7.9	5	6	30.6	2.2	7.7	5.9	12.5	13.6	14.3	14.3	12.2	0	25	3.3	1.8	2.2	2.3	2.2	4.7	0	0	4.7	7.3	16.7	17.1
4.5	16.7	0	9.4	33.3	29.4	20	10	13.5	5	19	27.8	22.2	5.9	40	13.9	19.2	9.7	30	27.8	20	3.2	22.6	7.9	100	0	15.4	30.4	42.9	31.2	19.2	18.9	12.5	3.1	4.3	27.3	7.4	8.2	2.4	2.9	4.2	0	8	8.3	13.6	13	40	38.9	17.4	20
12.9	12.1	11.8	1.9	10.6	2.4	22.9	10.3	3.3	0	14.3	24.2	6.9	17.9	10.3	10.2	4.1	2	16.1	12.9	12.1	10	11.6	5	0	100	4.4	25	2.5	5.4	13	18.6	1.9	4.7	0	7.3	22.2	13.6	0	20	16.1	18.8	22.6	8.8	15.2	10.3	2.4	7.3	11.9	4.7
7.7	12	25	7.9	28.6	3.2	6.7	20.7	24.3	30	20.8	40	11.6	12.8	9.4	15.8	15.2	20.7	25	20	3.2	15.3	16.2	6	15.4	4.4	100	8.6	11.5	18.2	13.9	6.8	2.4	19.2	3.7	13.3	31.8	17.8	16.7	5.1	13.6	3.3	20.8	6.9	10.7	19.2	3.2	20.8	17.9	38.1
3.6	3.6	7.7	2.5	0	11.1	31.2	39.1	31.6	21.6	28.6	31.8	30.6	9.6	26.9	17.8	25.8	40	36.4	33.3	30.4	4.3	6.8	30.6	30.4	25	8.6	100	31.8	20	2.3	20.6	11.8	8.6	28.6	33.3	5.6	1.5	11.6	22.6	0	3.4	7.1	3.1	33.3	34.8	28.6	21.7	15.6	42.9
5	42.9	12.5	7.1	25	46.7	5.7	6.2	21.6	17.9	4.3	13	19.4	1.9	0	16.7	21.4	6.9	4	4.2	10	3.2	8.3	2.2	42.9	2.5	11.5	31.8	100	10.5	2.9	4.9	6.2	7.1	23.5	6.9	7.1	11.1	22.6	6.2	0	0	4.3	4.5	15	40	46.2	15.8	3.2	6.9
5.3	5.3	16.7	6.7	20	15.8	5.1	10.3	16.2	17.9	4.8	8.7	14.3	8.5	26.3	13.5	19.2	23.8	35.7	46.2	38.5	6.8	9.1	7.7	31.2	5.4	18.2	20	10.5	100	14.3	7.9	12.5	15.4	35.7	25	0	13	16.7	3.1	38.5	0	0	10	17.6	19	35.7	25	3.6	12
23.1	28	24	7	44.4	20.7	3.8	2.2	23.8	10.9	26.9	8.1	34.3	8.3	2.3	5.4	32.3	29.6	12.1	0	2.7	25	24.2	5.9	19.2	13	13.9	2.3	2.9	14.3	100	5.9	25.8	5	20	4.9	18.2	17.8	27.8	2.3	3.2	2.6	17.9	0	18.5	42.3	20	30.8	10.8	22.6
2.4	2.4	2.5	17.6	1.8	4.8	7.4	3.8	1.5	0	2.2	4.8	32.5	19.1	8.9	10.3	8.2	8.3	2.1	7.1	7.1	17.9	3.5	12.5	18.9	18.6	6.8	20.6	4.9	7.9	5.9	100	17.5	12.2	2.3	1.9	2	14.3	17.8	3.6	11.1	2.3	4.8	11.8	2.2	2.1	7.9	4.4	0	15.8
3.1	10.7	0	44	7.5	16.7	9.3	10.3	21.6	6.7	2.9	25	1.7	3.1	5.3	5.7	34.6	4.9	25	14.8	12.9	0	31.2	13.6	12.5	1.9	2.4	11.8	6.2	12.5	25.8	17.5	100	5.1	3	20.7	0	17.8	1.9	8.1	3	0	2.9	3	9.7	25	13.8	21.4	14.7	18.8
3.6	3.7	3.8	0	2.4	3.2	9.1	30.4	11.6	4.7	3.2	6.1	1.9	15.6	0	31.6	5.3	5.4	3.1	3.1	6.9	16.7	7.3	14.3	3.1	4.7	19.2	8.6	7.1	15.4	5	12.2	5.1	100	19	2.7	14.8	11.5	2	0	15	0	0	7.7	3.3	3	3.3	6.7	0	2.7
21.4	20	25	0	16.7	16.7	20	21.7	4.8	20.7	0	15.8	14.3	8.9	3.7	16.7	6.5	11.5	10.5	26.7	4.5	7.4	5.7	14.3	4.3	0	3.7	28.6	23.5	35.7	20	2.3	3	19	100	26.3	0	3.8	13.3	3	28.6	0	4.5	10.5	41.7	20	10	4.3	3.6	7.7
3.7	7.7	12.5	0	33.3	11.5	13.2	12.1	21.6	13.9	12	10.7	34.3	1.7	42.9	12.5	33.3	25	10.7	42.1	42.1	4.3	15.4	12.2	27.3	7.3	13.3	33.3	6.9	25	4.9	1.9	20.7	2.7	26.3	100	5.7	7.1	13.2	29.2	7.4	3.3	11.5	42.1	3.3	42.9	7.4	23.1	11.8	13.3
28.6	15.8	8.7	0	29.6	7.4	2.2	16.7	15.6	23.5	35	11.5	6.1	3.4	9.1	1.9	20	2.8	28.6	11.5	3.2	6.3	12.8	0	7.4	22.2	31.8	5.6	7.1	0	18.2	2	0	14.8	0	5.7	100	0	2.3	2.6	0	23.8	21.7	16.7	19	13.8	3.6	7.1	16.1	12.5
1.9	13.3	0	13.3	8.2	13.3	33.3	5.1	19	21.7	3.7	11.1	9.7	26.8	9.1	33.3	8.5	7.4	14	8.5	5.8	16.7	12.1	25	8.2	13.6	17.8	1.5	11.1	13	17.8	14.3	17.8	11.5	3.8	7.1	0	100	29.4	21.6	13	0	0	11.1	3.6	5.6	8.9	11.1	9.8	7.3
9.1	20	10	6.2	37.5	5	13.6	4.5	16.7	40	5.7	18.2	12	17.3	16.7	15.4	10.6	2	4.8	7.5	15.2	9.5	5.8	3.3	2.4	0	16.7	11.6	22.6	16.7	27.8	17.8	1.9	2	13.3	13.2	2.3	29.4	100	14.3	0	0	5.6	5.3	7.9	2.3	5.3	12.1	25.8	16.7
10.3	6.5	0	7.1	4.3	5.9	0	7.9	12	15	6.1	8.8	25.6	1.5	9.7	11.4	40	2.3	12.5	16.7	6.5	15.3	11.6	1.8	2.9	20	5.1	22.6	6.2	3.1	2.3	3.6	8.1	0	3	29.2	2.6	21.6	14.3	100	12.5	11.5	0	12.5	5.9	5.6	2.9	10	22.6	14.3
5.3	5.3	5.9	3.2	0	5	5.4	10	0	0	4.5	4.3	7.3	6.1	8.3	4.7	0	3.3	0	9.1	4.5	5.4	0	2.2	4.2	16.1	13.6	0	0	38.5	3.2	11.1	3	15	28.6	7.4	0	13	0	12.5	100	0	0	20	4.5	4	0	5	0	3.6
0	5	4.8	0	2.9	4.3	2.4	17.4	2.2	17.9	4	0	10	0	6.7	4.3	5.7	4	3.7	0	3.8	11.1	0	2.3	0	18.8	3.3	3.4	0	0	2.6	2.3	0	0	0	3.3	23.8	0	0	11.5	0	100	0	29.4	0	9.5	0	0	9.7	0
16.7	10	25	9.1	13.3	8.7	0	6.2	7	25	10.5	3.6	4.5	0	0	0	23.1	3.1	8	8.3	4.2	5.6	14.7	2.2	8	22.6	20.8	7.1	4.3	0	17.9	4.8	2.9	0	4.5	11.5	21.7	0	5.6	0	0	0	100	9.1	31.2	8.3	4.2	8.7	6.9	12
12.5	0	25	0	20.8	30.8	8.8	10.7	4.3	17.9	11.1	0	14.3	11.6	23.8	2.2	23.1	16.7	29.4	50	28.6	0	17.9	4.7	8.3	8.8	6.9	3.1	4.5	10	0	11.8	3	7.7	10.5	42.1	16.7	11.1	5.3	12.5	20	29.4	9.1	100	23.5	20	5	37.5	3.6	15.8
33.3	28.6	25	0	34.6	46.2	16.7	3	8.9	25	35.3	19	18.9	1.9	3.6	2.1	8.8	20.8	36.8	9.5	21.1	3.2	19.4	0	13.6	15.2	10.7	33.3	15	17.6	18.5	2.2	9.7	3.3	41.7	3.3	19	3.6	7.9	5.9	4.5	0	31.2	23.5	100	36.8	46.2	19	10.3	11.5
37.5	33.3	26.7	0	44.4	50	2.6	34.6	20.5	17.6	37.5	36.8	20	3.8	10.3	6.7	34.6	13.8	53.3	43.8	37.5	5.1	22.6	0	13	10.3	19.2	34.8	40	19	42.3	2.1	25	3	20	42.9	13.8	5.6	2.3	5.6	4	9.5	8.3	20	36.8	100	50	47.1	6.1	42.9
20	50	21.4	16.7	37.5	57.1	5.7	21.7	16.2	18.8	46.7	19	19.4	4.2	36.8	4.5	23.1	16	50	22.2	4.5	1.6	24.1	4.7	40	2.4	3.2	28.6	46.2	35.7	20	7.9	13.8	3.3	10	7.4	3.6	8.9	5.3	2.9	0	0	4.2	5	46.2	50	100	46.7	3.1	13
35.7	12.5	10	9.7	33.3	27.8	5.3	28	9.8	12.9	23.5	43.8	15	8.5	35	11.1	26.9	35	43.8	23.8	23.8	5.6	32.1	7.3	38.9	7.3	20.8	21.7	15.8	25	30.8	4.4	21.4	6.7	4.3	23.1	7.1	11.1	12.1	10	5	0	8.7	37.5	19	47.1	46.7	100	22.2	31.6
7.4	13.6	16.7	25	12.1	9.1	18.9	8.1	12.5	20.5	3.1	33.3	25.7	3.3	2.5	8.3	23.5	2.5	27.3	12	27.3	11.7	20.6	16.7	17.4	11.9	17.9	15.6	3.2	3.6	10.8	0	14.7	0	3.6	11.8	16.1	9.8	25.8	22.6	0	9.7	6.9	3.6	10.3	6.1	3.1	22.2	100	47.8
31.6	3.7	26.3	5.1	40.7	33.3	0	37.5	23.1	20.6	16	42.1	27.5	1.7	17.2	6.2	12.1	2.6	28.6	7.7	7.7	11.5	18.4	17.1	20	4.7	38.1	42.9	6.9	12	22.6	15.8	18.8	2.7	7.7	13.3	12.5	7.3	16.7	14.3	3.6	0	12	15.8	11.5	42.9	13	31.6	47.8	100
10	17.6	26.7	10.3	32	29.4	2.6	14.3	16.2	20	9.1	18.2	10	11.6	3.2	13.9	29.6	3.2	8.3	0	20	8.2	15.6	4.5	8.3	10.5	35	0	25	38.5	17.9	11.8	0	27.3	11.8	21.1	3.3	11.1	23.5	19.4	4.8	3.8	22.2	21.4	41.2	13	37.5	27.8	3.1	23.8
8.7	7.2	5.8	4.7	14.7	11.3	3.2	11.3	19.5	13	5.4	10.1	15.3	14.3	2.4	2	18.8	12.7	8.3	11.4	10	9.3	18.7	10.5	11.6	18.1	13	10.5	8.7	2.7	7.4	12.3	4.8	9.5	5.6	8.2	8.3	15.9	4.4	1.1	2.6	2.5	5.8	5.8	11.6	9.5	8.7	8.5	5.1	10.7
72.7	5.3	35.7	0	33.3	22.2	6.1	21.7	18.9	17.2	15.8	3.8	17.1	1.9	7.4	2.2	11.1	16.7	25	11.1	30.8	3.3	17.9	2.3	4.5	9.1	13	23.8	4.5	0	20	2.3	7.1	3.4	5	3.4	21.7	1.8	11.8	2.9	0	28.6	37.5	25	31.2	23.5	18.8	37.5	18.2	26.3
0	10.5	4.5	0	8.8	14.3	23.3	12.1	13.2	2.4	19	18.2	12.5	1.8	28.6	12.8	18.5	9.7	25	19	60	11.1	22.6	6.5	50	2.3	11.5	39.1	0	23.5	2.6	20.6	24	6.5	9.1	36.8	3	10.2	20	29.2	4.2	3.6	3.8	21.1	18.2	17.4	15	27.8	16.7	26.3
9.5	27.8	22.2	2.6	15.2	20	32.4	8.1	3.9	27.3	27.8	11.1	17.5	17	6.7	10.9	2.3	2.7	30	8.3	12.5	15	4.7	11.6	19	4.9	13.8	5.4	3.4	17.4	20	23.5	2.6	25	26.3	2.8	22.7	13.5	17.1	12.1	8.7	0	3.3	3.6	25	3.1	33.3	3.6	9.7	2.9
4.2	4.2	4.2	8.6	25.9	3.6	2.4	36	25.6	14.3	7.7	17.4	28.6	14	2.9	22.2	30.8	20	30	7.7	18.2	11.1	28.6	4.2	11.1	4.4	14.3	27.3	26.3	0	20	2	29.2	2.9	22.2	21.7	6.2	19.6	22.2	23.3	0	3.3	7.4	15	12	30	3.6	27.8	5.6	42.1
11.5	13.8	15.4	11.6	15	16.7	18.9	12.2	11.5	14.3	19.2	2.6	23.8	3.2	13.9	3.6	53.8	16.2	11.8	20.7	30.8	13.6	3.9	5.3	26.9	0	4.9	31.2	13.8	23.1	9.1	17.1	13.9	5.3	19.2	17.1	10.8	14	22.7	19.5	0	0	19.2	19.2	19.2	25	14.3	13.3	12.1	11.1
50	50	33.3	3	33.3	61.5	12.1	0	17.5	14.3	46.7	27.8	20	1.9	0	0	9.7	24	10	4.2	20	11.1	28.6	0	4.2	5.3	12	33.3	35.3	23.5	28	2.3	2.9	3.3	10.5	21.7	16	3.8	23.3	0	4.8	0	15	30.8	43.8	43.8	40	40	6.9	26.1
4.9	16.7	11.4	11.8	31	12.8	1.7	22.2	31.8	13.5	7	9.5	36.4	9.1	15.8	21.6	37.1	14.3	20	18.9	7.7	5.1	28.9	9.1	25	6.8	14.3	32.4	15.8	11.4	35.9	1.5	25.7	1.9	7.5	22.9	8.2	27.7	16.7	3.6	2.2	0	9.8	8.1	17.9	34.3	17.1	19.4	3.8	28.6
25.9	25.9	18.5	19.4	48.1	25	17.5	28.1	23.8	16.7	20	16.7	18	6.9	16.7	22.5	4	18.2	24.1	13.3	2.6	1.3	37.5	3.6	18.5	6	20.6	2.1	22.2	14.8	25.7	5.9	22.2	7.7	14.8	4.8	14.7	22.2	8	14	0	10.3	2.6	2.6	16.7	15.2	5.7	22.2	24.2	33.3
17.6	16.7	33.3	6.9	37.5	15.8	16.7	6.2	18.9	25	41.7	3.7	10.3	1.9	0	13.9	22.2	3.2	50	9.5	29.4	9.3	23.3	2.2	13.6	12.1	3.3	10.7	22.2	38.5	13.8	10.8	14.3	0	46.2	21.1	25	0	16.7	0	0	0	38.5	11.1	61.5	8.7	50	13.6	31.8	11.1
10.3	6.5	16	4.5	4.3	5.9	1.9	12.5	22.5	20.9	6.5	2.6	28.2	27.9	14.3	18.6	41.4	10.8	5.6	17.9	30.8	0	15	3.7	20	8.2	10.5	26.7	16	0	2	15.6	0	14.3	6.7	16.2	12.1	8.1	24.2	7.9	0	17.9	9.4	24	24	12.9	2.9	24	40	38.5
31.2	4.2	21.1	2.8	44	43.8	23.3	28	11.6	16.1	40	6.7	25	3.6	16	17.9	12.5	20.7	44.4	43.8	26.3	1.4	28.6	2	50	12.2	30	36.4	44.4	3.8	32	6.8	13.3	21.7	23.8	36.8	6.2	5.5	10.3	5.9	8.3	0	13	20	23.8	55.6	23.8	50	6.2	38.1
3.7	0	7.4	12.9	23.3	10.7	4.4	16.7	26.3	2	6.9	30.4	19	20	18.8	5.8	7.1	22.2	34.8	19.2	17.9	2.7	33.3	1.8	20.7	6.2	5.7	25.8	3	6.5	32	5.9	48	2.4	14.8	33.3	8.6	5	4.1	17.2	6.5	0	6.7	15.4	17.9	36.4	10.7	40.9	29.6	42.3
4.8	13.5	0	1.7	7.3	7	0	21.4	25.5	5	15	13.5	7.8	9.5	4	19.6	13.5	8	10	13.5	9.1	11.1	23.3	16.7	17.5	14.6	7.7	39.5	11.9	7	22.5	8.2	11.1	5.9	13.5	6.1	14	16.7	4.8	7.4	0	0	0	0	4.3	18.9	12.5	4.4	6.8	3.8
38.9	33.3	36.8	0	44.4	21.7	10	32	25.6	25.7	16	19.2	22.2	3.4	5.9	11.9	21.9	8.8	29.2	3.4	14.3	9.3	28.6	4.2	6.7	7.3	45	15.6	7.7	3.8	25	4	11.1	2.8	8	10.3	20.7	9.3	9.3	18.2	3.7	0	28.6	13.6	50	33.3	11.1	27.3	16.7	45
29.4	13.6	35.3	0	20	12	20	2.6	8.9	16.7	20.8	25	8.9	1.7	19.2	9.5	4.9	0	11.1	0	21.7	4.5	32.1	4.3	8.7	27.3	0	12.1	19	13.6	20.7	0	0	10	0	10.3	30.8	10.9	11.8	12.1	3.7	21.7	44.4	4	35.3	21.7	0	3.4	12.1	13.3
40	30.8	38.5	6.2	29.2	20	5.1	23.1	18.9	5.6	9.1	20	14.3	12.5	11.5	10.3	19.2	15.4	31.2	10	38.5	7	21.4	2.2	28.6	18.2	21.7	3.3	8.7	0	5.6	2.3	6.7	3.4	4.5	26.3	10.3	8.9	11.1	2.9	0	26.7	37.5	21.4	25	21.1	16.7	33.3	22.7	24
0	20	11.1	2.7	5.6	0	19.4	14.3	2.2	16.1	33.3	8.7	17.5	14	6.7	7.3	5.6	20	12	0	23.5	8.5	4.9	2.1	12.5	13.5	6.7	2.9	4	0	13.8	4.3	2.8	3.1	0	7.1	16	3.5	17.1	25	4.2	23.5	8	3.8	0	18.2	8	3.6	18.2	20.8
14.3	23.8	4.3	39.3	4.7	8	4.7	2.4	17.8	25	14.3	33.3	3.8	1.6	5.4	5.9	11.9	17.9	28.6	3.3	17.4	18.5	16.7	17.1	6.5	14.7	17.2	20.8	20.8	0	27.3	1.9	29.2	2.6	0	17.9	2.7	10.3	19.5	15.4	0	3.1	6.2	0	14.3	6.9	3.1	26.1	32	30.4
38.5	38.5	11.8	16	0	53.8	8.6	16.7	24.3	8.3	35.7	41.2	25.7	11.6	11.1	4.5	30.8	28.6	15	33.3	8.3	4.9	8.6	0	47.1	0	3.1	23.1	46.7	9.1	24	7.5	23.1	7.4	22.2	11.1	3.3	6	5	13.3	9.1	0	8.3	9.1	9.1	60	40	26.3	6.7	23.1
[truncated: 21 more columns]

## Sheet: 9_Rep_Mode_Action_vs_66_Rep
100	10.7	8.2	4.4	1.6	0	11.5	0	10.4	8.9	22.9	1.7	11.1	15.2	3.7	6.7	5.6	21.4	1.8	24.4	5.1	3.7	6	6.4	3.8	11.1	10.3	19.2	2	11.9	11.1	1.5	6.7	8.7	11.1	10.7	6.7	9.6	1.9	5.4	0	100	19.6	15.7	10.9	0	0	4.4	1.8	1.9
10.7	100	8.1	1.5	13.3	4.8	14.7	4.9	10	2.4	5.6	1.9	6.6	0	2.3	5.4	20	12.8	4.4	10.3	8.2	2.1	2.1	2.4	4.8	14.3	3.5	7.1	10.8	14.6	4.8	14.7	4.9	2.6	3.9	97.1	5	12.2	0	1.9	2	10.7	11.1	0	11.8	2.3	4.8	0	2.2	2.1
8.2	8.1	100	8.8	3.7	4.3	21.1	5	6.1	4.3	8.1	6.2	10.8	2.9	5.3	18.8	8.1	7	3.7	8.3	3	3.2	16.7	10	0	10.9	10.7	4.8	14.3	2.7	60	3.3	5.6	14.3	10.7	8.1	12.5	12.5	5.3	3.8	4.2	8.2	13.3	6.5	21.4	5.9	4.3	12.5	15	16.7
4.4	1.5	8.8	100	12.2	2.6	4.7	5.9	3.7	8.8	0	9.1	20.5	0	17.6	11.1	17.9	2.8	4	1.4	29.7	7.7	20.6	2.3	5.9	3.9	10.3	8.8	8.1	4.9	14.3	20	14.7	0	14.6	3.4	11.8	1.9	5.6	6.8	14.7	4.4	1.6	17.9	5.3	7.9	2.6	2.5	8.8	20.6
1.6	13.3	3.7	12.2	100	2.9	2.4	2.9	20	0	2	30.8	18.9	4.8	12	24	11.4	13	20	3.5	11.8	2.4	20	2.7	9.4	9.3	5	3.6	2.6	7.3	5	33.3	0	2.9	15.6	17.1	25.8	0	3	15.4	2.6	1.6	2	10	10.3	16	2.9	10	3.6	24
0	4.8	4.3	2.6	2.9	100	3.3	11.8	16	8.7	0	3.1	2.3	10.7	0	3.6	2.3	0	0	0	3.8	3.1	4	4.2	0	3.7	8.8	0	8	16.1	12.5	7.1	4.3	0	14.3	4.8	2.9	0	0	11.5	13	0	2.8	0	0	0	100	4.5	25	4.2
11.5	14.7	21.1	4.7	2.4	3.3	100	3.8	2.6	20	26.5	2.7	2	21.2	16.7	11.1	10	12.8	3.3	8.7	2.3	2.7	10	8.3	4.2	10	4.7	7	4.8	4.9	13.8	2.7	0	13	20	14.7	0	17.9	15.8	0	13.6	11.5	17.1	6.1	4.3	0	3.3	3.6	15	0
0	4.9	5	5.9	2.9	11.8	3.8	100	15.4	31.2	0	3.2	0	10.3	31.2	0	2.4	0	3.8	7.3	0	7.1	4.8	4.3	15.8	0	17.2	2.3	8.3	9.1	8	4	17.6	7.1	13.8	4.9	3	0	0	3.7	27.3	0	10	0	0	0	11.8	5	33.3	4
10.4	10	6.1	3.7	20	16	2.6	15.4	100	6.9	10.8	5	5.8	7.1	3	12.1	9.8	1.6	5.7	3.7	15.4	2.9	5.6	14.3	12	6.9	4	3.6	16	0	0	22.6	6.5	3.8	4.5	10	11.4	5.4	8	5.9	5.4	10.4	18.2	9.8	0	0	16	12	15.4	25.8
8.9	2.4	4.3	8.8	0	8.7	20	31.2	6.9	100	5.7	0	4.8	5.6	15.8	15	2.4	1.9	3.7	0	2.7	16.7	4.3	4.8	9.5	1.6	14.3	0	11.8	2.4	3.2	0	20	10.5	17.2	2.4	8.3	0	11.1	3.8	7.4	8.9	5	0	5	0	8.7	15.4	23.1	18.8
22.9	5.6	8.1	0	2	0	26.5	0	10.8	5.7	100	0	0	0	5.9	5.6	1.6	13.7	8.8	30.8	4.3	2.3	6.7	0	10	2.6	15	16.3	6.7	11.4	6.7	15.6	2.9	2.6	3.8	5.6	2.3	6.8	13.3	7.9	2.2	22.9	11.4	0	5.4	2.4	0	8.8	13.3	2.6
1.7	1.9	6.2	9.1	30.8	3.1	2.7	3.2	5	0	0	100	18.9	10.8	10.3	16	8.7	0	5.6	13.9	16.7	2.6	16	16	6.7	1.4	25	12.5	3.3	7.7	13.8	30.4	0	3.4	2.2	1.9	2.6	13	4.3	12.1	10	1.7	2.3	7.9	3.3	17.4	3.1	7.1	3	19.2
11.1	6.6	10.8	20.5	18.9	2.3	2	0	5.8	4.8	0	18.9	100	8.5	8.1	8.1	17.8	0	10.9	8.5	11.8	14.3	10.8	5.4	8.1	0	17.1	4.8	8.1	1.6	13.5	15.8	13.5	2.7	11.9	1.5	8.1	7	2.4	16.2	4.4	11.1	8.3	8	0	2.2	2.3	4.3	8.9	15.4
15.2	0	2.9	0	4.8	10.7	21.2	10.3	7.1	5.6	0	10.8	8.5	100	7.1	2.3	24.4	9.4	7.7	7.3	29	2.1	25	8.8	13.8	2.6	4.3	0	2.5	0	16.7	8.1	14.3	10.7	4.3	0	6.7	2.3	10.3	8.3	14.7	15.2	23.3	10	0	10.7	10.7	7.1	21.4	11.8
3.7	2.3	5.3	17.6	12	0	16.7	31.2	3	15.8	5.9	10.3	8.1	7.1	100	23.5	5.4	6.5	3.4	2.2	2.8	4.8	25	5	4.2	5.2	10	5.7	9.5	11.4	8.3	19	4.3	0	19.2	2.2	0	3.2	0	8	30	3.7	2.9	6.1	0	4	10.5	5.6	23.5	18.8
6.7	5.4	18.8	11.1	24	3.6	11.1	0	12.1	15	5.6	16	8.1	2.3	23.5	100	11.4	11.6	3.2	13.9	9.4	3.4	18.8	4.2	4	5.5	10.3	10.3	11.1	12.1	20	13.6	4.3	8.7	8.1	2.4	16.7	3	5.3	3.6	7.7	6.7	15.2	2.9	4.3	0	3.6	0	4.8	21.1
5.6	20	8.1	17.9	11.4	2.3	10	2.4	9.8	2.4	1.6	8.7	17.8	24.4	5.4	11.4	100	10.9	12.8	1.5	13.2	10	11.4	8.3	2.2	1.2	17.4	1.5	11.1	1.7	7	25	11.1	2.9	14.3	20	1.7	1.9	8.6	22.9	4.1	5.6	10	20.5	0	7.5	2.3	5.7	8.1	11.4
21.4	12.8	7	2.8	13	0	12.8	0	1.6	1.9	13.7	0	0	9.4	6.5	11.6	10.9	100	8	23.3	10.4	7.8	0	2	9.3	23.7	6.9	8.8	3.9	7.1	10.6	5.8	1.9	4.3	5	12.8	1.5	13.3	8.9	0	0	21.4	9.6	1.5	2	0	0	7	1.9	3.8
1.8	4.4	3.7	4	20	0	3.3	3.8	5.7	3.7	8.8	5.6	10.9	7.7	3.4	3.2	12.8	8	100	1.9	17.2	10	18.2	15.8	21.1	9.5	5.4	8.2	20	10.3	6.2	15.4	0	5.3	2.3	4.4	2.6	0	3.7	14.3	9.1	1.8	5.6	9.7	4.2	6.7	0	9.5	3.6	3.4
24.4	10.3	8.3	1.4	3.5	0	8.7	7.3	3.7	0	30.8	13.9	8.5	7.3	2.2	13.9	1.5	23.3	1.9	100	6.2	0	2	8.3	8.3	13.6	1.8	3	8.3	10.2	7.9	13.3	13.9	10.8	3.6	10.3	5.7	23.7	5.6	10	1.9	24.4	9.6	4.5	4.7	2.1	0	2.2	2.1	6.7
5.1	8.2	3	29.7	11.8	3.8	2.3	0	15.4	2.7	4.3	16.7	11.8	29	2.8	9.4	13.2	10.4	17.2	6.2	100	2.7	34.6	7.7	15.4	8.8	22.2	7.7	15.4	4.1	9.1	22.6	7.1	3.8	19.4	8.2	23.1	5.3	6.5	14.8	13.3	5.1	8.5	26.7	0	5.7	3.8	15.4	5.9	23.1
3.7	2.1	3.2	7.7	2.4	3.1	2.7	7.1	2.9	16.7	2.3	2.6	14.3	2.1	4.8	3.4	10	7.8	10	0	2.7	100	12	35	7.4	1.4	7.7	3.9	6.5	2	17.2	20	3.4	19	14.8	2.1	4.9	0	7.7	17.9	2.8	3.7	2	0	3.3	4	3.1	12.5	8.3	6.9
6	2.1	16.7	20.6	20	4	10	4.8	5.6	4.3	6.7	16	10.8	25	25	18.8	11.4	0	18.2	2	34.6	12	100	21.1	13	3.1	17.9	2.2	25	6.5	20	27.3	4	21.4	6.1	2.1	16.7	3.1	10.5	10.7	14.3	6	2.4	9.4	0	0	4	17.6	15.8	33.3
6.4	2.4	10	2.3	2.7	4.2	8.3	4.3	14.3	4.8	0	16	5.4	8.8	5	4.2	8.3	2	15.8	8.3	7.7	35	21.1	100	30.8	5.6	8.6	8.1	16.7	12.9	15	19	0	15.4	0	2.4	7.4	0	20	21.1	3.8	6.4	2.5	12.5	4.5	0	4.2	28.6	4.8	31.2
3.8	4.8	0	5.9	9.4	0	4.2	15.8	12	9.5	10	6.7	8.1	13.8	4.2	4	2.2	9.3	21.1	8.3	15.4	7.4	13	30.8	100	7.4	8.8	11.4	10	6.1	3.2	17.4	5	7.7	2.7	4.8	3.2	3.4	0	31.6	3.2	3.8	9.1	3.2	4.5	3.8	0	14.3	15.8	18.8
11.1	14.3	10.9	3.9	9.3	3.7	10	0	6.9	1.6	2.6	1.4	0	2.6	5.2	5.5	1.2	23.7	9.5	13.6	8.8	1.4	3.1	5.6	7.4	100	1.2	8.7	1.6	7.1	13.6	2.9	3.2	3.4	14.3	14.3	0	14.8	3.7	1.4	4.8	11.1	4.1	10.2	3.6	9.3	3.7	0	3.2	5.1
10.3	3.5	10.7	10.3	5	8.8	4.7	17.2	4	14.3	15	25	17.1	4.3	10	10.3	17.4	6.9	5.4	1.8	22.2	7.7	17.9	8.6	8.8	1.2	100	3.4	12.9	4.7	13.5	4.5	5.6	9.1	18.2	3.5	12.5	4.9	5.7	7.7	2.6	10.3	5.8	7	0	0	8.8	14.3	9.7	12.9
19.2	7.1	4.8	8.8	3.6	0	7	2.3	3.6	0	16.3	12.5	4.8	0	5.7	10.3	1.5	8.8	8.2	3	7.7	3.9	2.2	8.1	11.4	8.7	3.4	100	2.6	3.3	4	16.7	2.2	5.1	3.9	7.1	11.4	14.3	5.7	2.4	0	19.2	1.6	1.8	2.2	2.3	2.2	2.3	0	0
2	10.8	14.3	8.1	2.6	8	4.8	8.3	16	11.8	6.7	3.3	8.1	2.5	9.5	11.1	11.1	3.9	20	8.3	15.4	6.5	25	16.7	10	1.6	12.9	2.6	100	0	11.5	21.7	14.3	12.5	7.7	10.8	6.2	3.1	4.3	22.7	3.7	2	2.4	2.9	4.2	0	8	4.2	9.1	13
11.9	14.6	2.7	4.9	7.3	16.1	4.9	9.1	0	2.4	11.4	7.7	1.6	0	11.4	12.1	1.7	7.1	10.3	10.2	4.1	2	6.5	12.9	6.1	7.1	4.7	3.3	0	100	2.2	18.8	2.5	2.7	10.9	14	1.9	4.7	0	7.3	16.7	11.9	0	17.1	12.9	9.4	16.1	5.9	15.2	2.6
11.1	4.8	60	14.3	5	12.5	13.8	8	0	3.2	6.7	13.8	13.5	16.7	8.3	20	7	10.6	6.2	7.9	9.1	17.2	20	15	3.2	13.6	13.5	4	11.5	2.2	100	2.9	3.8	9.1	8.3	4.5	2.4	11.5	3.7	10	22.7	11.1	11.1	2.6	13.6	3.3	12.5	6.9	10.7	11.5
1.5	14.7	3.3	20	33.3	7.1	2.7	4	22.6	0	15.6	30.4	15.8	8.1	19	13.6	25	5.8	15.4	13.3	22.6	20	27.3	19	17.4	2.9	4.5	16.7	21.7	18.8	2.9	100	18.2	8	2.3	14.7	8.8	5.7	4.8	25	2.8	1.5	9.3	22.6	0	3.4	7.1	3.1	9.5	21.7
6.7	4.9	5.6	14.7	0	4.3	0	17.6	6.5	20	2.9	0	13.5	14.3	4.3	4.3	11.1	1.9	0	13.9	7.1	3.4	4	0	5	3.2	5.6	2.2	14.3	2.5	3.8	18.2	100	5.3	2.9	4.9	3.1	3.6	5.9	3.4	3.6	6.7	12.9	3.1	0	0	4.3	0	5	20
8.7	2.6	14.3	0	2.9	0	13	7.1	3.8	10.5	2.6	3.4	2.7	10.7	0	8.7	2.9	4.3	5.3	10.8	3.8	19	21.4	15.4	7.7	3.4	9.1	5.1	12.5	2.7	9.1	8	5.3	100	7.1	2.6	8.3	7.7	14.3	15	0	8.7	3.3	3.1	15.4	0	0	5	5.9	14.3
11.1	3.9	10.7	14.6	15.6	14.3	20	13.8	4.5	17.2	3.8	2.2	11.9	4.3	19.2	8.1	14.3	5	2.3	3.6	19.4	14.8	6.1	0	2.7	14.3	18.2	3.9	7.7	10.9	8.3	2.3	2.9	7.1	100	3.9	12.9	2.5	8	2.4	15.2	11.1	19.4	2.3	3.2	2.6	14.3	0	18.5	23.1
10.7	97.1	8.1	3.4	17.1	4.8	14.7	4.9	10	2.4	5.6	1.9	1.5	0	2.2	2.4	20	12.8	4.4	10.3	8.2	2.1	2.1	2.4	4.8	14.3	3.5	7.1	10.8	14	4.5	14.7	4.9	2.6	3.9	100	5	12.2	0	1.9	2	10.7	11.1	0	8.3	2.3	4.8	5.9	2.2	2.1
6.7	5	12.5	11.8	25.8	2.9	0	3	11.4	8.3	2.3	2.6	8.1	6.7	0	16.7	1.7	1.5	2.6	5.7	23.1	4.9	16.7	7.4	3.2	0	12.5	11.4	6.2	1.9	2.4	8.8	3.1	8.3	12.9	5	100	2.6	3	13.8	0	6.7	1.9	8.1	3	0	2.9	3	3.2	20.8
9.6	12.2	12.5	1.9	0	0	17.9	0	5.4	0	6.8	13	7	2.3	3.2	3	1.9	13.3	0	23.7	5.3	0	3.1	0	3.4	14.8	4.9	14.3	3.1	4.7	11.5	5.7	3.6	7.7	2.5	12.2	2.6	100	9.5	2.7	14.8	9.6	2	0	15	0	0	3.8	3.3	3
1.9	0	5.3	5.6	3	0	15.8	0	8	11.1	13.3	4.3	2.4	10.3	0	5.3	8.6	8.9	3.7	5.6	6.5	7.7	10.5	20	0	3.7	5.7	5.7	4.3	0	3.7	4.8	5.9	14.3	8	0	3	9.5	100	10.5	0	1.9	6.7	0	21.4	0	0	10.5	16.7	5
5.4	1.9	3.8	6.8	15.4	11.5	0	3.7	5.9	3.8	7.9	12.1	16.2	8.3	8	3.6	22.9	0	14.3	10	14.8	17.9	10.7	21.1	31.6	1.4	7.7	2.4	22.7	7.3	10	25	3.4	15	2.4	1.9	13.8	2.7	10.5	100	5.7	5.4	7.9	29.2	3.7	3.3	11.5	26.3	3.3	23.8
0	2	4.2	14.7	2.6	13	13.6	27.3	5.4	7.4	2.2	10	4.4	14.7	30	7.7	4.1	0	9.1	1.9	13.3	2.8	14.3	3.8	3.2	4.8	2.6	0	3.7	16.7	22.7	2.8	3.6	0	15.2	2	0	14.8	0	5.7	100	0	2.3	2.6	0	23.8	13	8.3	19	6.9
100	10.7	8.2	4.4	1.6	0	11.5	0	10.4	8.9	22.9	1.7	11.1	15.2	3.7	6.7	5.6	21.4	1.8	24.4	5.1	3.7	6	6.4	3.8	11.1	10.3	19.2	2	11.9	11.1	1.5	6.7	8.7	11.1	10.7	6.7	9.6	1.9	5.4	0	100	19.6	15.7	10.9	0	0	4.4	1.8	1.9
19.6	11.1	13.3	1.6	2	2.8	17.1	10	18.2	5	11.4	2.3	8.3	23.3	2.9	15.2	10	9.6	5.6	9.6	8.5	2	2.4	2.5	9.1	4.1	5.8	1.6	2.4	0	11.1	9.3	12.9	3.3	19.4	11.1	1.9	2	6.7	7.9	2.3	19.6	100	9.5	0	0	2.8	2.6	5.3	2.3
15.7	0	6.5	17.9	10	0	6.1	0	9.8	0	0	7.9	8	10	6.1	2.9	20.5	1.5	9.7	4.5	26.7	0	9.4	12.5	3.2	10.2	7	1.8	2.9	17.1	2.6	22.6	3.1	3.1	2.3	0	8.1	0	0	29.2	2.6	15.7	9.5	100	12.5	11.5	0	12.5	2.9	5.6
10.9	11.8	21.4	5.3	10.3	0	4.3	0	0	5	5.4	3.3	0	0	0	4.3	0	2	4.2	4.7	0	3.3	0	4.5	4.5	3.6	0	2.2	4.2	12.9	13.6	0	0	15.4	3.2	8.3	3	15	21.4	3.7	0	10.9	0	12.5	100	0	0	13.3	0	4
0	2.3	5.9	7.9	16	0	0	0	0	0	2.4	17.4	2.2	10.7	4	0	7.5	0	6.7	2.1	5.7	4	0	0	3.8	9.3	0	2.3	0	9.4	3.3	3.4	0	0	2.6	2.3	0	0	0	3.3	23.8	0	0	11.5	0	100	0	23.5	0	4.8
0	4.8	4.3	2.6	2.9	100	3.3	11.8	16	8.7	0	3.1	2.3	10.7	10.5	3.6	2.3	0	0	0	3.8	3.1	4	4.2	0	3.7	8.8	2.2	8	16.1	12.5	7.1	4.3	0	14.3	4.8	2.9	0	0	11.5	13	0	2.8	0	0	0	100	4.5	25	4.2
4.4	0	12.5	2.5	10	4.5	3.6	5	12	15.4	8.8	7.1	4.3	7.1	5.6	0	5.7	7	9.5	2.2	15.4	12.5	17.6	28.6	14.3	0	14.3	2.3	4.2	5.9	6.9	3.1	0	5	0	5.9	3	3.8	10.5	26.3	8.3	4.4	2.6	12.5	13.3	23.5	4.5	100	11.8	10
1.8	2.2	15	8.8	3.6	25	15	33.3	15.4	23.1	13.3	3	8.9	21.4	23.5	4.8	8.1	1.9	3.6	2.1	5.9	8.3	15.8	4.8	15.8	3.2	9.7	0	9.1	15.2	10.7	9.5	5	5.9	18.5	2.2	3.2	3.3	16.7	3.3	19	1.8	5.3	2.9	0	0	25	11.8	100	10.5
1.9	2.1	16.7	20.6	24	4.2	0	4	25.8	18.8	2.6	19.2	15.4	11.8	18.8	21.1	11.4	3.8	3.4	6.7	23.1	6.9	33.3	31.2	18.8	5.1	12.9	0	13	2.6	11.5	21.7	20	14.3	23.1	2.1	20.8	3	5	23.8	6.9	1.9	2.3	5.6	4	4.8	4.2	10	10.5	100
6.7	5.3	4.3	8.8	12	4.2	27.8	11.8	2.9	35.7	5.7	4.3	5.4	3.1	26.7	14.3	11.1	4.2	21.1	0	7.7	4	14.3	5.6	4.5	1.6	13.8	2.3	20	2.4	3.2	0	38.5	14.3	12	5.3	6.9	0	5	3.7	3.6	6.7	5.3	0	0	0	4.2	5	15.4	18.8
6.7	2.2	18.8	8.8	28	4.3	0	4.2	10.3	5.6	5.3	8	4.9	3.2	17.6	12.5	7.5	6.4	10	5.6	15.4	20	31.2	19	14.3	3.7	14.3	7.3	33.3	2.4	12.5	21.7	10.5	12.5	19.2	2.2	17.9	6.7	4.3	15.4	3.6	6.7	6.1	10	5	0	4.3	31.2	9.5	47.1
5.9	0	9.1	14.7	22.6	3.4	6.5	7.1	9.4	9.1	8.1	5.4	8.3	12.8	3.1	33.3	17.1	3.3	2.5	6.2	20.6	2.5	13.6	12	18.2	6.7	11.8	16.7	13	11.9	14.3	12.5	3.2	3.6	8.1	0	8.8	0	3.6	8.8	12.9	5.9	16.1	19.4	0	6.5	3.4	3.6	3.4	3
7.3	10.5	21.1	13.5	36	12	2.9	7.7	8.3	19	0	25	10.3	11.8	12	21.1	20	0	13.8	4.2	9.1	0	19	7.7	7.7	8.2	13.2	12.2	20	4.7	23.8	23.8	3.4	4	16.1	10.5	15.6	2.7	0	13.3	6.2	7.3	13.9	11.4	0	0	12	15.8	3.8	33.3
8.9	5.9	15.8	4.8	0	22.2	12	38.5	16.1	29.4	2.6	3.6	2.7	20	4.5	18.2	5	7	0	8.3	7.4	3.2	4.2	0	10	3.3	12.5	2.3	4.2	10.5	15	0	25	15.4	14.3	5.9	0	18.2	11.8	10.5	3.3	8.9	14.7	3.2	4.8	0	22.2	7.1	23.5	4.3
8.5	8.6	2.9	5.6	3.7	2.9	3.8	1.4	8.7	4.2	3.2	7	9.1	5.8	4.1	4.3	13.9	9.9	1.2	2	11.6	5.1	4.2	1.4	2.9	6.2	13.3	9.3	5.8	12.5	4.3	6.6	5.8	1.3	2.5	8.6	3.6	6.8	2.8	2.7	2.8	8.5	3.3	1.1	2.6	1.2	2.9	4.3	5.8	2.7
1.8	2.3	13.3	17.6	16	18.8	0	4.8	6.2	0	6.1	17.4	10.8	10.3	10.5	0	5.7	1.9	7.4	2.2	7.4	0	12.5	5.6	15.4	3.3	7.1	2.3	4.5	6.1	8.7	14.3	4.5	0	12	2.3	7.1	3.4	0	3.4	8.7	1.8	2.9	2.9	0	21.4	18.8	8.3	18.8	17.6
6.1	11.8	4.5	4.3	12.5	0	3.8	4.2	16.7	0	10	12.1	7.9	2.4	9.5	13.6	10	1.8	14.3	10.3	7.4	3.2	15	14.3	40	9.3	12.9	4.3	37.5	2.3	7.7	30.4	0	11.8	2.6	11.8	12	3.2	9.1	21.1	3	6.1	13.3	25	0	3.6	0	15.8	9.1	8.7
11.5	14.7	21.1	4.7	2.4	3.3	100	3.8	2.6	20	26.5	2.7	2	21.2	16.7	11.1	10	12.8	3.3	8.7	2.3	2.7	10	8.3	4.2	10	4.7	7	4.8	4.9	13.8	2.7	0	13	20	14.7	0	17.9	15.8	0	13.6	11.5	17.1	6.1	4.3	0	3.3	3.6	15	0
13	2	15	11.8	16	3.7	2.9	3.6	8.6	3.6	2.4	36	20.5	5.7	3.8	13	8.6	9.3	0	8.3	23.1	12	15	7.7	13.6	7.4	10.7	4.2	7.4	2.2	10.7	22.7	15.8	0	10	2	16.7	2.9	11.1	17.4	3.1	13	13.9	16.7	0	0	3.7	15	4	30
12.3	9.8	6.1	8.9	19.4	15.4	2.5	15.4	96.2	6.7	10.8	4.9	5.8	7.1	11.5	2.6	9.5	1.6	5.6	3.6	15.4	10.8	5.9	13.8	11.5	6.8	3.9	3.5	15.4	0	2.4	21.9	6.9	19.2	6.8	9.8	11.1	5.3	7.7	5.7	5.4	12.3	20.5	9.8	0	0	15.4	11.5	15.4	25
1.9	2.3	11.8	2.7	0	15	27.8	33.3	10.3	30.8	9.1	0	10	10.7	26.7	16.7	11.4	0	0	0	3.2	12	5	0	13.3	3.7	17.9	0	0	5.3	8	9.5	29.4	5.9	16	2.3	0	3.3	5.3	8.7	12	1.9	13.3	0	0	0	15	7.7	37.5	12.5
10.6	1.5	11.4	22.2	22.5	2.4	0	2.2	3.8	5.1	1.7	13.9	11.4	11.5	2.3	2.4	15.9	7.6	13.2	15.7	17.1	2.4	11.4	8.1	5.1	3.8	21.1	5.5	13.9	1.7	9.5	16.2	5.3	5.7	15.4	1.5	11.4	1.9	2.5	11.4	4.1	10.6	6.2	3.6	2.2	0	2.4	2.7	2.6	28.6
8.9	5.9	12.5	16.3	12.8	2.6	21.9	11.1	14.8	14.3	10	21.9	9.5	14.3	13.3	10	8	5.2	10	17.5	4	6.1	10.3	6.7	2.6	1.3	25	3.6	7.4	4	14.7	2.1	11.1	7.4	14.3	5.9	11.1	2.6	3.7	4.8	11.8	8.9	8	11.6	0	10.3	2.6	2.6	6.7	6.1
0	2.7	4.5	2.3	3	30.8	15.8	33.3	11.1	15.8	10	0	5.4	14.3	16.7	3.7	5.1	1.9	0	8.3	7.4	3.2	12.5	4.8	17.6	5.6	13.3	0	0	12.1	3.3	3.6	11.1	7.7	6.9	2.7	7.1	0	15.4	10.5	20	0	13.3	0	0	0	30.8	5.6	30.8	4.3
3.2	13.3	8	1.7	27.3	3.1	12.5	6.9	24	5.9	1.9	7.5	15	11.6	6.5	2.6	20.5	14	7.1	14	31	5.4	2.8	10.7	19.2	0	10	3.7	12	8.2	5.3	16.7	8	0	2	13.3	0	11.4	6.7	16.2	12.1	3.2	18.2	7.9	0	17.9	3.1	20	16	6.5
5.5	2.3	3.8	14.3	14.8	4.3	6.7	4.2	9.7	18.8	10	16	7	6.5	15	6.7	13.9	3.6	12	15.4	6.2	3.4	11.1	18.8	21.1	1.4	14.3	2	25	7.3	15	22.7	33.3	3.8	24	2.3	6.7	17.4	9.5	21.1	3.1	5.5	5.1	5.9	8.3	0	4.3	5	4.8	33.3
5	2	7.4	7.1	28.6	3.3	0	3.2	7.9	7.1	4.4	8.3	15.8	2	0	21.7	11.9	13.3	9.4	3.8	4.8	14.8	17.4	11.5	10.7	1.4	9.1	1.8	10.3	2.1	5.7	19.4	0	0	12	2	28	0	11.1	22.2	2.9	5	2	13.8	3.2	0	3.3	11.5	10.7	27.3
5	4.9	2.1	24.4	1.7	0	4.3	2.4	8.3	4.7	0	14.3	11.8	5	10	10.8	1.6	4.8	2	10.7	11.5	4	10	10.8	6.8	6.9	14	11.1	7.5	8.3	1.9	23.7	4.8	4.7	15	4.9	6.7	2	8.1	4.1	11.6	5	3.2	3.7	0	0	0	0	2.1	10.8
9.3	0	27.8	23.5	9.1	14.3	5.9	30	11.4	4.3	10	16	12.8	8.6	8	3.8	13.9	0	5.9	9.5	12.5	5.9	20.8	3.4	4.8	5.6	17.9	4.2	3.3	7.3	30	6.2	7.7	3.8	21.9	0	8.3	0	4	10.3	20.7	9.3	7	12.1	3.7	0	14.3	13.6	33.3	25
5.5	0	4	16.7	9.4	27.8	0	17.6	11.1	4	6.7	0	2.2	11.1	12.5	8.3	6.7	1.7	11.5	7.1	0	0	3.7	0	4.3	3	17.9	2.1	8.7	18.2	0	3	9.5	4.5	13.8	0	0	6.7	0	6.9	11.5	5.5	8.8	9.1	3.7	0	27.8	4	11.8	17.4
4.4	2.3	13.3	23.5	12	12.5	0	5.3	8	0	5.1	19.2	10.8	5.6	9.1	15	5.7	6.2	3.8	5.1	15.4	0	18.8	5	23.1	5.3	7.1	2.2	21.4	12.1	8.7	3.3	0	0	5.6	2.3	6.7	3.4	0	21.1	6.9	4.4	2.8	2.9	0	26.7	12.5	7.1	12.5	15.8
1.8	2.1	9.1	11.8	13.3	4	6.7	0	5.6	0	11.1	10.7	2.2	12.9	20	4.3	12.5	11.6	6.7	4.9	2.8	10	0	0	17.6	6.8	4.9	2.1	8.3	5.4	6.7	2.9	4	0	10.3	2.1	2.8	3.1	0	7.1	16	1.8	8.6	21.4	0	17.6	4	3.8	0	18.2
5.2	1.9	14.3	16.7	5.1	0	0	4.3	4.9	8	2.3	2.4	11.1	7.1	14.3	23.8	3.8	0	2.7	5.9	7.1	7.1	19	3.3	8.7	11.1	6.7	14.6	6.5	11.8	10.3	16.7	12.5	0	12.1	1.9	29.2	2.6	0	17.9	2.7	5.2	0	15.4	0	3.1	0	0	9.5	6.9
4	5	16.7	17.6	16	4.2	3.4	4.3	13.8	15.4	2.9	10	13.5	2.8	14.3	11.8	5.7	9.3	7.4	4.5	23.1	14.3	15	22.2	4.2	3.3	5.7	0	35.3	0	3.1	23.1	20	4.5	12	5	15.4	7.4	11.1	7.4	0	4	2.5	13.3	4.5	0	4.2	9.1	4.5	40
[truncated: 25 more columns]
