# Supplementary material for: Complex Networks Analyses of Antibiofilm Peptides: An Emerging Tool for Next-Generation Antimicrobials’ Discovery
Source: Antibiotics (Basel). 2023 Apr 13;12(4):747. doi: 10.3390/antibiotics12040747 (PMC10135022; doi:10.3390/antibiotics12040747)
Supplement: Supplementary file 1 [file antibiotics-12-00747-s001.zip › Supplementary_Materials_Final/FileS2_HSPNs_Clusters_and_Centralities_&_10-ToP_Central_ABFPs.xlsx]

## Sheet: HSPN_No_CutOff
Name	Cluster	Node Degree	Harmonic Centrality (HC)	Betweenness Centrality (BC)	Hub-Bridge Centrality (HB)	Closness Centrality
starPep_10917	0	2	172.602	2.20309	16.9	0.286424
starPep_05315	1	3	184.846	35.1581	79.94	0.314545
starPep_13235	1	3	209.907	16.1697	53.94	0.313406
starPep_10445	3	3	201.227	18.5015	53.02	0.307829
starPep_39648	1	4	209.572	22.3813	160.92	0.319188
starPep_13504	2	4	199.077	28.5504	126.28	0.319778
starPep_04795	1	4	174.126	30.8769	122.16	0.299827
starPep_09928	1	4	188.998	21.3244	117.82	0.313406
starPep_02884	1	4	207.094	17.214	114.32	0.337891
starPep_00351	1	4	182.596	17.6115	75.9	0.329524
starPep_05316	3	4	172.73	37.4945	56.48	0.335271
starPep_03027	1	4	185.248	22.8998	53.46	0.32216
starPep_14812	2	4	156.542	36.7419	47.21	0.342574
starPep_04274	4	4	149.485	43.052	35.86	0.308929
starPep_09934	0	4	172.145	27.4621	32.04	0.328897
starPep_00942	0	4	192.26	28.822	29.46	0.329524
starPep_02400	3	4	139.884	38.0544	27.77	0.328897
starPep_09821	1	5	207.728	31.2669	198.72	0.316271
starPep_24067	1	5	209.351	21.263	196.02	0.312274
starPep_03322	1	5	197.712	36.7246	155.06	0.312274
starPep_13234	1	5	226.791	44.8846	141.6	0.329524
starPep_12022	1	5	180.03	40.8295	138.66	0.319188
starPep_12525	3	5	212.592	26.67	132.15	0.318015
starPep_06665	3	5	182.513	45.0146	131.2	0.337891
starPep_02909	2	5	203.29	54.8389	121.89	0.336576
starPep_12528	2	5	199.077	42.0333	115.06	0.325188
starPep_10965	2	5	195.147	75.8489	112.07	0.335922
starPep_02910	2	5	196.867	26.7251	110.03	0.3258
starPep_13644	3	5	194.521	42.0883	104.38	0.352342
starPep_13404	3	5	212.592	33.2022	103.19	0.310592
starPep_06382	3	5	216.65	49.607	92.93	0.333333
starPep_07174	3	5	183.847	62.1444	84.91	0.331418
starPep_07901	3	5	200.5	46.9168	83.12	0.334623
starPep_00379	2	5	188.904	70.422	61.79	0.322761
starPep_05968	4	5	183.16	54.1772	51.96	0.334623
starPep_09850	0	5	193.672	43.064	48.38	0.341223
starPep_00803	0	5	190.541	72.7295	44.28	0.332692
starPep_12021	0	5	189.27	43.6155	27.96	0.341223
starPep_01288	1	6	200.316	64.6607	198.4	0.327032
starPep_02888	1	6	204.262	60.3857	186	0.335271
starPep_12530	3	6	238.505	61.0925	177.12	0.322761
starPep_13405	3	6	238.505	66.3098	166.99	0.320965
starPep_00008	1	6	196.285	82.3195	157.58	0.350202
starPep_04801	1	6	197.851	87.2272	157.2	0.333333
starPep_00001	1	6	200.193	71.2604	155.3	0.336576
starPep_08925	1	6	221.235	63.6637	131.22	0.337891
starPep_04871	3	6	162.399	64.632	119.14	0.336576
starPep_00002	1	6	159.5	80.1339	114.72	0.341223
starPep_00036	1	6	206.437	127.889	109.95	0.361169
starPep_11067	1	6	203.193	71.3511	108.9	0.358921
starPep_13505	3	6	236.623	53.0636	106.05	0.350202
starPep_05949	3	6	227.235	57.839	100.34	0.34879
starPep_06108	2	6	158.118	51.6384	84.49	0.340551
starPep_05447	3	6	147.815	127.255	73.78	0.342574
starPep_04342	4	6	164.198	55.6688	56.28	0.343254
starPep_04044	4	6	166.728	71.4956	48.11	0.341223
starPep_00025	0	6	202.782	68.017	42.98	0.355236
starPep_05964	4	6	138.588	50.8407	32.91	0.328273
starPep_12035	1	7	206.846	79.1574	221.58	0.344622
starPep_00049	1	7	199.814	62.3733	214.64	0.345309
starPep_12008	1	7	199.751	80.6269	192.09	0.348089
starPep_08351	1	7	184.585	73.4559	175.8	0.345309
starPep_11826	1	7	196.291	89.0964	172.74	0.355236
starPep_03792	1	7	188.16	136.632	170.07	0.362683
starPep_02908	3	7	254.715	114.766	161.31	0.354508
starPep_03927	1	7	217.56	91.3145	160.68	0.345309
starPep_00084	1	7	232.441	92.9116	154.84	0.372043
starPep_13500	2	7	223.64	84.0376	151.61	0.349495
starPep_00511	1	7	198.252	110.708	148.5	0.358178
starPep_08271	2	7	192.193	75.0749	132.95	0.366525
starPep_02700	2	7	209.076	93.0005	122.9	0.330153
starPep_00739	2	7	184.08	107.669	96.64	0.359667
starPep_11001	2	7	198.533	120.053	93.04	0.366525
starPep_04678	2	7	172.496	121.683	91.33	0.360417
starPep_05305	2	7	174.883	120.243	76.1	0.358178
starPep_03012	0	7	231.672	83.9471	65.52	0.356701
starPep_13860	3	7	155.612	111.796	52.73	0.36887
starPep_16445	0	7	183.474	55.2295	46.48	0.339216
starPep_03429	4	7	193.987	135.868	43.64	0.350202
starPep_03693	4	7	167.304	147.627	40.44	0.343254
starPep_13192	1	8	216.787	199.724	256.34	0.359667
starPep_00116	1	8	213.985	87.1301	232.08	0.354508
starPep_00023	1	8	207.534	119.57	231.51	0.34879
starPep_04267	1	8	217.266	118.504	229.58	0.358178
starPep_01468	1	8	212.533	168.811	203.07	0.361169
starPep_13528	2	8	237.231	74.8181	191.52	0.36887
starPep_09517	3	8	227.235	125.996	183.52	0.356701
starPep_07894	2	8	232.977	164.452	180.31	0.364211
starPep_12527	2	8	246.06	107.124	173.86	0.349495
starPep_07893	2	8	259.666	78.6483	172.86	0.353061
starPep_02907	3	8	266.624	135.765	165.84	0.362683
starPep_02379	1	8	241.605	138.286	163.66	0.383592
starPep_18706	1	8	172.591	146.237	155.34	0.353783
starPep_07634	3	8	228.9	133.727	146.71	0.348089
starPep_06111	2	8	193.679	137.607	137.54	0.352342
starPep_06521	2	8	211.774	89.6913	134.8	0.366525
starPep_08392	1	8	226.585	97.9355	125.88	0.36887
starPep_04734	1	8	210.361	148.497	123.32	0.353061
starPep_12523	3	8	221.017	174.117	118.97	0.391403
starPep_05137	3	8	174.599	195.02	102.56	0.361169
starPep_07468	3	8	182.084	164.199	102.55	0.374459
starPep_11008	2	8	205.721	169.517	95.6	0.367304
starPep_00103	2	8	187.172	127.295	88.59	0.358178
starPep_02515	2	8	213.781	183.634	85.13	0.368085
starPep_04424	4	8	165.962	174.393	67.72	0.367304
starPep_10977	4	8	170.334	127.493	48.1	0.355967
starPep_00527	0	8	198.716	178.311	45.86	0.364211
starPep_09905	0	8	221.735	145.177	43.85	0.379386
starPep_00361	1	9	245.883	129.021	282.26	0.359667
starPep_00297	1	9	227.928	181.879	262.38	0.372043
starPep_12531	3	9	271.618	169.598	251.28	0.362683
starPep_00051	1	9	239.217	251.241	238.22	0.383592
starPep_00640	1	9	219.374	207.035	227.79	0.367304
starPep_12770	3	9	254.715	140.065	225.23	0.358921
starPep_02906	2	9	223.002	143.258	207.16	0.36887
starPep_12529	3	9	236.623	162.434	143.1	0.365751
starPep_02819	3	9	174.725	195.302	133.24	0.365751
starPep_02702	3	9	183.493	216.025	132.49	0.388764
starPep_06358	2	9	164.487	141.027	129.45	0.366525
starPep_02430	2	9	207.595	171.829	88.78	0.387025
starPep_13861	3	9	165.673	213.017	84.26	0.385301
starPep_08394	0	9	229.466	192.266	68.6	0.384444
starPep_01143	4	9	187.144	179.781	64.96	0.364979
starPep_00514	4	9	216.819	282.96	62.24	0.382743
starPep_09989	3	9	172.116	283.821	61.65	0.391403
starPep_10286	4	9	208.557	141.635	51.8	0.376906
starPep_11825	4	9	209.534	186.055	42	0.385301
starPep_00496	1	10	228.267	180.427	311.22	0.37045
starPep_00000	1	10	264.877	323.163	289.65	0.393182
starPep_00561	1	10	239.007	170.445	276.87	0.375271
starPep_05293	1	10	225.382	202.004	260.13	0.378556
starPep_07895	3	10	271.618	172.024	206.18	0.369658
starPep_02383	3	10	190.576	272.032	203.55	0.383592
starPep_04316	2	10	231.691	219.43	202.09	0.37045
starPep_03602	2	10	198.396	224.369	163.72	0.382743
starPep_06255	2	10	188.502	280.16	139.05	0.396789
starPep_03278	3	10	237.063	239.084	126.6	0.394077
starPep_04737	2	10	198.188	219.685	106.79	0.376087
starPep_00136	0	10	208.7	193.053	93.2	0.364979
starPep_10637	4	10	187.903	179.238	68.32	0.371245
starPep_10594	4	10	212.493	272.557	63.3	0.391403
starPep_02730	4	10	180.604	226.742	53.2	0.361925
starPep_00193	1	11	231.192	243.456	351	0.366525
starPep_13515	2	11	237.231	210.442	264.86	0.382743
starPep_01018	1	11	213.077	232.223	246.96	0.388764
starPep_00020	1	11	220.241	276.436	218.07	0.391403
starPep_01564	2	11	223.721	262.236	198.2	0.37365
starPep_07411	3	11	222.942	233.38	178.26	0.376906
starPep_09259	2	11	205.048	229.539	175.12	0.39229
starPep_05317	3	11	222.758	293.341	141.87	0.396789
starPep_08001	3	11	182.552	435.873	137.03	0.408019
starPep_07412	2	11	208.211	368.049	115.5	0.398618
starPep_06708	4	11	226.059	239.243	87.8	0.381898
starPep_05561	1	12	251.044	332.181	326.54	0.395881
starPep_10922	3	12	266.624	336.91	275.1	0.391403
starPep_13517	3	12	261.93	334.673	191.39	0.402326
starPep_04853	2	12	235.626	377.596	177.97	0.410926
starPep_02848	2	12	225.226	317.968	165.45	0.401392
starPep_00145	2	12	234.903	402.861	164.4	0.404206
starPep_03008	4	12	203.212	288.084	88.12	0.38964
starPep_04101	0	12	216.413	306.098	85.84	0.377729
starPep_07864	0	12	258.304	295.019	85.24	0.405152
starPep_04312	4	12	198.803	296.98	84.12	0.394977
starPep_00004	0	12	242.135	343.575	83.1	0.394077
starPep_00522	4	12	219.123	301.477	65.05	0.394077
starPep_12469	3	13	242.083	409.896	223.49	0.413876
starPep_06130	3	13	199.922	463.031	136.78	0.394977
starPep_00517	0	13	245.264	399.949	83.6	0.403263
starPep_00042	0	13	254.047	442.729	80.78	0.402326
starPep_08958	2	14	248.45	458.409	207.09	0.414868
starPep_00048	1	15	244.359	490.553	453.45	0.396789
starPep_03668	1	15	258.285	507.208	367.05	0.399538
starPep_07526	2	15	247.132	486.079	252.74	0.422983
starPep_02281	2	15	212.62	532.568	225.45	0.410926

## Sheet: HSPN_Cutoff_0.65
Name	Cluster	Node Degree	Harmonic Centrality (HC)	Betweenness Centrality (BC)	Hub-Bridge Centrality (HB)	Closness Centrality
starPep_00000	15	10	231.645	2093.78	64.22	0.352246
starPep_00001	4	3	158.657	18.3933	33.75	0.231726
starPep_00002	10	0	0	0	0	0
starPep_00004	11	9	190.114	657.904	105.96	0.294466
starPep_00008	4	4	155.288	47.9159	34.62	0.234277
starPep_00020	7	4	144.649	220.641	17.68	0.235016
starPep_00023	9	5	168	85.4371	82.8	0.256897
starPep_00025	17	3	152.399	22.7563	33.6	0.255137
starPep_00036	9	2	144.254	7.66614	33.12	0.222057
starPep_00042	11	9	197.337	858.313	137.96	0.305955
starPep_00048	9	12	206.647	839.616	117.36	0.317697
starPep_00049	9	6	163.764	120.036	68.02	0.26049
starPep_00051	4	6	197.904	280.219	38.97	0.297405
starPep_00084	11	4	183.956	163.641	28.46	0.298597
starPep_00103	17	1	106.43	0	15.87	0.197351
starPep_00116	7	6	171.295	211.449	21.12	0.272395
starPep_00136	11	4	151.439	62.1337	73.98	0.243863
starPep_00145	17	6	176.424	453.584	68.98	0.284895
starPep_00193	9	9	185.788	338.249	106.75	0.265597
starPep_00297	9	6	187.113	393.523	67.09	0.268953
starPep_00351	9	3	147.19	25.8576	32.6	0.25
starPep_00361	9	9	211.937	448.155	92.93	0.309771
starPep_00379	14	2	122.423	8.72619	31.97	0.201624
starPep_00496	4	8	187.193	290.754	43.8	0.28327
starPep_00511	9	2	149.162	2.65421	32.89	0.2384
starPep_00514	11	4	153.921	490.962	75.87	0.252542
starPep_00517	11	6	190.345	147.203	84.33	0.277467
starPep_00522	17	6	155.634	277.668	52.63	0.261404
starPep_00527	11	5	152.35	83.3626	75.55	0.241491
starPep_00561	9	9	197.416	574.853	86.32	0.304703
starPep_00640	9	7	176.1	402.824	84.15	0.279026
starPep_00739	18	0	0	0	0	0
starPep_00803	11	3	144.209	153.099	61.29	0.230294
starPep_00942	11	3	150.955	39.0407	39.72	0.248748
starPep_01018	9	1	130.301	0	16.33	0.210155
starPep_01143	17	1	111.265	0	14.95	0.207521
starPep_01288	9	5	160.203	188.189	70.53	0.243863
starPep_01468	9	5	164.906	82.8356	68.68	0.242276
starPep_01564	14	6	157.658	313.547	83.93	0.243464
starPep_02281	20	0	0	0	0	0
starPep_02379	17	8	210.856	1237.21	69.11	0.334081
starPep_02383	25	0	0	0	0	0
starPep_02400	0	0	0	0	0	0
starPep_02430	17	2	138.343	12.6175	16.27	0.239165
starPep_02515	11	3	162.611	124.373	39.12	0.261404
starPep_02700	14	5	166.639	223.224	55.43	0.265597
starPep_02702	17	2	104.589	148	31.97	0.187186
starPep_02730	5	0	0	0	0	0
starPep_02819	22	2	111.759	438	7.35	0.156842
starPep_02848	11	6	168.158	301.922	76.56	0.278505
starPep_02884	9	4	175.074	57.4593	36.26	0.279026
starPep_02888	9	5	169.763	131.844	54.19	0.268468
starPep_02906	14	5	160.684	184.995	85.79	0.2411
starPep_02907	15	7	217.02	679.371	106.12	0.308489
starPep_02908	15	6	201.115	451.794	121.68	0.25042
starPep_02909	14	3	153.625	13.7027	53.36	0.225076
starPep_02910	14	3	153.072	68.865	36.8	0.244262
starPep_03008	17	2	146.128	45.0729	30.36	0.265125
starPep_03012	11	6	194.461	202.646	81.81	0.282732
starPep_03027	9	1	145.421	0	20.93	0.196311
starPep_03278	11	4	171.61	454.198	61.84	0.271898
starPep_03322	11	4	169.35	90.9044	26.07	0.269928
starPep_03429	11	3	141.556	16.7865	55.89	0.2384
starPep_03602	17	3	138.492	181.111	46.92	0.24547
starPep_03668	4	14	225.012	1644.16	98.67	0.332589
starPep_03693	19	0	0	0	0	0
starPep_03792	17	1	110.817	0	15.41	0.203274
starPep_03927	11	6	175.23	154.246	80.34	0.263251
starPep_04044	13	0	0	0	0	0
starPep_04101	17	5	167.606	272.529	37.6	0.282197
starPep_04267	7	6	179.706	358.429	25.2	0.275926
starPep_04274	6	1	5.26316	0	1.62	1
starPep_04312	11	2	116.361	294	36.99	0.202997
starPep_04316	14	7	184.112	646.052	72.96	0.280075
starPep_04342	11	2	94.8573	148	36.18	0.169318
starPep_04424	6	1	5.26316	0	1.62	1
starPep_04678	17	1	103.502	0	16.79	0.186717
starPep_04734	17	7	175.954	942.045	71.4	0.293307
starPep_04737	17	3	128.969	440	48.53	0.229231
starPep_04795	4	3	142.844	9.0975	33.75	0.212251
starPep_04801	4	4	164.17	136.616	43.8	0.256014
starPep_04853	14	5	172.281	580.446	51.9	0.290448
starPep_04871	22	1	65.9911	0	3.25	0.107349
starPep_05137	17	1	84.1963	0	15.41	0.157839
starPep_05293	9	7	180.753	207.191	59.07	0.28327
starPep_05305	8	0	0	0	0	0
starPep_05315	4	2	153.772	36.3455	21.9	0.250842
starPep_05316	4	2	119.96	2.58333	19.8	0.208683
starPep_05317	4	3	153.298	136.568	21.44	0.257785
starPep_05447	27	0	0	0	0	0
starPep_05561	4	9	203.689	577.582	48.2	0.292157
starPep_05949	15	2	179.349	2.5	45.76	0.215318
starPep_05964	26	0	0	0	0	0
starPep_05968	11	3	136.906	45.0418	55.35	0.231366
starPep_06108	14	1	97.3784	0	14.95	0.165924
starPep_06111	14	3	132.201	152	47.15	0.198667
starPep_06130	9	1	126.5	0	15.18	0.212251
starPep_06255	21	0	0	0	0	0
starPep_06358	23	0	0	0	0	0
starPep_06382	15	5	182.905	449.304	60.38	0.281664
starPep_06521	11	2	142.202	13.3751	39.15	0.234646
starPep_06665	22	2	96.0695	294	7.05	0.136197
starPep_06708	11	6	168.554	247.155	79.75	0.264654
starPep_07174	22	2	139.988	580	4.97	0.184406
starPep_07411	15	7	175.006	496.487	78	0.270417
starPep_07412	14	2	129.782	56.6436	31.28	0.213162
starPep_07468	22	2	78.9049	148	6.5	0.120161
starPep_07526	17	9	187.75	1227.18	99.01	0.310417
starPep_07634	15	4	181.107	45.0472	60.1	0.262787
starPep_07864	11	8	199.986	449.863	104.68	0.30101
starPep_07893	14	7	205.933	305.259	97.46	0.264654
starPep_07894	14	7	179.417	328.421	87.88	0.256897
starPep_07895	15	9	223.661	636.103	131.96	0.299197
starPep_07901	15	4	159.497	148.717	37.08	0.263251
starPep_08001	24	0	0	0	0	0
starPep_08271	14	2	134.325	128.349	18.8	0.235759
starPep_08351	7	2	125.023	10.6787	11.12	0.205517
starPep_08392	17	8	187.896	467.139	60.13	0.296223
starPep_08394	11	4	175.229	55.9853	59.86	0.262787
starPep_08925	7	3	158.559	132.552	18.64	0.227829
starPep_08958	15	8	188.684	843.822	65.6	0.302231
starPep_09259	17	2	133.67	56.6528	30.13	0.244262
starPep_09517	15	5	179.349	172.923	100.36	0.263251
starPep_09821	9	5	168.076	55.827	56.64	0.246281
starPep_09850	11	3	150.785	86.924	37.56	0.260035
starPep_09905	17	3	174.055	91.1919	21.02	0.285441
starPep_09928	9	3	151.15	7.259	21.68	0.238019
starPep_09934	16	0	0	0	0	0
starPep_09989	29	0	0	0	0	0
starPep_10286	11	3	147.107	33.7163	37.27	0.248748
starPep_10445	15	2	164.21	16.3366	21.12	0.231726
starPep_10594	15	2	138.578	39.0464	35.88	0.244663
starPep_10637	1	0	0	0	0	0
starPep_10917	11	1	127.598	0	23.49	0.187421
starPep_10922	15	8	217.02	1074.87	154.7	0.312369
starPep_10965	14	3	143.695	51.6609	49.22	0.22272
starPep_10977	11	1	77.0435	0	17.55	0.144942
starPep_11001	14	2	119.181	38.498	32.43	0.20467
starPep_11008	14	2	149.477	17.2883	34.27	0.236508
starPep_11067	17	3	149.18	227.919	32.68	0.254701
starPep_11825	17	3	139.27	54.2208	47.15	0.244262
starPep_11826	17	2	136.656	14.9329	17.4	0.232449
starPep_12008	7	5	155.761	137.02	17.8	0.242276
starPep_12021	4	2	146.351	19.7164	21	0.254266
starPep_12022	4	3	141.467	36.8031	23.52	0.240323
starPep_12035	9	4	167.618	70.7618	65.32	0.271403
starPep_12469	15	2	165.382	27.2414	37.7	0.253833
starPep_12523	15	3	148.099	85.3418	38.26	0.247508
starPep_12525	15	5	164.006	76.4843	84.3	0.242671
starPep_12527	14	6	194.919	370.081	86.67	0.244262
starPep_12528	14	2	136.079	16.5078	38.64	0.210452
starPep_12529	15	4	176.284	33.7375	83.72	0.249164
starPep_12530	15	3	193.989	723.422	46.66	0.223054
starPep_12531	15	8	223.661	307.334	143.54	0.277985
starPep_12770	15	6	201.115	618.891	118.04	0.28876
starPep_13192	4	5	179.659	153.476	46.77	0.261404
starPep_13234	7	3	163.181	149.2	20.48	0.195795
starPep_13235	7	1	149.482	0	7.6	0.163916
starPep_13404	15	3	164.006	7.95556	63.44	0.220741
starPep_13405	15	5	193.989	576.919	105.3	0.255575
starPep_13500	14	6	179.406	240.194	71.55	0.267504
starPep_13504	14	3	136.079	11.9944	57.96	0.198138
starPep_13505	15	4	176.284	19.7935	66.2	0.253833
starPep_13515	14	7	172.698	297.543	91.63	0.261404
starPep_13517	15	6	201.17	231.851	83.23	0.277467
starPep_13528	14	2	172.698	0	41.4	0.221068
starPep_13644	15	2	147.352	5.02517	36.4	0.247098
starPep_13860	28	1	4.16667	0	1.52	1
starPep_13861	28	1	4.16667	0	1.52	1
starPep_14812	12	0	0	0	0	0
starPep_16445	2	0	0	0	0	0
starPep_18706	3	0	0	0	0	0
starPep_24067	9	5	176.912	43.2793	68.58	0.258232
starPep_39648	4	4	174.057	44.5643	35.99	0.243863

## Sheet: 10-TOP_Cent_ABFP_No_CutOff
Rank	Node Degree	Harmonic	Betweenness	Hub-Bridge
1	starPep_02281	starPep_07895	starPep_02281	starPep_00048
2	starPep_03668	starPep_12531	starPep_03668	starPep_03668
3	starPep_00048	starPep_10922	starPep_00048	starPep_00193
4	starPep_07526	starPep_02907	starPep_07526	starPep_05561
5	starPep_08958	starPep_00000	starPep_06130	starPep_00496
6	starPep_06130	starPep_13517	starPep_08958	starPep_00000
7	starPep_00042	starPep_07893	starPep_00042	starPep_00361
8	starPep_12469	starPep_07864	starPep_08001	starPep_00561
9	starPep_00517	starPep_03668	starPep_12469	starPep_10922
10	starPep_00145	starPep_12770	starPep_00145	starPep_13515

## Sheet: 10-TOP_Cent_ABFP_Cutoff_0.65
Rank	Node Degree	Harmonic	Betweenness	Hub-Bridge
1	starPep_03668	starPep_00000	starPep_00000	starPep_10922
2	starPep_00048	starPep_03668	starPep_03668	starPep_12531
3	starPep_00000	starPep_07895	starPep_02379	starPep_00042
4	starPep_00004	starPep_12531	starPep_07526	starPep_07895
5	starPep_00042	starPep_10922	starPep_10922	starPep_02908
6	starPep_00193	starPep_02907	starPep_04734	starPep_12770
7	starPep_00361	starPep_00361	starPep_00042	starPep_00048
8	starPep_00561	starPep_02379	starPep_08958	starPep_00193
9	starPep_05561	starPep_00048	starPep_00048	starPep_02907
10	starPep_07526	starPep_07893	starPep_12530	starPep_00004
