# Supplementary material for: Complex Networks Analyses of Antibiofilm Peptides: An Emerging Tool for Next-Generation Antimicrobials’ Discovery
Source: Antibiotics (Basel). 2023 Apr 13;12(4):747. doi: 10.3390/antibiotics12040747 (PMC10135022; doi:10.3390/antibiotics12040747)
Supplement: Supplementary file 1 [file antibiotics-12-00747-s001.zip › Supplementary_Materials_Final/FileS3_Subsets_HCUHB_6_7_and_8_&_and_Starting_ABFPs_Sets_fasta_files/192_Unique_ABFPs_from_BaAMP_database.fasta]

>Pleurocidin
GWGSFFKKAAHVGKHVGKAALTHYL
>LL-37
LLGDFFRKSKEKIGKEFKRIVQRIKDFLRNLVPRTES
>BMAP-27
GRFKRFRKKFKKLFKKLSPVIPLLHL
>BMAP-28
GGLRSLGRKILRAWKKYGPIIVPIIRI
>SMAP-29
RGLRRLGRKIAHGVKKYGPTVLRIIRIA
>KSL
KKVVFKVKFK
>F2,5,12W
RWGRWLRKIRRWRPK
>LL-31
LLGDFFRKSKEKIGKEFKRIVQRIKDFLRNL
>LL7-31
RKSKEKIGKEFKRIVQRIKDFLRNL
>LL13-37
IGKEFKRIVQRIKDFLRNLVPRTES
>LL7-37
RKSKEKIGKEFKRIVQRIKDFLRNLVPRTES
>LL-19
LLGDFFRKSKEKIGKEFKR
>LL-25
LLGDFFRKSKEKIGKEFKRIVQRIK
>LL-13
LLGDFFRKSKEKI
>LL13-31
IGKEFKRIVQRIKDFLRNL
>LL7-25
RKSKEKIGKEFKRIVQRIK
>LL13-25
IGKEFKRIVQRIK
>LL19-37
RIVQRIKDFLRNLVPRTES
>KSL-W
KKVVFWVKFK
>KS-30
KSKEKIGKEFKRIVQRIKDFLRNLVPRTES
>KR-20
KRIVQRIKDFLRNLVPRTES
>KR-12
KRIVQRIKDFLR
>beta-Defensin_3
GIINTLQKYYCRVRGGRCAVLSCLPKEEQIGKCSTRGRKCCRRKK
>NRC-16
GWKKWLRKGAKHLGQAAIK
>Lactoferricin_(17-30)
FKCRRWQWRMKKLG
>Lactoferrampin
WKLLSKAQEKFGKNKSR
>MUC7_12-mer-L
RKSYKCLHKRCR
>G10KHc
KKHRKHRKHRKHGGSGGSKNLRRIIRKGIHIIKKYG
>MUC7_12-mer-L4
RKSYKALHKRAR
>MUC7_20-mer
LAHQKPFIRKSYKCLHKRCR
>HSn5_12_mer
AKRHHGYKRKFH
>Magainin-II
GIGKFLHSAKKFGKAFVGEIMNS
>Lys-a1
KIFGAIWPLALGALKNLIK
>AAP2
FHFFHHFFHFFHHF
>CSP
SGSLSTFFRLFNRSFTQALGK
>CSPC16
TFFRLFNRSFTQALGK
>G2
KNLRIIRKGIHIIKKY
>C16G2
TFFRLFNRSFTQALGKGGGKNLRIIRKGIHIIKKY
>M8G2
TFFRLFNRGGGKNLRIIRKGIHIIKKY
>S6L3-33
FKKFWKWFRRF
>C16-33
TRRRLFNRSFTQALGKSGGGFKKFWKWFRRF
>M8-33
TFFRLFNRSGGGFKKFWKWFRRF
>nisin
ITSISLCTPGCKTGALMGCNMKTATCHCSIHVSK
>indolicidin
ILPWKWPWWPWRR
>Cecropin_A_(1-7)-Melittin
KWKLFKKIGAVLKVL
>HH15
KRFRIRVRVIRK
>Bac2a
RLARIVVIRVAR
>1026
VQWRIRVRVIKK
>1029
KQFRIRVRV
>1036
VQFRIRVRIVIRK
>1037
KRFRIRVRV
>HH2
VQLRIRVAVIRA
>1002_or_L1002
VQRWLIVWRIRK
>1003
IVWKIKRWWVGR
>1004
RFWKVRVKYIRF
>1008
RIKWIVRFR
>HH7
VRLRIRVAVRRA
>1010
IRWRIRVWVRRI
>1011
RRWVVWRIVQRR
>1012_or_L1012
IFWRRIVIVKKF
>1013
VRLRIRVA
>1016
LRIRWIFKR
>HH8
VRLRIRVAVIRK
>1020
VRLRIRWWVLRK
>HH10
KRFRIRVAVRRA
>1035
KRWRWIVRNIRR
>1031
WRWRVRVWR
>IMB-2
TFFRLFNRGGGWGSFFKKAAHVGKL
>Bac8c
RIWVIWRR
>PTP-7
FLGALFKALSKLL
>Holothurioidin_1
HLGHHALDHLLK
>Holothurioidin_2
ASHLGHHALDHLLK
>Esculentin-1a(1-21)
GIFSKLAGKKIKNLLISGLKG
>Tn-AFP1
LMCTHPLDCSN
>coprisin
VTCDVLSFEAKGIAVNH
>Histatin_5
DSHAKRHHGYKRKFHEKHHSHRGY
>Hst_5(4-15)-Spd
AKRHHGYKRKFHGGG
>dF17-6K
KKKKKKAAFAAWAAFAA
>dF21-10K
KKKKKKKKKKAAFAAWAAFAA
>CWR11
CWFWKWWRRRRR
>Chrysophsin-1
FFGWLIKGAIHAGKAIHGLIHRRRH
>RK1
RWKRWWRRKK
>RK2
RKKRWWRRKK
>(IRIK)_2
IRIKIRIK
>(IRVK)_3
IRVKIRVKIRVK
>PG-1
RGGRLCYCRRRFCVCVGR
>alpha-Defensin-3
DCYCRIPACIAGERRYGTCIYQGRLWAFCC
>beta-Defensin-1
DHYNCVSSGGQCLYSACPIFTKIQGTCYRGKAKCCK
>Magainin-I
GIGKFLHSAGKFGKAFVGEIMKS
>RIP
YSPWTNF
>K4-S4(1–13)a
ALWKTLLKKVLKA
>DD13-RIP
ALWKTLLKKVLKAYSPWTNF
>Tachyplesin_III
KWCFRVCYRGICYRKCR
>2C-4
RWRWRWF
>Sm6(L1)2C
FIKHFIHRFGGGRWRWRWF
>Sm6(L3)2C
FIKHFIHRFSATRWRWRWF
>Sm6(L1)B33
FIKHFIHRFGGGFKKFWKWFRRF
>PSN-1
FLSLIPHIVSGVASIAKHF
>GL13K
GKIIKLKASLKLL
>GK7
GQIINLK
>(RW)2-NH2
RWRW
>(RW)3-NH2
RWRWRW
>(RW)4-NH2
RWRWRWRW
>Lasio-III
VNWKKILGKIIKVVK
>Melittin_B
GIGAVLKVLTTGLPALISWIKRKRQQ
>Melimine
TLISWIKNKRKQRPRVSRRRRRRGGRRRR
>Melimine_CysN
CTLISWIKNKRKQRPRVSRRRRRRGGRRRR
>Melimine_CysC
TLISWIKNKRKQRPRVSRRRRRRGGRRRRC
>Melimine_Cys13
TLISWIKNKRKQCRPRVSRRRRRRGGRRRR
>K4-S4(1-15)a
LWKTLLKKVLKAAA
>beta6-20-G3K6
NEEGFFSARGHRPLDGGGKKKKKK
>hepcidin_20
ICIFCCGCCHRSKCGMCCKT
>NA-CATH
KRFKKFFKKLKNSVKKRAKKFFKKPKVIGVTFPF
>NA-CATH-ATRA1-ATRA1
KRFKKFFKKLKNSVKKRFKKFFKKLKVIGVTFPF
>Lactoferricin_B_(17-41)
FKCRRWQWRMKKLGAPSITCVRRAF
>Scrambled_LL-37
GLKLRFEFSKIKGEFLKTPEVRFRDIKLKDNRISVQR
>Citropin_1.1
GLFDVIKKVASVIGGL
>R-FV-I16
RFRRLFRIRVRVLKKI
>FV7
FRIRVRV
>L-K6
IKKILSKIKKLLK
>hLf1-11
GRRRRSVQWCA
>FS3
YAPWTNF
>Tet-213
KRWWKWWRRC
>1010cys
IRWRIRVWVRRIC
>Tet-20
KRWRIRVRVIRKC
>Tet-26
WIVVIWRRKRRRC
>FS8
YAPWTNA
>Chromofungin
RILSILRHQNLLKELQDLAL
>Magainin_I
GIGLFLHSAGLFGLAFVGEIMKS
>CysLasio-III
CVNWKKILGKIIKVVK
>DASamP1
FFGKVLKLIRKIF
>BMAP-18
GRWKRWRKKWKKLWKKLS
>Bactenecin
RLCRIVVIRVCR
>CA-MA
KWKLFKKIGIGKFLHSAKKF
>RTA3
RPAFRKAAFRVMRACV
>Dhvar4
KRLFKKLLFSLRKY
>Dhvar5
LLLFLLKKRKKRKY
>KABT-AMP
GIWKKWIKKWLKKLLKKLWKKG
>P10__
LAREYKKIVEKLKRWLRQVLRTLR
>P60.4Ac____
IGKEFKRIVERIKRFLRELVRPLR
>OSIP108
MLCVLQGLRE
>S-OSIP108
ELRLVCMGQL
>D-OSIP108
mlcvlqglre
>[CYC2]OSIP108
MLCVLQGLREGG
>[CYC3]OSIP108
MLCVLQGLREC
>1018_or_IDR-1018
VRLIVAVRIWRR
>HE4
VRLIWAVRIWRR
>HE10
VRLIVRIWRR
>HE12
RFKRVARVIW
>paracentrin_1_(SP1)
EVASFDKSKLK
>GL13KR1
IGIKLLKSKLKAL
>(IKIK)2
IKIKIKIK
>LJK1
VFLRRIRVIVIR
>DJK1
vflrrirvivir
>LJK2
VFWRRIRVWVIR
>DJK2
vfwrrirvwvir
>LJK3
VQLRAIRVRVIR
>DJK3
vqlrairvrvir
>LJK4
VQLRRIRVWVIR
>DJK4
vqlrrirvwvir
>LJK5
VQWRAIRVRVIR
>RIJK5
RIVRVRAIRWQV
>DJK5
vqwrairvrvir
>LJK6
VQWRRIRVWVIR
>DJK6
vqwrrirvwvir
>P15
GTPGPQGIAGQRGVV
>P15-CSP
GTPGPQGIAGQRGVVAEAAAKEAAAKEAAAKASGSLSTFFRLFNRSFTQALGK
>C_GG_Nt-Dhvar5
CGGLLLFLLKKRKKRKY
>KT2
NGVQPKYKWWKWWKKWW
>RT2
NGVQPKYRWWRWWRRWW
>O-LF11-215
FWRIRIRR
>LF11-322
PFWRIRIRR
>LF11-324
PFFWRIRIRR
>LF11-227
FWRRFWRR
>D-ATRA-1A
krakkffkklk
>ATRA-1A
KRAKKFFKKLK
>ATRA-2
KRAKKFFKKPK
>ATRA-1
KRFKKFFKKLK
>All_L-K6L9
LKLLKKLLKKLLKLL
>D,L-K6L9
LKlLKkLlkKLLkLL
>Seg5L
KKKLLLLLLLLLKKK
>Seg5D
KKkLLlLllLLLkKK
>Seg6L
LLLLLKKKKKKLLLL
>Seg6D
LLlLLkKkkKKLlLL
>lin-SB056
WKKIRVRLSA
>lin-SB056-1
KWKIRVRLSA
>Myxinidin2
KIKWILKYWKWS
>Myxinidin3
RIRWILRYWRWS
>GH12
GLLWHLLHHLLH
>Pa-MAP_1.9
LAAKLTKAATKLTAALTKLAAALT
>HsAFP1
DGVKLCDVPSGTWSGHCGSSSKCSQQCKDREHFAYGGACHYQFPSVKCFCKRQC
>HsLin06
EHFAYGGAXHYQFPSVKXFXKRQX
