# Supplementary material for: Complex Networks Analyses of Antibiofilm Peptides: An Emerging Tool for Next-Generation Antimicrobials’ Discovery
Source: Antibiotics (Basel). 2023 Apr 13;12(4):747. doi: 10.3390/antibiotics12040747 (PMC10135022; doi:10.3390/antibiotics12040747)
Supplement: Supplementary file 1 [file antibiotics-12-00747-s001.zip › Supplementary_Materials_Final/FileS1_HSPN_Parameters_Cutoff_Selection_&_Node_Degree_&_GraphML_files/FileS1_HSPN_Parameters_Cutoff_Selection_&_Node_Degree.xlsx]

## Sheet: HSPN_Parameters_at_Diff_CutOffs
No	Similarity Cutoff	Nodes	Edges	Modularity	Density	Av_Cluster_Coeff	Clusters (N. Communities)	Singletons (Giant Component)	Singletones (Degree 0)	Diameter	Av_Path_Length	Av_degree	Clusters (no zero degree)
1	0	174	689	0.392	0.046	0.043	5	0	0	5	2.798	7.92	5
2	0.3	174	687	0.399	0.046	0.044	7	0	0	5	2.8029	7.897	7
3	0.4	174	664	0.399	0.044	0.044	6	0	0	5	2.86	7.632	6
4	0.5	174	598	0.435	0.04	0.04	7	0	0	7	3.1069	6.874	7
5	0.6	174	459	0.478	0.03	0.031	14	9	7	10	3.5419	5.276	7
6	0.65	174	325	0.581	0.022	0.032	30	24	20	13	4.1907	3.736	10
7	0.7	174	197	0.682	0.013	0.031	51	99	39	13	4.14777	2.264	12
8	0.8	174	26	0.909	0.002	0.271	149	169	132	4	1.4358	0.299	17
9	0.9	174	14	0.919	0.001	0	160	171	147	2	1.066	0.161	13
10	0.95	174	10	0.9	0.001	0	164	172	154	1	1	0.115	10

## Sheet: HSPN_No_Cutoff_Node_Degree
Degree	Count	Probabilty
2	1	0.00574713
3	3	0.0172414
4	13	0.0747126
5	21	0.12069
6	20	0.114943
7	22	0.126437
8	28	0.16092
9	19	0.109195
10	15	0.0862069
11	11	0.0632184
12	12	0.0689655
13	4	0.0229885
14	1	0.00574713
15	4	0.0229885

## Sheet: HSPN_CutOff_0.65_Node_Degree
Degree	Count	Probability
0	20	0.114943
1	17	0.0977011
2	29	0.166667
3	30	0.172414
4	16	0.091954
5	17	0.0977011
6	17	0.0977011
7	10	0.0574713
8	7	0.0402299
9	8	0.045977
10	1	0.00574713
12	1	0.00574713
14	1	0.00574713
