# Supplementary material for: Complex Networks Analyses of Antibiofilm Peptides: An Emerging Tool for Next-Generation Antimicrobials’ Discovery
Source: Antibiotics (Basel). 2023 Apr 13;12(4):747. doi: 10.3390/antibiotics12040747 (PMC10135022; doi:10.3390/antibiotics12040747)
Supplement: Supplementary file 1 [file antibiotics-12-00747-s001.zip › Supplementary_Materials_Final/FileS3_Subsets_HCUHB_6_7_and_8_&_and_Starting_ABFPs_Sets_fasta_files/Subsets_Scaffold_Extraction_Hub-Bridge_Centrality_and_GraphML/Subset_7_cutoff_0.40_HBranked.graphml]

<?xml version="1.0" encoding="UTF-8"?><graphml xmlns="http://graphml.graphdrawing.org/xmlns">
<key attr.name="label" attr.type="string" for="node" id="label"/>
<key attr.name="Edge Label" attr.type="string" for="edge" id="edgelabel"/>
<key attr.name="weight" attr.type="double" for="edge" id="weight"/>
<key attr.name="r" attr.type="int" for="node" id="r"/>
<key attr.name="g" attr.type="int" for="node" id="g"/>
<key attr.name="b" attr.type="int" for="node" id="b"/>
<key attr.name="x" attr.type="float" for="node" id="x"/>
<key attr.name="y" attr.type="float" for="node" id="y"/>
<key attr.name="size" attr.type="float" for="node" id="size"/>
<key attr.name="Name" attr.type="string" for="node" id="name"/>
<key attr.name="Cluster" attr.type="int" for="node" id="cluster"/>
<key attr.name="Harmonic Centrality (HC)" attr.type="double" for="node" id="harmonicclosnesscentrality"/>
<key attr.name="Ranking by HC" attr.type="int" for="node" id="rankingbyharmonicclosnesscentrality"/>
<key attr.name="Hub-Bridge Centrality (HB)" attr.type="double" for="node" id="hubbridge"/>
<key attr.name="Ranking by HB" attr.type="int" for="node" id="rankingbyhubbridge"/>
<key attr.name="DbRef" attr.type="string[]" for="edge" id="xref"/>
<key attr.name="Distance" attr.type="double" for="edge" id="distance"/>
<graph edgedefault="undirected">
<node id="2">
<data key="label">Peptide</data>
<data key="name">starPep_00002</data>
<data key="cluster">10</data>
<data key="harmonicclosnesscentrality">0.0</data>
<data key="rankingbyharmonicclosnesscentrality">155</data>
<data key="hubbridge">0.0</data>
<data key="rankingbyhubbridge">155</data>
<data key="size">10.0</data>
<data key="r">192</data>
<data key="g">192</data>
<data key="b">192</data>
<data key="x">371.1324</data>
<data key="y">-291.0163</data>
</node>
<node id="4">
<data key="label">Peptide</data>
<data key="name">starPep_00004</data>
<data key="cluster">11</data>
<data key="harmonicclosnesscentrality">190.1142391183555</data>
<data key="rankingbyharmonicclosnesscentrality">24</data>
<data key="hubbridge">105.96000000000001</data>
<data key="rankingbyhubbridge">10</data>
<data key="size">10.0</data>
<data key="r">223</data>
<data key="g">137</data>
<data key="b">255</data>
<data key="x">184.73114</data>
<data key="y">-100.27716</data>
</node>
<node id="20">
<data key="label">Peptide</data>
<data key="name">starPep_00020</data>
<data key="cluster">7</data>
<data key="harmonicclosnesscentrality">144.64859110081258</data>
<data key="rankingbyharmonicclosnesscentrality">108</data>
<data key="hubbridge">17.680000000000003</data>
<data key="rankingbyhubbridge">132</data>
<data key="size">10.0</data>
<data key="r">0</data>
<data key="g">189</data>
<data key="b">148</data>
<data key="x">163.54242</data>
<data key="y">-341.33447</data>
</node>
<node id="23">
<data key="label">Peptide</data>
<data key="name">starPep_00023</data>
<data key="cluster">9</data>
<data key="harmonicclosnesscentrality">168.00021094877138</data>
<data key="rankingbyharmonicclosnesscentrality">64</data>
<data key="hubbridge">82.80000000000001</data>
<data key="rankingbyhubbridge">29</data>
<data key="size">10.0</data>
<data key="r">0</data>
<data key="g">196</data>
<data key="b">255</data>
<data key="x">360.51715</data>
<data key="y">-100.658936</data>
</node>
<node id="25">
<data key="label">Peptide</data>
<data key="name">starPep_00025</data>
<data key="cluster">17</data>
<data key="harmonicclosnesscentrality">152.3994319047074</data>
<data key="rankingbyharmonicclosnesscentrality">91</data>
<data key="hubbridge">33.599999999999994</data>
<data key="rankingbyhubbridge">103</data>
<data key="size">10.0</data>
<data key="r">255</data>
<data key="g">136</data>
<data key="b">5</data>
<data key="x">203.0752</data>
<data key="y">-180.8982</data>
</node>
<node id="42">
<data key="label">Peptide</data>
<data key="name">starPep_00042</data>
<data key="cluster">11</data>
<data key="harmonicclosnesscentrality">197.3371750799386</data>
<data key="rankingbyharmonicclosnesscentrality">18</data>
<data key="hubbridge">137.96</data>
<data key="rankingbyhubbridge">3</data>
<data key="size">10.0</data>
<data key="r">223</data>
<data key="g">137</data>
<data key="b">255</data>
<data key="x">143.03668</data>
<data key="y">275.99915</data>
</node>
<node id="48">
<data key="label">Peptide</data>
<data key="name">starPep_00048</data>
<data key="cluster">9</data>
<data key="harmonicclosnesscentrality">206.64747893057253</data>
<data key="rankingbyharmonicclosnesscentrality">9</data>
<data key="hubbridge">117.36</data>
<data key="rankingbyhubbridge">7</data>
<data key="size">10.0</data>
<data key="r">0</data>
<data key="g">196</data>
<data key="b">255</data>
<data key="x">236.42279</data>
<data key="y">-154.34573</data>
</node>
<node id="49">
<data key="label">Peptide</data>
<data key="name">starPep_00049</data>
<data key="cluster">9</data>
<data key="harmonicclosnesscentrality">163.7637200735799</data>
<data key="rankingbyharmonicclosnesscentrality">74</data>
<data key="hubbridge">68.02000000000001</data>
<data key="rankingbyhubbridge">46</data>
<data key="size">10.0</data>
<data key="r">0</data>
<data key="g">196</data>
<data key="b">255</data>
<data key="x">418.36743</data>
<data key="y">-202.46445</data>
</node>
<node id="116">
<data key="label">Peptide</data>
<data key="name">starPep_00116</data>
<data key="cluster">7</data>
<data key="harmonicclosnesscentrality">171.29526450564578</data>
<data key="rankingbyharmonicclosnesscentrality">58</data>
<data key="hubbridge">21.119999999999997</data>
<data key="rankingbyhubbridge">123</data>
<data key="size">10.0</data>
<data key="r">0</data>
<data key="g">189</data>
<data key="b">148</data>
<data key="x">299.43365</data>
<data key="y">-222.29666</data>
</node>
<node id="193">
<data key="label">Peptide</data>
<data key="name">starPep_00193</data>
<data key="cluster">9</data>
<data key="harmonicclosnesscentrality">185.78828810522896</data>
<data key="rankingbyharmonicclosnesscentrality">30</data>
<data key="hubbridge">106.75</data>
<data key="rankingbyhubbridge">8</data>
<data key="size">10.0</data>
<data key="r">0</data>
<data key="g">196</data>
<data key="b">255</data>
<data key="x">367.70386</data>
<data key="y">126.882385</data>
</node>
<node id="297">
<data key="label">Peptide</data>
<data key="name">starPep_00297</data>
<data key="cluster">9</data>
<data key="harmonicclosnesscentrality">187.11297817355813</data>
<data key="rankingbyharmonicclosnesscentrality">29</data>
<data key="hubbridge">67.08999999999999</data>
<data key="rankingbyhubbridge">47</data>
<data key="size">10.0</data>
<data key="r">0</data>
<data key="g">196</data>
<data key="b">255</data>
<data key="x">321.00836</data>
<data key="y">-30.998993</data>
</node>
<node id="351">
<data key="label">Peptide</data>
<data key="name">starPep_00351</data>
<data key="cluster">9</data>
<data key="harmonicclosnesscentrality">147.18983452544055</data>
<data key="rankingbyharmonicclosnesscentrality">103</data>
<data key="hubbridge">32.6</data>
<data key="rankingbyhubbridge">107</data>
<data key="size">10.0</data>
<data key="r">0</data>
<data key="g">196</data>
<data key="b">255</data>
<data key="x">233.383</data>
<data key="y">-20.730042</data>
</node>
<node id="496">
<data key="label">Peptide</data>
<data key="name">starPep_00496</data>
<data key="cluster">4</data>
<data key="harmonicclosnesscentrality">187.19294230310817</data>
<data key="rankingbyharmonicclosnesscentrality">28</data>
<data key="hubbridge">43.8</data>
<data key="rankingbyhubbridge">78</data>
<data key="size">10.0</data>
<data key="r">255</data>
<data key="g">85</data>
<data key="b">132</data>
<data key="x">417.57788</data>
<data key="y">32.564026</data>
</node>
<node id="511">
<data key="label">Peptide</data>
<data key="name">starPep_00511</data>
<data key="cluster">9</data>
<data key="harmonicclosnesscentrality">149.16230007675483</data>
<data key="rankingbyharmonicclosnesscentrality">100</data>
<data key="hubbridge">32.89</data>
<data key="rankingbyhubbridge">105</data>
<data key="size">10.0</data>
<data key="r">0</data>
<data key="g">196</data>
<data key="b">255</data>
<data key="x">290.59387</data>
<data key="y">85.28589</data>
</node>
<node id="514">
<data key="label">Peptide</data>
<data key="name">starPep_00514</data>
<data key="cluster">11</data>
<data key="harmonicclosnesscentrality">153.92090486892587</data>
<data key="rankingbyharmonicclosnesscentrality">86</data>
<data key="hubbridge">75.86999999999999</data>
<data key="rankingbyhubbridge">35</data>
<data key="size">10.0</data>
<data key="r">223</data>
<data key="g">137</data>
<data key="b">255</data>
<data key="x">11.733185</data>
<data key="y">106.18121</data>
</node>
<node id="522">
<data key="label">Peptide</data>
<data key="name">starPep_00522</data>
<data key="cluster">17</data>
<data key="harmonicclosnesscentrality">155.6343389228225</data>
<data key="rankingbyharmonicclosnesscentrality">84</data>
<data key="hubbridge">52.63</data>
<data key="rankingbyhubbridge">67</data>
<data key="size">10.0</data>
<data key="r">255</data>
<data key="g">136</data>
<data key="b">5</data>
<data key="x">147.87073</data>
<data key="y">-36.16919</data>
</node>
<node id="527">
<data key="label">Peptide</data>
<data key="name">starPep_00527</data>
<data key="cluster">11</data>
<data key="harmonicclosnesscentrality">152.3502883240069</data>
<data key="rankingbyharmonicclosnesscentrality">92</data>
<data key="hubbridge">75.55</data>
<data key="rankingbyhubbridge">36</data>
<data key="size">10.0</data>
<data key="r">223</data>
<data key="g">137</data>
<data key="b">255</data>
<data key="x">288.92236</data>
<data key="y">361.81592</data>
</node>
<node id="561">
<data key="label">Peptide</data>
<data key="name">starPep_00561</data>
<data key="cluster">9</data>
<data key="harmonicclosnesscentrality">197.41646007531048</data>
<data key="rankingbyharmonicclosnesscentrality">17</data>
<data key="hubbridge">86.32000000000001</data>
<data key="rankingbyhubbridge">21</data>
<data key="size">10.0</data>
<data key="r">0</data>
<data key="g">196</data>
<data key="b">255</data>
<data key="x">276.03668</data>
<data key="y">14.727844</data>
</node>
<node id="640">
<data key="label">Peptide</data>
<data key="name">starPep_00640</data>
<data key="cluster">9</data>
<data key="harmonicclosnesscentrality">176.10047541758058</data>
<data key="rankingbyharmonicclosnesscentrality">46</data>
<data key="hubbridge">84.14999999999999</data>
<data key="rankingbyhubbridge">25</data>
<data key="size">10.0</data>
<data key="r">0</data>
<data key="g">196</data>
<data key="b">255</data>
<data key="x">234.14679</data>
<data key="y">290.01465</data>
</node>
<node id="1143">
<data key="label">Peptide</data>
<data key="name">starPep_01143</data>
<data key="cluster">17</data>
<data key="harmonicclosnesscentrality">111.2650326756603</data>
<data key="rankingbyharmonicclosnesscentrality">139</data>
<data key="hubbridge">14.950000000000001</data>
<data key="rankingbyhubbridge">142</data>
<data key="size">10.0</data>
<data key="r">255</data>
<data key="g">136</data>
<data key="b">5</data>
<data key="x">212.55829</data>
<data key="y">120.661316</data>
</node>
<node id="1468">
<data key="label">Peptide</data>
<data key="name">starPep_01468</data>
<data key="cluster">9</data>
<data key="harmonicclosnesscentrality">164.90558795058732</data>
<data key="rankingbyharmonicclosnesscentrality">69</data>
<data key="hubbridge">68.67999999999999</data>
<data key="rankingbyhubbridge">44</data>
<data key="size">10.0</data>
<data key="r">0</data>
<data key="g">196</data>
<data key="b">255</data>
<data key="x">318.72284</data>
<data key="y">222.1983</data>
</node>
<node id="1564">
<data key="label">Peptide</data>
<data key="name">starPep_01564</data>
<data key="cluster">14</data>
<data key="harmonicclosnesscentrality">157.65750526831886</data>
<data key="rankingbyharmonicclosnesscentrality">82</data>
<data key="hubbridge">83.92999999999999</data>
<data key="rankingbyhubbridge">26</data>
<data key="size">10.0</data>
<data key="r">76</data>
<data key="g">70</data>
<data key="b">62</data>
<data key="x">-324.4928</data>
<data key="y">215.54858</data>
</node>
<node id="2430">
<data key="label">Peptide</data>
<data key="name">starPep_02430</data>
<data key="cluster">17</data>
<data key="harmonicclosnesscentrality">138.34304162814493</data>
<data key="rankingbyharmonicclosnesscentrality">120</data>
<data key="hubbridge">16.27</data>
<data key="rankingbyhubbridge">137</data>
<data key="size">10.0</data>
<data key="r">255</data>
<data key="g">136</data>
<data key="b">5</data>
<data key="x">238.55853</data>
<data key="y">54.01172</data>
</node>
<node id="2848">
<data key="label">Peptide</data>
<data key="name">starPep_02848</data>
<data key="cluster">11</data>
<data key="harmonicclosnesscentrality">168.15797067609452</data>
<data key="rankingbyharmonicclosnesscentrality">62</data>
<data key="hubbridge">76.56</data>
<data key="rankingbyhubbridge">34</data>
<data key="size">10.0</data>
<data key="r">223</data>
<data key="g">137</data>
<data key="b">255</data>
<data key="x">77.10565</data>
<data key="y">266.07648</data>
</node>
<node id="2884">
<data key="label">Peptide</data>
<data key="name">starPep_02884</data>
<data key="cluster">9</data>
<data key="harmonicclosnesscentrality">175.07408342824033</data>
<data key="rankingbyharmonicclosnesscentrality">50</data>
<data key="hubbridge">36.26</data>
<data key="rankingbyhubbridge">95</data>
<data key="size">10.0</data>
<data key="r">0</data>
<data key="g">196</data>
<data key="b">255</data>
<data key="x">290.021</data>
<data key="y">-50.311584</data>
</node>
<node id="2888">
<data key="label">Peptide</data>
<data key="name">starPep_02888</data>
<data key="cluster">9</data>
<data key="harmonicclosnesscentrality">169.7630519431088</data>
<data key="rankingbyharmonicclosnesscentrality">59</data>
<data key="hubbridge">54.19</data>
<data key="rankingbyhubbridge">65</data>
<data key="size">10.0</data>
<data key="r">0</data>
<data key="g">196</data>
<data key="b">255</data>
<data key="x">353.46484</data>
<data key="y">-166.9638</data>
</node>
<node id="3012">
<data key="label">Peptide</data>
<data key="name">starPep_03012</data>
<data key="cluster">11</data>
<data key="harmonicclosnesscentrality">194.4613462281598</data>
<data key="rankingbyharmonicclosnesscentrality">20</data>
<data key="hubbridge">81.81</data>
<data key="rankingbyhubbridge">30</data>
<data key="size">10.0</data>
<data key="r">223</data>
<data key="g">137</data>
<data key="b">255</data>
<data key="x">372.45013</data>
<data key="y">42.988403</data>
</node>
<node id="3322">
<data key="label">Peptide</data>
<data key="name">starPep_03322</data>
<data key="cluster">11</data>
<data key="harmonicclosnesscentrality">169.35026157743374</data>
<data key="rankingbyharmonicclosnesscentrality">60</data>
<data key="hubbridge">26.07</data>
<data key="rankingbyhubbridge">115</data>
<data key="size">10.0</data>
<data key="r">223</data>
<data key="g">137</data>
<data key="b">255</data>
<data key="x">343.7104</data>
<data key="y">308.3393</data>
</node>
<node id="3429">
<data key="label">Peptide</data>
<data key="name">starPep_03429</data>
<data key="cluster">11</data>
<data key="harmonicclosnesscentrality">141.55567759449949</data>
<data key="rankingbyharmonicclosnesscentrality">114</data>
<data key="hubbridge">55.88999999999999</data>
<data key="rankingbyhubbridge">62</data>
<data key="size">10.0</data>
<data key="r">223</data>
<data key="g">137</data>
<data key="b">255</data>
<data key="x">57.499023</data>
<data key="y">489.9151</data>
</node>
<node id="3668">
<data key="label">Peptide</data>
<data key="name">starPep_03668</data>
<data key="cluster">4</data>
<data key="harmonicclosnesscentrality">225.01249766402128</data>
<data key="rankingbyharmonicclosnesscentrality">2</data>
<data key="hubbridge">98.67</data>
<data key="rankingbyhubbridge">15</data>
<data key="size">10.0</data>
<data key="r">255</data>
<data key="g">85</data>
<data key="b">132</data>
<data key="x">280.41608</data>
<data key="y">-103.59888</data>
</node>
<node id="5293">
<data key="label">Peptide</data>
<data key="name">starPep_05293</data>
<data key="cluster">9</data>
<data key="harmonicclosnesscentrality">180.75340291770814</data>
<data key="rankingbyharmonicclosnesscentrality">35</data>
<data key="hubbridge">59.06999999999999</data>
<data key="rankingbyhubbridge">59</data>
<data key="size">10.0</data>
<data key="r">0</data>
<data key="g">196</data>
<data key="b">255</data>
<data key="x">344.86768</data>
<data key="y">2.4954224</data>
</node>
<node id="5305">
<data key="label">Peptide</data>
<data key="name">starPep_05305</data>
<data key="cluster">8</data>
<data key="harmonicclosnesscentrality">0.0</data>
<data key="rankingbyharmonicclosnesscentrality">163</data>
<data key="hubbridge">0.0</data>
<data key="rankingbyhubbridge">163</data>
<data key="size">10.0</data>
<data key="r">192</data>
<data key="g">192</data>
<data key="b">192</data>
<data key="x">-51.74292</data>
<data key="y">269.84827</data>
</node>
<node id="5317">
<data key="label">Peptide</data>
<data key="name">starPep_05317</data>
<data key="cluster">4</data>
<data key="harmonicclosnesscentrality">153.29821322573963</data>
<data key="rankingbyharmonicclosnesscentrality">89</data>
<data key="hubbridge">21.44</data>
<data key="rankingbyhubbridge">121</data>
<data key="size">10.0</data>
<data key="r">255</data>
<data key="g">85</data>
<data key="b">132</data>
<data key="x">90.561646</data>
<data key="y">-142.64941</data>
</node>
<node id="5561">
<data key="label">Peptide</data>
<data key="name">starPep_05561</data>
<data key="cluster">4</data>
<data key="harmonicclosnesscentrality">203.6888568159726</data>
<data key="rankingbyharmonicclosnesscentrality">11</data>
<data key="hubbridge">48.2</data>
<data key="rankingbyhubbridge">71</data>
<data key="size">10.0</data>
<data key="r">255</data>
<data key="g">85</data>
<data key="b">132</data>
<data key="x">302.48663</data>
<data key="y">181.57056</data>
</node>
<node id="6111">
<data key="label">Peptide</data>
<data key="name">starPep_06111</data>
<data key="cluster">14</data>
<data key="harmonicclosnesscentrality">132.20129107118981</data>
<data key="rankingbyharmonicclosnesscentrality">127</data>
<data key="hubbridge">47.15</data>
<data key="rankingbyhubbridge">72</data>
<data key="size">10.0</data>
<data key="r">76</data>
<data key="g">70</data>
<data key="b">62</data>
<data key="x">-351.56815</data>
<data key="y">139.86853</data>
</node>
<node id="6708">
<data key="label">Peptide</data>
<data key="name">starPep_06708</data>
<data key="cluster">11</data>
<data key="harmonicclosnesscentrality">168.55392758070874</data>
<data key="rankingbyharmonicclosnesscentrality">61</data>
<data key="hubbridge">79.74999999999999</data>
<data key="rankingbyhubbridge">32</data>
<data key="size">10.0</data>
<data key="r">223</data>
<data key="g">137</data>
<data key="b">255</data>
<data key="x">159.41382</data>
<data key="y">339.92108</data>
</node>
<node id="7526">
<data key="label">Peptide</data>
<data key="name">starPep_07526</data>
<data key="cluster">17</data>
<data key="harmonicclosnesscentrality">187.75026071817715</data>
<data key="rankingbyharmonicclosnesscentrality">27</data>
<data key="hubbridge">99.01</data>
<data key="rankingbyhubbridge">14</data>
<data key="size">10.0</data>
<data key="r">255</data>
<data key="g">136</data>
<data key="b">5</data>
<data key="x">37.994507</data>
<data key="y">44.246582</data>
</node>
<node id="7864">
<data key="label">Peptide</data>
<data key="name">starPep_07864</data>
<data key="cluster">11</data>
<data key="harmonicclosnesscentrality">199.9861893672563</data>
<data key="rankingbyharmonicclosnesscentrality">15</data>
<data key="hubbridge">104.68</data>
<data key="rankingbyhubbridge">12</data>
<data key="size">10.0</data>
<data key="r">223</data>
<data key="g">137</data>
<data key="b">255</data>
<data key="x">194.71149</data>
<data key="y">-81.21173</data>
</node>
<node id="9259">
<data key="label">Peptide</data>
<data key="name">starPep_09259</data>
<data key="cluster">17</data>
<data key="harmonicclosnesscentrality">133.6699685520564</data>
<data key="rankingbyharmonicclosnesscentrality">126</data>
<data key="hubbridge">30.130000000000003</data>
<data key="rankingbyhubbridge">113</data>
<data key="size">10.0</data>
<data key="r">255</data>
<data key="g">136</data>
<data key="b">5</data>
<data key="x">3.1620483</data>
<data key="y">257.56128</data>
</node>
<node id="9517">
<data key="label">Peptide</data>
<data key="name">starPep_09517</data>
<data key="cluster">15</data>
<data key="harmonicclosnesscentrality">179.34938301222724</data>
<data key="rankingbyharmonicclosnesscentrality">41</data>
<data key="hubbridge">100.35999999999999</data>
<data key="rankingbyhubbridge">13</data>
<data key="size">10.0</data>
<data key="r">115</data>
<data key="g">192</data>
<data key="b">0</data>
<data key="x">-251.25334</data>
<data key="y">81.790955</data>
</node>
<node id="9928">
<data key="label">Peptide</data>
<data key="name">starPep_09928</data>
<data key="cluster">9</data>
<data key="harmonicclosnesscentrality">151.1499405213528</data>
<data key="rankingbyharmonicclosnesscentrality">94</data>
<data key="hubbridge">21.68</data>
<data key="rankingbyhubbridge">120</data>
<data key="size">10.0</data>
<data key="r">0</data>
<data key="g">196</data>
<data key="b">255</data>
<data key="x">328.30084</data>
<data key="y">266.28076</data>
</node>
<node id="9934">
<data key="label">Peptide</data>
<data key="name">starPep_09934</data>
<data key="cluster">16</data>
<data key="harmonicclosnesscentrality">0.0</data>
<data key="rankingbyharmonicclosnesscentrality">169</data>
<data key="hubbridge">0.0</data>
<data key="rankingbyhubbridge">169</data>
<data key="size">10.0</data>
<data key="r">192</data>
<data key="g">192</data>
<data key="b">192</data>
<data key="x">151.82202</data>
<data key="y">481.60114</data>
</node>
<node id="10922">
<data key="label">Peptide</data>
<data key="name">starPep_10922</data>
<data key="cluster">15</data>
<data key="harmonicclosnesscentrality">217.02027011876578</data>
<data key="rankingbyharmonicclosnesscentrality">6</data>
<data key="hubbridge">154.7</data>
<data key="rankingbyhubbridge">1</data>
<data key="size">10.0</data>
<data key="r">115</data>
<data key="g">192</data>
<data key="b">0</data>
<data key="x">-176.67032</data>
<data key="y">-21.34616</data>
</node>
<node id="11001">
<data key="label">Peptide</data>
<data key="name">starPep_11001</data>
<data key="cluster">14</data>
<data key="harmonicclosnesscentrality">119.18115159611392</data>
<data key="rankingbyharmonicclosnesscentrality">136</data>
<data key="hubbridge">32.43000000000001</data>
<data key="rankingbyhubbridge">108</data>
<data key="size">10.0</data>
<data key="r">76</data>
<data key="g">70</data>
<data key="b">62</data>
<data key="x">-79.49097</data>
<data key="y">203.95764</data>
</node>
<node id="11067">
<data key="label">Peptide</data>
<data key="name">starPep_11067</data>
<data key="cluster">17</data>
<data key="harmonicclosnesscentrality">149.17967965272493</data>
<data key="rankingbyharmonicclosnesscentrality">99</data>
<data key="hubbridge">32.68</data>
<data key="rankingbyhubbridge">106</data>
<data key="size">10.0</data>
<data key="r">255</data>
<data key="g">136</data>
<data key="b">5</data>
<data key="x">168.80078</data>
<data key="y">401.96332</data>
</node>
<node id="11825">
<data key="label">Peptide</data>
<data key="name">starPep_11825</data>
<data key="cluster">17</data>
<data key="harmonicclosnesscentrality">139.26977879247522</data>
<data key="rankingbyharmonicclosnesscentrality">117</data>
<data key="hubbridge">47.15</data>
<data key="rankingbyhubbridge">73</data>
<data key="size">10.0</data>
<data key="r">255</data>
<data key="g">136</data>
<data key="b">5</data>
<data key="x">105.9043</data>
<data key="y">185.38654</data>
</node>
<node id="12008">
<data key="label">Peptide</data>
<data key="name">starPep_12008</data>
<data key="cluster">7</data>
<data key="harmonicclosnesscentrality">155.76073509499145</data>
<data key="rankingbyharmonicclosnesscentrality">83</data>
<data key="hubbridge">17.8</data>
<data key="rankingbyhubbridge">131</data>
<data key="size">10.0</data>
<data key="r">0</data>
<data key="g">189</data>
<data key="b">148</data>
<data key="x">420.08038</data>
<data key="y">-246.09634</data>
</node>
<node id="12035">
<data key="label">Peptide</data>
<data key="name">starPep_12035</data>
<data key="cluster">9</data>
<data key="harmonicclosnesscentrality">167.61827417712098</data>
<data key="rankingbyharmonicclosnesscentrality">65</data>
<data key="hubbridge">65.32000000000001</data>
<data key="rankingbyhubbridge">50</data>
<data key="size">10.0</data>
<data key="r">0</data>
<data key="g">196</data>
<data key="b">255</data>
<data key="x">344.90698</data>
<data key="y">111.56714</data>
</node>
<node id="12770">
<data key="label">Peptide</data>
<data key="name">starPep_12770</data>
<data key="cluster">15</data>
<data key="harmonicclosnesscentrality">201.11491017773938</data>
<data key="rankingbyharmonicclosnesscentrality">14</data>
<data key="hubbridge">118.04</data>
<data key="rankingbyhubbridge">6</data>
<data key="size">10.0</data>
<data key="r">115</data>
<data key="g">192</data>
<data key="b">0</data>
<data key="x">-225.64667</data>
<data key="y">67.69391</data>
</node>
<node id="13234">
<data key="label">Peptide</data>
<data key="name">starPep_13234</data>
<data key="cluster">7</data>
<data key="harmonicclosnesscentrality">163.18078408453295</data>
<data key="rankingbyharmonicclosnesscentrality">75</data>
<data key="hubbridge">20.479999999999997</data>
<data key="rankingbyhubbridge">127</data>
<data key="size">10.0</data>
<data key="r">0</data>
<data key="g">189</data>
<data key="b">148</data>
<data key="x">133.07037</data>
<data key="y">-421.72064</data>
</node>
<node id="13644">
<data key="label">Peptide</data>
<data key="name">starPep_13644</data>
<data key="cluster">15</data>
<data key="harmonicclosnesscentrality">147.35156783073174</data>
<data key="rankingbyharmonicclosnesscentrality">102</data>
<data key="hubbridge">36.4</data>
<data key="rankingbyhubbridge">94</data>
<data key="size">10.0</data>
<data key="r">115</data>
<data key="g">192</data>
<data key="b">0</data>
<data key="x">-221.23624</data>
<data key="y">-300.80414</data>
</node>
<edge id="4-3012" label="similarity" source="4" target="3012">
<data key="edgelabel">similarity</data>
<data key="weight">0.71</data>
<data key="xref">[Ljava.lang.String;@3404bc16</data>
<data key="distance">0.9334541606548038</data>
</edge>
<edge id="4-2848" label="similarity" source="4" target="2848">
<data key="edgelabel">similarity</data>
<data key="weight">0.66</data>
<data key="xref">[Ljava.lang.String;@3404bc16</data>
<data key="distance">1.0940847718345275</data>
</edge>
<edge id="2884-4" label="similarity" source="2884" target="4">
<data key="edgelabel">similarity</data>
<data key="weight">0.73</data>
<data key="xref">[Ljava.lang.String;@3404bc16</data>
<data key="distance">0.8459038824073352</data>
</edge>
<edge id="2888-4" label="similarity" source="2888" target="4">
<data key="edgelabel">similarity</data>
<data key="weight">0.66</data>
<data key="xref">[Ljava.lang.String;@3404bc16</data>
<data key="distance">1.097983253571142</data>
</edge>
<edge id="7864-4" label="similarity" source="7864" target="4">
<data key="edgelabel">similarity</data>
<data key="weight">0.74</data>
<data key="xref">[Ljava.lang.String;@3404bc16</data>
<data key="distance">0.8413827752826275</data>
</edge>
<edge id="116-20" label="similarity" source="116" target="20">
<data key="edgelabel">similarity</data>
<data key="weight">0.7</data>
<data key="xref">[Ljava.lang.String;@3404bc16</data>
<data key="distance">0.9631793980551586</data>
</edge>
<edge id="13234-20" label="similarity" source="13234" target="20">
<data key="edgelabel">similarity</data>
<data key="weight">0.67</data>
<data key="xref">[Ljava.lang.String;@3404bc16</data>
<data key="distance">1.0429123130122882</data>
</edge>
<edge id="23-2888" label="similarity" source="23" target="2888">
<data key="edgelabel">similarity</data>
<data key="weight">0.77</data>
<data key="xref">[Ljava.lang.String;@3404bc16</data>
<data key="distance">0.7462885644994323</data>
</edge>
<edge id="23-561" label="similarity" source="23" target="561">
<data key="edgelabel">similarity</data>
<data key="weight">0.76</data>
<data key="xref">[Ljava.lang.String;@3404bc16</data>
<data key="distance">0.7786474420730015</data>
</edge>
<edge id="23-193" label="similarity" source="23" target="193">
<data key="edgelabel">similarity</data>
<data key="weight">0.65</data>
<data key="xref">[Ljava.lang.String;@3404bc16</data>
<data key="distance">1.1217895917442748</data>
</edge>
<edge id="49-23" label="similarity" source="49" target="23">
<data key="edgelabel">similarity</data>
<data key="weight">0.74</data>
<data key="xref">[Ljava.lang.String;@3404bc16</data>
<data key="distance">0.8148910447406537</data>
</edge>
<edge id="351-23" label="similarity" source="351" target="23">
<data key="edgelabel">similarity</data>
<data key="weight">0.68</data>
<data key="xref">[Ljava.lang.String;@3404bc16</data>
<data key="distance">1.0078941047040937</data>
</edge>
<edge id="25-561" label="similarity" source="25" target="561">
<data key="edgelabel">similarity</data>
<data key="weight">0.7</data>
<data key="xref">[Ljava.lang.String;@3404bc16</data>
<data key="distance">0.9610355181460112</data>
</edge>
<edge id="42-6708" label="similarity" source="42" target="6708">
<data key="edgelabel">similarity</data>
<data key="weight">0.76</data>
<data key="xref">[Ljava.lang.String;@3404bc16</data>
<data key="distance">0.7656558494547009</data>
</edge>
<edge id="42-514" label="similarity" source="42" target="514">
<data key="edgelabel">similarity</data>
<data key="weight">0.7</data>
<data key="xref">[Ljava.lang.String;@3404bc16</data>
<data key="distance">0.9689767757356481</data>
</edge>
<edge id="48-49" label="similarity" source="48" target="49">
<data key="edgelabel">similarity</data>
<data key="weight">0.72</data>
<data key="xref">[Ljava.lang.String;@3404bc16</data>
<data key="distance">0.8894502150056074</data>
</edge>
<edge id="48-116" label="similarity" source="48" target="116">
<data key="edgelabel">similarity</data>
<data key="weight">0.7</data>
<data key="xref">[Ljava.lang.String;@3404bc16</data>
<data key="distance">0.9444445030815738</data>
</edge>
<edge id="48-12035" label="similarity" source="48" target="12035">
<data key="edgelabel">similarity</data>
<data key="weight">0.68</data>
<data key="xref">[Ljava.lang.String;@3404bc16</data>
<data key="distance">1.0128197110839654</data>
</edge>
<edge id="48-351" label="similarity" source="48" target="351">
<data key="edgelabel">similarity</data>
<data key="weight">0.68</data>
<data key="xref">[Ljava.lang.String;@3404bc16</data>
<data key="distance">1.031506665763697</data>
</edge>
<edge id="48-5293" label="similarity" source="48" target="5293">
<data key="edgelabel">similarity</data>
<data key="weight">0.67</data>
<data key="xref">[Ljava.lang.String;@3404bc16</data>
<data key="distance">1.0369167712896366</data>
</edge>
<edge id="2884-48" label="similarity" source="2884" target="48">
<data key="edgelabel">similarity</data>
<data key="weight">0.69</data>
<data key="xref">[Ljava.lang.String;@3404bc16</data>
<data key="distance">0.9922280507980333</data>
</edge>
<edge id="496-48" label="similarity" source="496" target="48">
<data key="edgelabel">similarity</data>
<data key="weight">0.7</data>
<data key="xref">[Ljava.lang.String;@3404bc16</data>
<data key="distance">0.9649774779080058</data>
</edge>
<edge id="2888-48" label="similarity" source="2888" target="48">
<data key="edgelabel">similarity</data>
<data key="weight">0.73</data>
<data key="xref">[Ljava.lang.String;@3404bc16</data>
<data key="distance">0.8511320638054163</data>
</edge>
<edge id="49-12008" label="similarity" source="49" target="12008">
<data key="edgelabel">similarity</data>
<data key="weight">0.69</data>
<data key="xref">[Ljava.lang.String;@3404bc16</data>
<data key="distance">0.9773754126941082</data>
</edge>
<edge id="49-511" label="similarity" source="49" target="511">
<data key="edgelabel">similarity</data>
<data key="weight">0.67</data>
<data key="xref">[Ljava.lang.String;@3404bc16</data>
<data key="distance">1.0449421603027902</data>
</edge>
<edge id="49-522" label="similarity" source="49" target="522">
<data key="edgelabel">similarity</data>
<data key="weight">0.67</data>
<data key="xref">[Ljava.lang.String;@3404bc16</data>
<data key="distance">1.0560006534671866</data>
</edge>
<edge id="49-5293" label="similarity" source="49" target="5293">
<data key="edgelabel">similarity</data>
<data key="weight">0.65</data>
<data key="xref">[Ljava.lang.String;@3404bc16</data>
<data key="distance">1.1250190725863138</data>
</edge>
<edge id="116-561" label="similarity" source="116" target="561">
<data key="edgelabel">similarity</data>
<data key="weight">0.73</data>
<data key="xref">[Ljava.lang.String;@3404bc16</data>
<data key="distance">0.8438840487221749</data>
</edge>
<edge id="116-2888" label="similarity" source="116" target="2888">
<data key="edgelabel">similarity</data>
<data key="weight">0.69</data>
<data key="xref">[Ljava.lang.String;@3404bc16</data>
<data key="distance">0.9782589023230419</data>
</edge>
<edge id="193-5293" label="similarity" source="193" target="5293">
<data key="edgelabel">similarity</data>
<data key="weight">0.77</data>
<data key="xref">[Ljava.lang.String;@3404bc16</data>
<data key="distance">0.7449883050848178</data>
</edge>
<edge id="193-5561" label="similarity" source="193" target="5561">
<data key="edgelabel">similarity</data>
<data key="weight">0.75</data>
<data key="xref">[Ljava.lang.String;@3404bc16</data>
<data key="distance">0.7942907950048552</data>
</edge>
<edge id="193-640" label="similarity" source="193" target="640">
<data key="edgelabel">similarity</data>
<data key="weight">0.72</data>
<data key="xref">[Ljava.lang.String;@3404bc16</data>
<data key="distance">0.8897153966519997</data>
</edge>
<edge id="193-2430" label="similarity" source="193" target="2430">
<data key="edgelabel">similarity</data>
<data key="weight">0.66</data>
<data key="xref">[Ljava.lang.String;@3404bc16</data>
<data key="distance">1.0872433134711823</data>
</edge>
<edge id="297-3668" label="similarity" source="297" target="3668">
<data key="edgelabel">similarity</data>
<data key="weight">0.8</data>
<data key="xref">[Ljava.lang.String;@3404bc16</data>
<data key="distance">0.6402667183513431</data>
</edge>
<edge id="351-522" label="similarity" source="351" target="522">
<data key="edgelabel">similarity</data>
<data key="weight">0.66</data>
<data key="xref">[Ljava.lang.String;@3404bc16</data>
<data key="distance">1.0836162116530048</data>
</edge>
<edge id="496-5561" label="similarity" source="496" target="5561">
<data key="edgelabel">similarity</data>
<data key="weight">0.73</data>
<data key="xref">[Ljava.lang.String;@3404bc16</data>
<data key="distance">0.8748016413326254</data>
</edge>
<edge id="496-12008" label="similarity" source="496" target="12008">
<data key="edgelabel">similarity</data>
<data key="weight">0.69</data>
<data key="xref">[Ljava.lang.String;@3404bc16</data>
<data key="distance">0.9854745945412177</data>
</edge>
<edge id="5293-496" label="similarity" source="5293" target="496">
<data key="edgelabel">similarity</data>
<data key="weight">0.73</data>
<data key="xref">[Ljava.lang.String;@3404bc16</data>
<data key="distance">0.8727852796558043</data>
</edge>
<edge id="561-496" label="similarity" source="561" target="496">
<data key="edgelabel">similarity</data>
<data key="weight">0.67</data>
<data key="xref">[Ljava.lang.String;@3404bc16</data>
<data key="distance">1.0443040511289559</data>
</edge>
<edge id="511-561" label="similarity" source="511" target="561">
<data key="edgelabel">similarity</data>
<data key="weight">0.76</data>
<data key="xref">[Ljava.lang.String;@3404bc16</data>
<data key="distance">0.7700506343972203</data>
</edge>
<edge id="522-7864" label="similarity" source="522" target="7864">
<data key="edgelabel">similarity</data>
<data key="weight">0.65</data>
<data key="xref">[Ljava.lang.String;@3404bc16</data>
<data key="distance">1.1150244701570584</data>
</edge>
<edge id="1143-522" label="similarity" source="1143" target="522">
<data key="edgelabel">similarity</data>
<data key="weight">0.65</data>
<data key="xref">[Ljava.lang.String;@3404bc16</data>
<data key="distance">1.1092668065931472</data>
</edge>
<edge id="3012-527" label="similarity" source="3012" target="527">
<data key="edgelabel">similarity</data>
<data key="weight">0.65</data>
<data key="xref">[Ljava.lang.String;@3404bc16</data>
<data key="distance">1.1209090299287978</data>
</edge>
<edge id="7526-561" label="similarity" source="7526" target="561">
<data key="edgelabel">similarity</data>
<data key="weight">0.69</data>
<data key="xref">[Ljava.lang.String;@3404bc16</data>
<data key="distance">0.9834961449320582</data>
</edge>
<edge id="12035-561" label="similarity" source="12035" target="561">
<data key="edgelabel">similarity</data>
<data key="weight">0.75</data>
<data key="xref">[Ljava.lang.String;@3404bc16</data>
<data key="distance">0.7843480360172913</data>
</edge>
<edge id="7864-561" label="similarity" source="7864" target="561">
<data key="edgelabel">similarity</data>
<data key="weight">0.72</data>
<data key="xref">[Ljava.lang.String;@3404bc16</data>
<data key="distance">0.8859614582809461</data>
</edge>
<edge id="640-1468" label="similarity" source="640" target="1468">
<data key="edgelabel">similarity</data>
<data key="weight">0.71</data>
<data key="xref">[Ljava.lang.String;@3404bc16</data>
<data key="distance">0.9170576707958453</data>
</edge>
<edge id="12035-640" label="similarity" source="12035" target="640">
<data key="edgelabel">similarity</data>
<data key="weight">0.66</data>
<data key="xref">[Ljava.lang.String;@3404bc16</data>
<data key="distance">1.0752428831625713</data>
</edge>
<edge id="9928-1468" label="similarity" source="9928" target="1468">
<data key="edgelabel">similarity</data>
<data key="weight">0.76</data>
<data key="xref">[Ljava.lang.String;@3404bc16</data>
<data key="distance">0.771249786347335</data>
</edge>
<edge id="5561-1468" label="similarity" source="5561" target="1468">
<data key="edgelabel">similarity</data>
<data key="weight">0.76</data>
<data key="xref">[Ljava.lang.String;@3404bc16</data>
<data key="distance">0.761466312216334</data>
</edge>
<edge id="2848-3429" label="similarity" source="2848" target="3429">
<data key="edgelabel">similarity</data>
<data key="weight">0.67</data>
<data key="xref">[Ljava.lang.String;@3404bc16</data>
<data key="distance">1.0397435788501659</data>
</edge>
<edge id="3668-2884" label="similarity" source="3668" target="2884">
<data key="edgelabel">similarity</data>
<data key="weight">0.7</data>
<data key="xref">[Ljava.lang.String;@3404bc16</data>
<data key="distance">0.9534124494049572</data>
</edge>
<edge id="3012-3668" label="similarity" source="3012" target="3668">
<data key="edgelabel">similarity</data>
<data key="weight">0.76</data>
<data key="xref">[Ljava.lang.String;@3404bc16</data>
<data key="distance">0.7528434059481169</data>
</edge>
<edge id="3322-9928" label="similarity" source="3322" target="9928">
<data key="edgelabel">similarity</data>
<data key="weight">0.69</data>
<data key="xref">[Ljava.lang.String;@3404bc16</data>
<data key="distance">0.9947040283112719</data>
</edge>
<edge id="6708-3429" label="similarity" source="6708" target="3429">
<data key="edgelabel">similarity</data>
<data key="weight">0.73</data>
<data key="xref">[Ljava.lang.String;@3404bc16</data>
<data key="distance">0.8720279451132807</data>
</edge>
<edge id="5317-3668" label="similarity" source="5317" target="3668">
<data key="edgelabel">similarity</data>
<data key="weight">0.68</data>
<data key="xref">[Ljava.lang.String;@3404bc16</data>
<data key="distance">1.0028568527266184</data>
</edge>
<edge id="7864-3668" label="similarity" source="7864" target="3668">
<data key="edgelabel">similarity</data>
<data key="weight">0.77</data>
<data key="xref">[Ljava.lang.String;@3404bc16</data>
<data key="distance">0.7368758454760342</data>
</edge>
<edge id="11067-6708" label="similarity" source="11067" target="6708">
<data key="edgelabel">similarity</data>
<data key="weight">0.7</data>
<data key="xref">[Ljava.lang.String;@3404bc16</data>
<data key="distance">0.9578396272099866</data>
</edge>
<edge id="7526-11067" label="similarity" source="7526" target="11067">
<data key="edgelabel">similarity</data>
<data key="weight">0.69</data>
<data key="xref">[Ljava.lang.String;@3404bc16</data>
<data key="distance">0.9940938342134902</data>
</edge>
<edge id="7526-9259" label="similarity" source="7526" target="9259">
<data key="edgelabel">similarity</data>
<data key="weight">0.65</data>
<data key="xref">[Ljava.lang.String;@3404bc16</data>
<data key="distance">1.1153136425058168</data>
</edge>
<edge id="9259-11825" label="similarity" source="9259" target="11825">
<data key="edgelabel">similarity</data>
<data key="weight">0.66</data>
<data key="xref">[Ljava.lang.String;@3404bc16</data>
<data key="distance">1.0858296891454151</data>
</edge>
<edge id="12770-9517" label="similarity" source="12770" target="9517">
<data key="edgelabel">similarity</data>
<data key="weight">0.7</data>
<data key="xref">[Ljava.lang.String;@3404bc16</data>
<data key="distance">0.945414207349434</data>
</edge>
<edge id="10922-13644" label="similarity" source="10922" target="13644">
<data key="edgelabel">similarity</data>
<data key="weight">0.66</data>
<data key="xref">[Ljava.lang.String;@3404bc16</data>
<data key="distance">1.0749882197181189</data>
</edge>
</graph>
</graphml>
