# Supplementary material for: Complex Networks Analyses of Antibiofilm Peptides: An Emerging Tool for Next-Generation Antimicrobials’ Discovery
Source: Antibiotics (Basel). 2023 Apr 13;12(4):747. doi: 10.3390/antibiotics12040747 (PMC10135022; doi:10.3390/antibiotics12040747)
Supplement: Supplementary file 1 [file antibiotics-12-00747-s001.zip › Supplementary_Materials_Final/FileS3_Subsets_HCUHB_6_7_and_8_&_and_Starting_ABFPs_Sets_fasta_files/Subsets_Scaffold_Extraction_Hub-Bridge_Centrality_and_GraphML/Subset_1_cutoff_0.90_HB.fasta]

>starPep_10922
KRIRWVILWRQV
>starPep_12531
RIVWVRIRRWQV
>starPep_00042
KWKLFKKIGAVLKVL
>starPep_07895
VQWRRIRVWVIR
>starPep_02908
VRLIVAVRIWRR
>starPep_12770
RRWIRVAVILRV
>starPep_00048
DCYCRIPACIAGERRYGTCIYQGRLWAFCC
>starPep_00193
GIGKFLHSAGKFGKAFVGEIMKS
>starPep_02907
VQRWLIVWRIRK
>starPep_00004
LLGDFFRKSKEKIGKEFKRIVQRIKDFLRNLVPRTES
>starPep_07864
VLLVTLTRLHQRGVIYRKWRHFSGRKYR
>starPep_09517
FKKVIVIRRWFI
>starPep_07526
RPAFRKAAFRVMRACV
>starPep_03668
TFFRLFNRSFTQALGKGGGKNLRIIRKGIHIIKKY
>starPep_07893
VQWRAIRVRVIR
>starPep_00361
KWKVFKKIEKMGRNIRNGIVKAGPAIAVLGEAKAL
>starPep_13515
VRLIRAVRAWRV
>starPep_07894
VQWRIRVRVIKK
>starPep_12527
RIVRVRAIRWQV
>starPep_00561
VTCDVLSFEAKGIAVNHSACALHCIALRKKGGSCQNGVCVCRN
>starPep_02906
VQLRIRVAVIRA
>starPep_00517
KWKLFKKIGIGKFLHSAKKF
>starPep_12525
RIVIVRIRRLFV
>starPep_00640
FLSLIPHIVSGVASIAKHF
>starPep_01564
RLARIVVIRVAR
>starPep_00023
DHYNCVSSGGQCLYSACPIFTKIQGTCYRGKAKCCK
>starPep_03012
FFGTLFKLGSKLIPGVMKLFSKKKER
>starPep_03927
FLGALFKALSKLL
>starPep_06708
LWKTLLKKVLKAAA
>starPep_07411
RFRRLFRIRVRVLKKI
>starPep_02848
RILSILRHQNLLKELQDLAL
>starPep_00514
KRLFKKLLFSLRKY
>starPep_00527
LLPIVGNLLKSLL
>starPep_00136
GRFKRFRKKFKKLFKKLSPVIPLLHLG
>starPep_04316
KRFRIRVAVRRA
>starPep_13500
VQFRIRVRIVIRK
>starPep_04734
RWGRWLRKIRRWRPK
>starPep_01288
FLGMIPGLIGGLISAFK
>starPep_02379
RFGRFLRKIRRFRPKVTITIQGSARFG
>starPep_00145
KWCFRVCYRGICYRKCR
>starPep_01468
ILSAIWSGIKSLF
>starPep_24067
GTPGPQGIAGQRGVVAEAAAKEAAAKEAAAKASGSLSTFFRLFNRSFTQALGK
>starPep_00049
DGVKLCDVPSGTWSGHCGSSSKCSQQCKDREHFAYGGACHYQFPSVKCFCKRQC
>starPep_00297
GGLRSLGRKILRAWKKYGPIIVPIIRIG
>starPep_08958
CVNWKKILGKIIKVVK
>starPep_12035
NKGCSACAIGAACLADGPIPDFEVAGITGTFGIAS
>starPep_00000
GIGAVLKVLTTGLPALISWIKRKRQQ
>starPep_13404
VFLRRIRVIVIR
>starPep_03278
IGKEFKRIVERIKRFLRELVRPLR
>starPep_00803
KRFKKFFKKLKNSVKKRAKKFFKKPKVIGVTFPF
>starPep_06382
KRWRWIVRNIRR
>starPep_08392
ALWKEVLKNAGKAALNEINNLV
>starPep_07634
RRWVVWRIVQRR
>starPep_08394
ALWKTLLKKVLKAYSPWTNF
>starPep_05293
FFRNLWKGAKAAFRAGHAAWRA
>starPep_09821
GIGLFLHSAGLFGLAFVGEIMKS
>starPep_03429
LNLKALLAVAKKIL
>starPep_02700
KRFRIRVRVIRK
>starPep_05968
IKKILSKIKKLLK
>starPep_02888
TFPKCAPTRPPGPKPCDINNFKSKFWHIWRA
>starPep_02909
VRLRIRVAVIRK
>starPep_00522
LAHQKPFIRKSYKCLHKRCR
>starPep_04853
WKKIRVRLSA
>starPep_04737
RWKRWWRRKK
>starPep_05561
GIFSKLAGKKIKNLLISGLKG
>starPep_06111
IRVKIRVKIRVK
>starPep_11825
MLCVLQGLREC
>starPep_03602
RKSYKALHKRAR
>starPep_13192
TFFRLFNRGGGWGSFFKKAAHVGKL
>starPep_05949
IFWRRIVIVKKF
>starPep_04801
TRRRLFNRSFTQALGKSGGGFKKFWKWFRRF
>starPep_00496
GWKKWLRKGAKHLGQAAIK
>starPep_13528
VRWARVARILRV
>starPep_00942
FFGSVLKLIPKIL
>starPep_06521
LAREYKKIVEKLKRWLRQVLRTLR
>starPep_02515
FFGKVLKLIRKIF
>starPep_00051
FFGWLIKGAIHAGKAIHGLIHRRRH
>starPep_12528
RIVRVRIARLQV
>starPep_12523
RIRWILRYWRWS
>starPep_12469
RFKRVARVIW
>starPep_04101
GRWKRWRKKWKKLWKKLS
>starPep_09850
GIWKKWIKKWLKKLLKKLWKKG
>starPep_10286
IGIKLLKSKLKAL
>starPep_07901
VRLRIRWWVLRK
>starPep_02910
VRLRIRVAVRRA
>starPep_13644
WIVVIWRRKRRRC
>starPep_02884
SNFDCCLGYTDRILHPKFIVGFTRQLANEGCDINAIIFHTKKKLSVCANPKQTWVKYIVR
LLSKKVKNM
>starPep_04342
KTKKKFLKKT
>starPep_10594
KIKWILKYWKWS
>starPep_00008
GWGSFFKKAAHVGKHVGKAALTHYL
>starPep_04795
TFFRLFNRSGGGFKKFWKWFRRF
>starPep_00025
FKCRRWQWRMKKLGAPSITCVRRAF
>starPep_00036
GLFDVIKKVASVIGGL
>starPep_00511
ITSISLCTPGCKTGALMGCNMKTATCHCSIHVSK
>starPep_11067
LAAKLTKAATKLTAALTKLAAALT
>starPep_00351
ICIFCCGCCHRSKCGMCCKT
>starPep_11001
KWFWKFVKFVK
>starPep_00379
RLCRIVVIRVCR
>starPep_02702
KRWWKWWRRC
>starPep_07412
RFWKVRVKYIRF
>starPep_03008
EVASFDKSKLK
>starPep_09259
ELRLVCMGQL
>starPep_00084
RGLRRLGRKIAHGVKKYGPTVLRIIRIAG
>starPep_03322
KIFGAIWPLALGALKNLIK
>starPep_04267
KKHRKHRKHRKHGGSGGSKNLRRIIRKGIHIIKKYG
>starPep_12022
NGVQPKYRWWRWWRRWW
>starPep_05315
FIKHFIHRFGGGFKKFWKWFRRF
>starPep_09928
GLLSGILGAGKKIVF
>starPep_05317
FIKHFIHRFSATRWRWRWF
>starPep_10445
IRWRIRVWVRRIC
>starPep_00116
GIINTLQKYYCRVRGGRCAVLSCLPKEEQIGKCSTRGRKCCRRKK
>starPep_09905
GLKLRFEFSKIKGEFLKTPEVRFRDIKLKDNRISVQR
>starPep_12021
NGVQPKYKWWKWWKKWW
>starPep_13234
TLISWIKNKRKQCRPRVSRRRRRRGGRRRR
>starPep_05316
FIKHFIHRFGGGRWRWRWF
>starPep_12008
NEEGFFSARGHRPLDGGGKKKKKK
>starPep_00020
RGGRLCYCRRRFCVCVGR
>starPep_01018
GIHDILKYGKPS
>starPep_02430
WKLLSKAQEKFGKNKSR
>starPep_00103
DSHAKRHHGYKRKFHEKHHSHRGY
>starPep_03792
ASHLGHHALDHLLK
>starPep_05137
CWFWKWWRRRRR
>starPep_06130
IVWKIKRWWVGR
>starPep_01143
LMCTHPLDCSN
>starPep_06108
IRIKIRIK
>starPep_08351
AKRHHGYKRKFHGGG
>starPep_02819
PFWRIRIRR
>starPep_06665
LRIRWIFKR
>starPep_07468
RIKWIVRFR
>starPep_07174
PFFWRIRIRR
>starPep_04871
WRWRVRVWR
>starPep_04424
LLLLLKKKKKKLLLL
>starPep_04274
KKKLLLLLLLLLKKK
>starPep_13860
YAPWTNA
>starPep_13861
YAPWTNF
>starPep_02400
RWRWRWRW
>starPep_10637
KKKKKKKKKKAAFAAWAAFAA
>starPep_16445
CGGLLLFLLKKRKKRKY
>starPep_18706
EHFAYGGAXHYQFPSVKXFXKRQX
>starPep_02730
LKLLKKLLKKLLKLL
>starPep_05305
FHFFHHFFHFFHHF
>starPep_00002
ILPWKWPWWPWRR
>starPep_14812
AKRXXGYKRKFXX
>starPep_04044
GKIIKLKASLKLL
>starPep_09934
GLLWHLLHHLLH
>starPep_00739
GRRRRSVQWCA
>starPep_03693
VKLFPVKLFP
>starPep_02281
KKVVFKVKFK
>starPep_06358
KQFRIRVRV
>starPep_08001
WWWLRKIW
>starPep_02383
RIWVIWRR
>starPep_05964
IKIKIKIK
>starPep_05447
FWRRFWRR
>starPep_09989
GQIINLK
