# Supplementary material for: Complex Networks Analyses of Antibiofilm Peptides: An Emerging Tool for Next-Generation Antimicrobials’ Discovery
Source: Antibiotics (Basel). 2023 Apr 13;12(4):747. doi: 10.3390/antibiotics12040747 (PMC10135022; doi:10.3390/antibiotics12040747)
Supplement: Supplementary file 1 [file antibiotics-12-00747-s001.zip › Supplementary_Materials_Final/FileS3_Subsets_HCUHB_6_7_and_8_&_and_Starting_ABFPs_Sets_fasta_files/HSPN_model_cutoff_0.65_30_Communities/Cls11_27peptides.fasta]

>starPep_00004
LLGDFFRKSKEKIGKEFKRIVQRIKDFLRNLVPRTES
>starPep_08394
ALWKTLLKKVLKAYSPWTNF
>starPep_00803
KRFKKFFKKLKNSVKKRAKKFFKKPKVIGVTFPF
>starPep_10917
KRFKKFFKKLKNSVKKRFKKFFKKLKVIGVTFPF
>starPep_00084
RGLRRLGRKIAHGVKKYGPTVLRIIRIAG
>starPep_00136
GRFKRFRKKFKKLFKKLSPVIPLLHLG
>starPep_07864
VLLVTLTRLHQRGVIYRKWRHFSGRKYR
>starPep_03012
FFGTLFKLGSKLIPGVMKLFSKKKER
>starPep_06521
LAREYKKIVEKLKRWLRQVLRTLR
>starPep_03278
IGKEFKRIVERIKRFLRELVRPLR
>starPep_09850
GIWKKWIKKWLKKLLKKLWKKG
>starPep_02848
RILSILRHQNLLKELQDLAL
>starPep_00517
KWKLFKKIGIGKFLHSAKKF
>starPep_03322
KIFGAIWPLALGALKNLIK
>starPep_00042
KWKLFKKIGAVLKVL
>starPep_06708
LWKTLLKKVLKAAA
>starPep_03429
LNLKALLAVAKKIL
>starPep_00514
KRLFKKLLFSLRKY
>starPep_00527
LLPIVGNLLKSLL
>starPep_05968
IKKILSKIKKLLK
>starPep_10286
IGIKLLKSKLKAL
>starPep_02515
FFGKVLKLIRKIF
>starPep_00942
FFGSVLKLIPKIL
>starPep_03927
FLGALFKALSKLL
>starPep_04312
KRAKKFFKKLK
>starPep_04342
KTKKKFLKKT
>starPep_10977
KTKKKLLKKT
