# Supplementary material for: Complex Networks Analyses of Antibiofilm Peptides: An Emerging Tool for Next-Generation Antimicrobials’ Discovery
Source: Antibiotics (Basel). 2023 Apr 13;12(4):747. doi: 10.3390/antibiotics12040747 (PMC10135022; doi:10.3390/antibiotics12040747)
Supplement: Supplementary file 1 [file antibiotics-12-00747-s001.zip › Supplementary_Materials_Final/FileS3_Subsets_HCUHB_6_7_and_8_&_and_Starting_ABFPs_Sets_fasta_files/HSPN_model_cutoff_0.65_30_Communities/Cls9_23peptides.fasta]

>starPep_24067
GTPGPQGIAGQRGVVAEAAAKEAAAKEAAAKASGSLSTFFRLFNRSFTQALGK
>starPep_00561
VTCDVLSFEAKGIAVNHSACALHCIALRKKGGSCQNGVCVCRN
>starPep_00297
GGLRSLGRKILRAWKKYGPIIVPIIRIG
>starPep_02884
SNFDCCLGYTDRILHPKFIVGFTRQLANEGCDINAIIFHTKKKLSVCANPKQTWVKYIVR
LLSKKVKNM
>starPep_00049
DGVKLCDVPSGTWSGHCGSSSKCSQQCKDREHFAYGGACHYQFPSVKCFCKRQC
>starPep_00023
DHYNCVSSGGQCLYSACPIFTKIQGTCYRGKAKCCK
>starPep_12035
NKGCSACAIGAACLADGPIPDFEVAGITGTFGIAS
>starPep_00361
KWKVFKKIEKMGRNIRNGIVKAGPAIAVLGEAKAL
>starPep_00511
ITSISLCTPGCKTGALMGCNMKTATCHCSIHVSK
>starPep_02888
TFPKCAPTRPPGPKPCDINNFKSKFWHIWRA
>starPep_00048
DCYCRIPACIAGERRYGTCIYQGRLWAFCC
>starPep_09821
GIGLFLHSAGLFGLAFVGEIMKS
>starPep_00193
GIGKFLHSAGKFGKAFVGEIMKS
>starPep_05293
FFRNLWKGAKAAFRAGHAAWRA
>starPep_00351
ICIFCCGCCHRSKCGMCCKT
>starPep_00640
FLSLIPHIVSGVASIAKHF
>starPep_03027
FIGMIPGLIGGLISAFK
>starPep_01288
FLGMIPGLIGGLISAFK
>starPep_00036
GLFDVIKKVASVIGGL
>starPep_09928
GLLSGILGAGKKIVF
>starPep_01468
ILSAIWSGIKSLF
>starPep_06130
IVWKIKRWWVGR
>starPep_01018
GIHDILKYGKPS
