# Supplementary material for: Complex Networks Analyses of Antibiofilm Peptides: An Emerging Tool for Next-Generation Antimicrobials’ Discovery
Source: Antibiotics (Basel). 2023 Apr 13;12(4):747. doi: 10.3390/antibiotics12040747 (PMC10135022; doi:10.3390/antibiotics12040747)
Supplement: Supplementary file 1 [file antibiotics-12-00747-s001.zip › Supplementary_Materials_Final/FileS3_Subsets_HCUHB_6_7_and_8_&_and_Starting_ABFPs_Sets_fasta_files/HSPN_model_cutoff_0.65_30_Communities/Cls14_23peptides.fasta]

>starPep_02909
VRLRIRVAVIRK
>starPep_02700
KRFRIRVRVIRK
>starPep_13500
VQFRIRVRIVIRK
>starPep_10965
KRWRIRVRVIRKC
>starPep_08271
AFKAFWKFVKFVK
>starPep_07893
VQWRAIRVRVIR
>starPep_13515
VRLIRAVRAWRV
>starPep_13528
VRWARVARILRV
>starPep_02906
VQLRIRVAVIRA
>starPep_07894
VQWRIRVRVIKK
>starPep_13504
VQLRAIRVRVIR
>starPep_02910
VRLRIRVAVRRA
>starPep_01564
RLARIVVIRVAR
>starPep_00379
RLCRIVVIRVCR
>starPep_12527
RIVRVRAIRWQV
>starPep_12528
RIVRVRIARLQV
>starPep_07412
RFWKVRVKYIRF
>starPep_04316
KRFRIRVAVRRA
>starPep_06111
IRVKIRVKIRVK
>starPep_11001
KWFWKFVKFVK
>starPep_04853
WKKIRVRLSA
>starPep_11008
KWKIRVRLSA
>starPep_06108
IRIKIRIK
