# Supplementary material for: Complex Networks Analyses of Antibiofilm Peptides: An Emerging Tool for Next-Generation Antimicrobials’ Discovery
Source: Antibiotics (Basel). 2023 Apr 13;12(4):747. doi: 10.3390/antibiotics12040747 (PMC10135022; doi:10.3390/antibiotics12040747)
Supplement: Supplementary file 1 [file antibiotics-12-00747-s001.zip › Supplementary_Materials_Final/FileS3_Subsets_HCUHB_6_7_and_8_&_and_Starting_ABFPs_Sets_fasta_files/HSPN_model_cutoff_0.65_30_Communities/Cls4_15peptides.fasta]

>starPep_03668
TFFRLFNRSFTQALGKGGGKNLRIIRKGIHIIKKY
>starPep_04801
TRRRLFNRSFTQALGKSGGGFKKFWKWFRRF
>starPep_05316
FIKHFIHRFGGGRWRWRWF
>starPep_39648
SGSLSTFFRLFNRGGGWGHFFKKAAHVGKL
>starPep_13192
TFFRLFNRGGGWGSFFKKAAHVGKL
>starPep_00008
GWGSFFKKAAHVGKHVGKAALTHYL
>starPep_00051
FFGWLIKGAIHAGKAIHGLIHRRRH
>starPep_04795
TFFRLFNRSGGGFKKFWKWFRRF
>starPep_05315
FIKHFIHRFGGGFKKFWKWFRRF
>starPep_00001
GIGKFLHSAKKFGKAFVGEIMNS
>starPep_05561
GIFSKLAGKKIKNLLISGLKG
>starPep_00496
GWKKWLRKGAKHLGQAAIK
>starPep_05317
FIKHFIHRFSATRWRWRWF
>starPep_12022
NGVQPKYRWWRWWRRWW
>starPep_12021
NGVQPKYKWWKWWKKWW
