# Supplementary material for: Complex Networks Analyses of Antibiofilm Peptides: An Emerging Tool for Next-Generation Antimicrobials’ Discovery
Source: Antibiotics (Basel). 2023 Apr 13;12(4):747. doi: 10.3390/antibiotics12040747 (PMC10135022; doi:10.3390/antibiotics12040747)
Supplement: Supplementary file 1 [file antibiotics-12-00747-s001.zip › Supplementary_Materials_Final/FileS3_Subsets_HCUHB_6_7_and_8_&_and_Starting_ABFPs_Sets_fasta_files/HSPN_model_cutoff_0.65_30_Communities/Cls7_8peptides.fasta]

>starPep_04267
KKHRKHRKHRKHGGSGGSKNLRRIIRKGIHIIKKYG
>starPep_13235
TLISWIKNKRKQRPRVSRRRRRRGGRRRRC
>starPep_00116
GIINTLQKYYCRVRGGRCAVLSCLPKEEQIGKCSTRGRKCCRRKK
>starPep_13234
TLISWIKNKRKQCRPRVSRRRRRRGGRRRR
>starPep_08925
CTLISWIKNKRKQRPRVSRRRRRRGGRRRR
>starPep_12008
NEEGFFSARGHRPLDGGGKKKKKK
>starPep_00020
RGGRLCYCRRRFCVCVGR
>starPep_08351
AKRHHGYKRKFHGGG
