# Supplementary material for: Complex Networks Analyses of Antibiofilm Peptides: An Emerging Tool for Next-Generation Antimicrobials’ Discovery
Source: Antibiotics (Basel). 2023 Apr 13;12(4):747. doi: 10.3390/antibiotics12040747 (PMC10135022; doi:10.3390/antibiotics12040747)
Supplement: Supplementary file 1 [file antibiotics-12-00747-s001.zip › Supplementary_Materials_Final/FileS3_Subsets_HCUHB_6_7_and_8_&_and_Starting_ABFPs_Sets_fasta_files/HSPN_model_cutoff_0.65_30_Communities/20Singletones.fasta]

>starPep_02400
RWRWRWRW
>starPep_10637
KKKKKKKKKKAAFAAWAAFAA
>starPep_16445
CGGLLLFLLKKRKKRKY
>starPep_18706
EHFAYGGAXHYQFPSVKXFXKRQX
>starPep_02730
LKLLKKLLKKLLKLL
>starPep_05305
FHFFHHFFHFFHHF
>starPep_00002
ILPWKWPWWPWRR
>starPep_14812
AKRXXGYKRKFXX
>starPep_04044
GKIIKLKASLKLL
>starPep_09934
GLLWHLLHHLLH
>starPep_00739
GRRRRSVQWCA
>starPep_03693
VKLFPVKLFP
>starPep_02281
KKVVFKVKFK
>starPep_06255
KKVVFWVKFK
>starPep_06358
KQFRIRVRV
>starPep_08001
WWWLRKIW
>starPep_02383
RIWVIWRR
>starPep_05964
IKIKIKIK
>starPep_05447
FWRRFWRR
>starPep_09989
GQIINLK
