# Supplementary material for: Complex Networks Analyses of Antibiofilm Peptides: An Emerging Tool for Next-Generation Antimicrobials’ Discovery
Source: Antibiotics (Basel). 2023 Apr 13;12(4):747. doi: 10.3390/antibiotics12040747 (PMC10135022; doi:10.3390/antibiotics12040747)
Supplement: Supplementary file 1 [file antibiotics-12-00747-s001.zip › Supplementary_Materials_Final/FileS3_Subsets_HCUHB_6_7_and_8_&_and_Starting_ABFPs_Sets_fasta_files/HSPN_model_cutoff_0.65_30_Communities/Cls17_23peptides.fasta]

>starPep_00025
FKCRRWQWRMKKLGAPSITCVRRAF
>starPep_00103
DSHAKRHHGYKRKFHEKHHSHRGY
>starPep_00522
LAHQKPFIRKSYKCLHKRCR
>starPep_03792
ASHLGHHALDHLLK
>starPep_11826
MLCVLQGLREGG
>starPep_09905
GLKLRFEFSKIKGEFLKTPEVRFRDIKLKDNRISVQR
>starPep_02379
RFGRFLRKIRRFRPKVTITIQGSARFG
>starPep_11067
LAAKLTKAATKLTAALTKLAAALT
>starPep_08392
ALWKEVLKNAGKAALNEINNLV
>starPep_04101
GRWKRWRKKWKKLWKKLS
>starPep_02430
WKLLSKAQEKFGKNKSR
>starPep_00145
KWCFRVCYRGICYRKCR
>starPep_07526
RPAFRKAAFRVMRACV
>starPep_04734
RWGRWLRKIRRWRPK
>starPep_03602
RKSYKALHKRAR
>starPep_05137
CWFWKWWRRRRR
>starPep_11825
MLCVLQGLREC
>starPep_01143
LMCTHPLDCSN
>starPep_03008
EVASFDKSKLK
>starPep_04737
RWKRWWRRKK
>starPep_04678
RKKRWWRRKK
>starPep_02702
KRWWKWWRRC
>starPep_09259
ELRLVCMGQL
