# Supplementary material for: Complex Networks Analyses of Antibiofilm Peptides: An Emerging Tool for Next-Generation Antimicrobials’ Discovery
Source: Antibiotics (Basel). 2023 Apr 13;12(4):747. doi: 10.3390/antibiotics12040747 (PMC10135022; doi:10.3390/antibiotics12040747)
Supplement: Supplementary file 1 [file antibiotics-12-00747-s001.zip › Supplementary_Materials_Final/FileS3_Subsets_HCUHB_6_7_and_8_&_and_Starting_ABFPs_Sets_fasta_files/HSPN_model_cutoff_0.65_30_Communities/Cls15_26peptides.fasta]

>starPep_07411
RFRRLFRIRVRVLKKI
>starPep_08958
CVNWKKILGKIIKVVK
>starPep_10445
IRWRIRVWVRRIC
>starPep_02908
VRLIVAVRIWRR
>starPep_00000
GIGAVLKVLTTGLPALISWIKRKRQQ
>starPep_13644
WIVVIWRRKRRRC
>starPep_02907
VQRWLIVWRIRK
>starPep_13505
VQLRRIRVWVIR
>starPep_07901
VRLRIRWWVLRK
>starPep_07895
VQWRRIRVWVIR
>starPep_13517
VRLIWAVRIWRR
>starPep_13405
VFWRRIRVWVIR
>starPep_13404
VFLRRIRVIVIR
>starPep_12770
RRWIRVAVILRV
>starPep_07634
RRWVVWRIVQRR
>starPep_12529
RIVWVRIRRLQV
>starPep_12525
RIVIVRIRRLFV
>starPep_12523
RIRWILRYWRWS
>starPep_12531
RIVWVRIRRWQV
>starPep_12530
RIVWVRIRRWFV
>starPep_06382
KRWRWIVRNIRR
>starPep_10922
KRIRWVILWRQV
>starPep_10594
KIKWILKYWKWS
>starPep_05949
IFWRRIVIVKKF
>starPep_09517
FKKVIVIRRWFI
>starPep_12469
RFKRVARVIW
