# Supplementary material for: Complex Networks Analyses of Antibiofilm Peptides: An Emerging Tool for Next-Generation Antimicrobials’ Discovery
Source: Antibiotics (Basel). 2023 Apr 13;12(4):747. doi: 10.3390/antibiotics12040747 (PMC10135022; doi:10.3390/antibiotics12040747)
Supplement: Supplementary file 1 [file antibiotics-12-00747-s001.zip › Supplementary_Materials_Final/FileS3_Subsets_HCUHB_6_7_and_8_&_and_Starting_ABFPs_Sets_fasta_files/Subsets_Scaffold_Extraction_Harmonic_Centrality_and_GraphhML/Subset_2_cutoff_0.80_HCranked.graphml]

<?xml version="1.0" encoding="UTF-8"?><graphml xmlns="http://graphml.graphdrawing.org/xmlns">
<key attr.name="label" attr.type="string" for="node" id="label"/>
<key attr.name="Edge Label" attr.type="string" for="edge" id="edgelabel"/>
<key attr.name="weight" attr.type="double" for="edge" id="weight"/>
<key attr.name="r" attr.type="int" for="node" id="r"/>
<key attr.name="g" attr.type="int" for="node" id="g"/>
<key attr.name="b" attr.type="int" for="node" id="b"/>
<key attr.name="x" attr.type="float" for="node" id="x"/>
<key attr.name="y" attr.type="float" for="node" id="y"/>
<key attr.name="size" attr.type="float" for="node" id="size"/>
<key attr.name="Name" attr.type="string" for="node" id="name"/>
<key attr.name="Cluster" attr.type="int" for="node" id="cluster"/>
<key attr.name="Harmonic Centrality (HC)" attr.type="double" for="node" id="harmonicclosnesscentrality"/>
<key attr.name="Ranking by HC" attr.type="int" for="node" id="rankingbyharmonicclosnesscentrality"/>
<key attr.name="Hub-Bridge Centrality (HB)" attr.type="double" for="node" id="hubbridge"/>
<key attr.name="Ranking by HB" attr.type="int" for="node" id="rankingbyhubbridge"/>
<key attr.name="DbRef" attr.type="string[]" for="edge" id="xref"/>
<key attr.name="Distance" attr.type="double" for="edge" id="distance"/>
<graph edgedefault="undirected">
<node id="0">
<data key="label">Peptide</data>
<data key="name">starPep_00000</data>
<data key="cluster">15</data>
<data key="harmonicclosnesscentrality">231.6452213607788</data>
<data key="rankingbyharmonicclosnesscentrality">1</data>
<data key="hubbridge">64.22</data>
<data key="rankingbyhubbridge">51</data>
<data key="size">10.0</data>
<data key="r">115</data>
<data key="g">192</data>
<data key="b">0</data>
<data key="x">243.33942</data>
<data key="y">88.27893</data>
</node>
<node id="2">
<data key="label">Peptide</data>
<data key="name">starPep_00002</data>
<data key="cluster">10</data>
<data key="harmonicclosnesscentrality">0.0</data>
<data key="rankingbyharmonicclosnesscentrality">155</data>
<data key="hubbridge">0.0</data>
<data key="rankingbyhubbridge">155</data>
<data key="size">10.0</data>
<data key="r">192</data>
<data key="g">192</data>
<data key="b">192</data>
<data key="x">371.1324</data>
<data key="y">-291.0163</data>
</node>
<node id="4">
<data key="label">Peptide</data>
<data key="name">starPep_00004</data>
<data key="cluster">11</data>
<data key="harmonicclosnesscentrality">190.1142391183555</data>
<data key="rankingbyharmonicclosnesscentrality">24</data>
<data key="hubbridge">105.96000000000001</data>
<data key="rankingbyhubbridge">10</data>
<data key="size">10.0</data>
<data key="r">223</data>
<data key="g">137</data>
<data key="b">255</data>
<data key="x">184.73114</data>
<data key="y">-100.27716</data>
</node>
<node id="8">
<data key="label">Peptide</data>
<data key="name">starPep_00008</data>
<data key="cluster">4</data>
<data key="harmonicclosnesscentrality">155.28790835582413</data>
<data key="rankingbyharmonicclosnesscentrality">85</data>
<data key="hubbridge">34.62</data>
<data key="rankingbyhubbridge">99</data>
<data key="size">10.0</data>
<data key="r">255</data>
<data key="g">85</data>
<data key="b">132</data>
<data key="x">417.7212</data>
<data key="y">69.83148</data>
</node>
<node id="20">
<data key="label">Peptide</data>
<data key="name">starPep_00020</data>
<data key="cluster">7</data>
<data key="harmonicclosnesscentrality">144.64859110081258</data>
<data key="rankingbyharmonicclosnesscentrality">108</data>
<data key="hubbridge">17.680000000000003</data>
<data key="rankingbyhubbridge">132</data>
<data key="size">10.0</data>
<data key="r">0</data>
<data key="g">189</data>
<data key="b">148</data>
<data key="x">163.54242</data>
<data key="y">-341.33447</data>
</node>
<node id="23">
<data key="label">Peptide</data>
<data key="name">starPep_00023</data>
<data key="cluster">9</data>
<data key="harmonicclosnesscentrality">168.00021094877138</data>
<data key="rankingbyharmonicclosnesscentrality">64</data>
<data key="hubbridge">82.80000000000001</data>
<data key="rankingbyhubbridge">29</data>
<data key="size">10.0</data>
<data key="r">0</data>
<data key="g">196</data>
<data key="b">255</data>
<data key="x">360.51715</data>
<data key="y">-100.658936</data>
</node>
<node id="25">
<data key="label">Peptide</data>
<data key="name">starPep_00025</data>
<data key="cluster">17</data>
<data key="harmonicclosnesscentrality">152.3994319047074</data>
<data key="rankingbyharmonicclosnesscentrality">91</data>
<data key="hubbridge">33.599999999999994</data>
<data key="rankingbyhubbridge">103</data>
<data key="size">10.0</data>
<data key="r">255</data>
<data key="g">136</data>
<data key="b">5</data>
<data key="x">203.0752</data>
<data key="y">-180.8982</data>
</node>
<node id="36">
<data key="label">Peptide</data>
<data key="name">starPep_00036</data>
<data key="cluster">9</data>
<data key="harmonicclosnesscentrality">144.25352936980048</data>
<data key="rankingbyharmonicclosnesscentrality">109</data>
<data key="hubbridge">33.12</data>
<data key="rankingbyhubbridge">104</data>
<data key="size">10.0</data>
<data key="r">0</data>
<data key="g">196</data>
<data key="b">255</data>
<data key="x">230.9768</data>
<data key="y">170.47412</data>
</node>
<node id="42">
<data key="label">Peptide</data>
<data key="name">starPep_00042</data>
<data key="cluster">11</data>
<data key="harmonicclosnesscentrality">197.3371750799386</data>
<data key="rankingbyharmonicclosnesscentrality">18</data>
<data key="hubbridge">137.96</data>
<data key="rankingbyhubbridge">3</data>
<data key="size">10.0</data>
<data key="r">223</data>
<data key="g">137</data>
<data key="b">255</data>
<data key="x">143.03668</data>
<data key="y">275.99915</data>
</node>
<node id="48">
<data key="label">Peptide</data>
<data key="name">starPep_00048</data>
<data key="cluster">9</data>
<data key="harmonicclosnesscentrality">206.64747893057253</data>
<data key="rankingbyharmonicclosnesscentrality">9</data>
<data key="hubbridge">117.36</data>
<data key="rankingbyhubbridge">7</data>
<data key="size">10.0</data>
<data key="r">0</data>
<data key="g">196</data>
<data key="b">255</data>
<data key="x">236.42279</data>
<data key="y">-154.34573</data>
</node>
<node id="49">
<data key="label">Peptide</data>
<data key="name">starPep_00049</data>
<data key="cluster">9</data>
<data key="harmonicclosnesscentrality">163.7637200735799</data>
<data key="rankingbyharmonicclosnesscentrality">74</data>
<data key="hubbridge">68.02000000000001</data>
<data key="rankingbyhubbridge">46</data>
<data key="size">10.0</data>
<data key="r">0</data>
<data key="g">196</data>
<data key="b">255</data>
<data key="x">418.36743</data>
<data key="y">-202.46445</data>
</node>
<node id="51">
<data key="label">Peptide</data>
<data key="name">starPep_00051</data>
<data key="cluster">4</data>
<data key="harmonicclosnesscentrality">197.90414638979053</data>
<data key="rankingbyharmonicclosnesscentrality">16</data>
<data key="hubbridge">38.970000000000006</data>
<data key="rankingbyhubbridge">84</data>
<data key="size">10.0</data>
<data key="r">255</data>
<data key="g">85</data>
<data key="b">132</data>
<data key="x">274.29865</data>
<data key="y">43.790466</data>
</node>
<node id="84">
<data key="label">Peptide</data>
<data key="name">starPep_00084</data>
<data key="cluster">11</data>
<data key="harmonicclosnesscentrality">183.95643394304489</data>
<data key="rankingbyharmonicclosnesscentrality">32</data>
<data key="hubbridge">28.46</data>
<data key="rankingbyhubbridge">114</data>
<data key="size">10.0</data>
<data key="r">223</data>
<data key="g">137</data>
<data key="b">255</data>
<data key="x">199.63306</data>
<data key="y">-19.638916</data>
</node>
<node id="116">
<data key="label">Peptide</data>
<data key="name">starPep_00116</data>
<data key="cluster">7</data>
<data key="harmonicclosnesscentrality">171.29526450564578</data>
<data key="rankingbyharmonicclosnesscentrality">58</data>
<data key="hubbridge">21.119999999999997</data>
<data key="rankingbyhubbridge">123</data>
<data key="size">10.0</data>
<data key="r">0</data>
<data key="g">189</data>
<data key="b">148</data>
<data key="x">299.43365</data>
<data key="y">-222.29666</data>
</node>
<node id="136">
<data key="label">Peptide</data>
<data key="name">starPep_00136</data>
<data key="cluster">11</data>
<data key="harmonicclosnesscentrality">151.43872150582695</data>
<data key="rankingbyharmonicclosnesscentrality">93</data>
<data key="hubbridge">73.97999999999999</data>
<data key="rankingbyhubbridge">37</data>
<data key="size">10.0</data>
<data key="r">223</data>
<data key="g">137</data>
<data key="b">255</data>
<data key="x">309.0182</data>
<data key="y">34.5141</data>
</node>
<node id="145">
<data key="label">Peptide</data>
<data key="name">starPep_00145</data>
<data key="cluster">17</data>
<data key="harmonicclosnesscentrality">176.4244972133521</data>
<data key="rankingbyharmonicclosnesscentrality">43</data>
<data key="hubbridge">68.97999999999999</data>
<data key="rankingbyhubbridge">43</data>
<data key="size">10.0</data>
<data key="r">255</data>
<data key="g">136</data>
<data key="b">5</data>
<data key="x">80.45538</data>
<data key="y">-228.18701</data>
</node>
<node id="193">
<data key="label">Peptide</data>
<data key="name">starPep_00193</data>
<data key="cluster">9</data>
<data key="harmonicclosnesscentrality">185.78828810522896</data>
<data key="rankingbyharmonicclosnesscentrality">30</data>
<data key="hubbridge">106.75</data>
<data key="rankingbyhubbridge">8</data>
<data key="size">10.0</data>
<data key="r">0</data>
<data key="g">196</data>
<data key="b">255</data>
<data key="x">367.70386</data>
<data key="y">126.882385</data>
</node>
<node id="297">
<data key="label">Peptide</data>
<data key="name">starPep_00297</data>
<data key="cluster">9</data>
<data key="harmonicclosnesscentrality">187.11297817355813</data>
<data key="rankingbyharmonicclosnesscentrality">29</data>
<data key="hubbridge">67.08999999999999</data>
<data key="rankingbyhubbridge">47</data>
<data key="size">10.0</data>
<data key="r">0</data>
<data key="g">196</data>
<data key="b">255</data>
<data key="x">321.00836</data>
<data key="y">-30.998993</data>
</node>
<node id="351">
<data key="label">Peptide</data>
<data key="name">starPep_00351</data>
<data key="cluster">9</data>
<data key="harmonicclosnesscentrality">147.18983452544055</data>
<data key="rankingbyharmonicclosnesscentrality">103</data>
<data key="hubbridge">32.6</data>
<data key="rankingbyhubbridge">107</data>
<data key="size">10.0</data>
<data key="r">0</data>
<data key="g">196</data>
<data key="b">255</data>
<data key="x">233.383</data>
<data key="y">-20.730042</data>
</node>
<node id="361">
<data key="label">Peptide</data>
<data key="name">starPep_00361</data>
<data key="cluster">9</data>
<data key="harmonicclosnesscentrality">211.93691633485162</data>
<data key="rankingbyharmonicclosnesscentrality">7</data>
<data key="hubbridge">92.93</data>
<data key="rankingbyhubbridge">17</data>
<data key="size">10.0</data>
<data key="r">0</data>
<data key="g">196</data>
<data key="b">255</data>
<data key="x">314.9416</data>
<data key="y">93.95508</data>
</node>
<node id="496">
<data key="label">Peptide</data>
<data key="name">starPep_00496</data>
<data key="cluster">4</data>
<data key="harmonicclosnesscentrality">187.19294230310817</data>
<data key="rankingbyharmonicclosnesscentrality">28</data>
<data key="hubbridge">43.8</data>
<data key="rankingbyhubbridge">78</data>
<data key="size">10.0</data>
<data key="r">255</data>
<data key="g">85</data>
<data key="b">132</data>
<data key="x">417.57788</data>
<data key="y">32.564026</data>
</node>
<node id="511">
<data key="label">Peptide</data>
<data key="name">starPep_00511</data>
<data key="cluster">9</data>
<data key="harmonicclosnesscentrality">149.16230007675483</data>
<data key="rankingbyharmonicclosnesscentrality">100</data>
<data key="hubbridge">32.89</data>
<data key="rankingbyhubbridge">105</data>
<data key="size">10.0</data>
<data key="r">0</data>
<data key="g">196</data>
<data key="b">255</data>
<data key="x">290.59387</data>
<data key="y">85.28589</data>
</node>
<node id="514">
<data key="label">Peptide</data>
<data key="name">starPep_00514</data>
<data key="cluster">11</data>
<data key="harmonicclosnesscentrality">153.92090486892587</data>
<data key="rankingbyharmonicclosnesscentrality">86</data>
<data key="hubbridge">75.86999999999999</data>
<data key="rankingbyhubbridge">35</data>
<data key="size">10.0</data>
<data key="r">223</data>
<data key="g">137</data>
<data key="b">255</data>
<data key="x">11.733185</data>
<data key="y">106.18121</data>
</node>
<node id="517">
<data key="label">Peptide</data>
<data key="name">starPep_00517</data>
<data key="cluster">11</data>
<data key="harmonicclosnesscentrality">190.34546123865184</data>
<data key="rankingbyharmonicclosnesscentrality">23</data>
<data key="hubbridge">84.33</data>
<data key="rankingbyhubbridge">23</data>
<data key="size">10.0</data>
<data key="r">223</data>
<data key="g">137</data>
<data key="b">255</data>
<data key="x">295.94446</data>
<data key="y">114.00281</data>
</node>
<node id="522">
<data key="label">Peptide</data>
<data key="name">starPep_00522</data>
<data key="cluster">17</data>
<data key="harmonicclosnesscentrality">155.6343389228225</data>
<data key="rankingbyharmonicclosnesscentrality">84</data>
<data key="hubbridge">52.63</data>
<data key="rankingbyhubbridge">67</data>
<data key="size">10.0</data>
<data key="r">255</data>
<data key="g">136</data>
<data key="b">5</data>
<data key="x">147.87073</data>
<data key="y">-36.16919</data>
</node>
<node id="527">
<data key="label">Peptide</data>
<data key="name">starPep_00527</data>
<data key="cluster">11</data>
<data key="harmonicclosnesscentrality">152.3502883240069</data>
<data key="rankingbyharmonicclosnesscentrality">92</data>
<data key="hubbridge">75.55</data>
<data key="rankingbyhubbridge">36</data>
<data key="size">10.0</data>
<data key="r">223</data>
<data key="g">137</data>
<data key="b">255</data>
<data key="x">288.92236</data>
<data key="y">361.81592</data>
</node>
<node id="561">
<data key="label">Peptide</data>
<data key="name">starPep_00561</data>
<data key="cluster">9</data>
<data key="harmonicclosnesscentrality">197.41646007531048</data>
<data key="rankingbyharmonicclosnesscentrality">17</data>
<data key="hubbridge">86.32000000000001</data>
<data key="rankingbyhubbridge">21</data>
<data key="size">10.0</data>
<data key="r">0</data>
<data key="g">196</data>
<data key="b">255</data>
<data key="x">276.03668</data>
<data key="y">14.727844</data>
</node>
<node id="640">
<data key="label">Peptide</data>
<data key="name">starPep_00640</data>
<data key="cluster">9</data>
<data key="harmonicclosnesscentrality">176.10047541758058</data>
<data key="rankingbyharmonicclosnesscentrality">46</data>
<data key="hubbridge">84.14999999999999</data>
<data key="rankingbyhubbridge">25</data>
<data key="size">10.0</data>
<data key="r">0</data>
<data key="g">196</data>
<data key="b">255</data>
<data key="x">234.14679</data>
<data key="y">290.01465</data>
</node>
<node id="739">
<data key="label">Peptide</data>
<data key="name">starPep_00739</data>
<data key="cluster">18</data>
<data key="harmonicclosnesscentrality">0.0</data>
<data key="rankingbyharmonicclosnesscentrality">156</data>
<data key="hubbridge">0.0</data>
<data key="rankingbyhubbridge">156</data>
<data key="size">10.0</data>
<data key="r">192</data>
<data key="g">192</data>
<data key="b">192</data>
<data key="x">-29.18689</data>
<data key="y">-302.17065</data>
</node>
<node id="803">
<data key="label">Peptide</data>
<data key="name">starPep_00803</data>
<data key="cluster">11</data>
<data key="harmonicclosnesscentrality">144.20879481704472</data>
<data key="rankingbyharmonicclosnesscentrality">110</data>
<data key="hubbridge">61.29</data>
<data key="rankingbyhubbridge">54</data>
<data key="size">10.0</data>
<data key="r">223</data>
<data key="g">137</data>
<data key="b">255</data>
<data key="x">251.00067</data>
<data key="y">-37.515625</data>
</node>
<node id="942">
<data key="label">Peptide</data>
<data key="name">starPep_00942</data>
<data key="cluster">11</data>
<data key="harmonicclosnesscentrality">150.95529301199457</data>
<data key="rankingbyharmonicclosnesscentrality">95</data>
<data key="hubbridge">39.72</data>
<data key="rankingbyhubbridge">81</data>
<data key="size">10.0</data>
<data key="r">223</data>
<data key="g">137</data>
<data key="b">255</data>
<data key="x">198.59363</data>
<data key="y">328.60352</data>
</node>
<node id="1018">
<data key="label">Peptide</data>
<data key="name">starPep_01018</data>
<data key="cluster">9</data>
<data key="harmonicclosnesscentrality">130.3013330960667</data>
<data key="rankingbyharmonicclosnesscentrality">128</data>
<data key="hubbridge">16.33</data>
<data key="rankingbyhubbridge">136</data>
<data key="size">10.0</data>
<data key="r">0</data>
<data key="g">196</data>
<data key="b">255</data>
<data key="x">248.68048</data>
<data key="y">88.21411</data>
</node>
<node id="1143">
<data key="label">Peptide</data>
<data key="name">starPep_01143</data>
<data key="cluster">17</data>
<data key="harmonicclosnesscentrality">111.2650326756603</data>
<data key="rankingbyharmonicclosnesscentrality">139</data>
<data key="hubbridge">14.950000000000001</data>
<data key="rankingbyhubbridge">142</data>
<data key="size">10.0</data>
<data key="r">255</data>
<data key="g">136</data>
<data key="b">5</data>
<data key="x">212.55829</data>
<data key="y">120.661316</data>
</node>
<node id="1288">
<data key="label">Peptide</data>
<data key="name">starPep_01288</data>
<data key="cluster">9</data>
<data key="harmonicclosnesscentrality">160.2025325115196</data>
<data key="rankingbyharmonicclosnesscentrality">78</data>
<data key="hubbridge">70.53</data>
<data key="rankingbyhubbridge">41</data>
<data key="size">10.0</data>
<data key="r">0</data>
<data key="g">196</data>
<data key="b">255</data>
<data key="x">439.46307</data>
<data key="y">214.02307</data>
</node>
<node id="1468">
<data key="label">Peptide</data>
<data key="name">starPep_01468</data>
<data key="cluster">9</data>
<data key="harmonicclosnesscentrality">164.90558795058732</data>
<data key="rankingbyharmonicclosnesscentrality">69</data>
<data key="hubbridge">68.67999999999999</data>
<data key="rankingbyhubbridge">44</data>
<data key="size">10.0</data>
<data key="r">0</data>
<data key="g">196</data>
<data key="b">255</data>
<data key="x">318.72284</data>
<data key="y">222.1983</data>
</node>
<node id="1564">
<data key="label">Peptide</data>
<data key="name">starPep_01564</data>
<data key="cluster">14</data>
<data key="harmonicclosnesscentrality">157.65750526831886</data>
<data key="rankingbyharmonicclosnesscentrality">82</data>
<data key="hubbridge">83.92999999999999</data>
<data key="rankingbyhubbridge">26</data>
<data key="size">10.0</data>
<data key="r">76</data>
<data key="g">70</data>
<data key="b">62</data>
<data key="x">-324.4928</data>
<data key="y">215.54858</data>
</node>
<node id="2281">
<data key="label">Peptide</data>
<data key="name">starPep_02281</data>
<data key="cluster">20</data>
<data key="harmonicclosnesscentrality">0.0</data>
<data key="rankingbyharmonicclosnesscentrality">157</data>
<data key="hubbridge">0.0</data>
<data key="rankingbyhubbridge">157</data>
<data key="size">10.0</data>
<data key="r">192</data>
<data key="g">192</data>
<data key="b">192</data>
<data key="x">-192.65662</data>
<data key="y">206.95056</data>
</node>
<node id="2379">
<data key="label">Peptide</data>
<data key="name">starPep_02379</data>
<data key="cluster">17</data>
<data key="harmonicclosnesscentrality">210.85583521730823</data>
<data key="rankingbyharmonicclosnesscentrality">8</data>
<data key="hubbridge">69.10999999999999</data>
<data key="rankingbyhubbridge">42</data>
<data key="size">10.0</data>
<data key="r">255</data>
<data key="g">136</data>
<data key="b">5</data>
<data key="x">111.73566</data>
<data key="y">-109.75415</data>
</node>
<node id="2383">
<data key="label">Peptide</data>
<data key="name">starPep_02383</data>
<data key="cluster">25</data>
<data key="harmonicclosnesscentrality">0.0</data>
<data key="rankingbyharmonicclosnesscentrality">158</data>
<data key="hubbridge">0.0</data>
<data key="rankingbyhubbridge">158</data>
<data key="size">10.0</data>
<data key="r">192</data>
<data key="g">192</data>
<data key="b">192</data>
<data key="x">-377.1869</data>
<data key="y">-218.94168</data>
</node>
<node id="2400">
<data key="label">Peptide</data>
<data key="name">starPep_02400</data>
<data key="cluster">0</data>
<data key="harmonicclosnesscentrality">0.0</data>
<data key="rankingbyharmonicclosnesscentrality">159</data>
<data key="hubbridge">0.0</data>
<data key="rankingbyhubbridge">159</data>
<data key="size">10.0</data>
<data key="r">192</data>
<data key="g">192</data>
<data key="b">192</data>
<data key="x">-251.38307</data>
<data key="y">-464.37762</data>
</node>
<node id="2430">
<data key="label">Peptide</data>
<data key="name">starPep_02430</data>
<data key="cluster">17</data>
<data key="harmonicclosnesscentrality">138.34304162814493</data>
<data key="rankingbyharmonicclosnesscentrality">120</data>
<data key="hubbridge">16.27</data>
<data key="rankingbyhubbridge">137</data>
<data key="size">10.0</data>
<data key="r">255</data>
<data key="g">136</data>
<data key="b">5</data>
<data key="x">238.55853</data>
<data key="y">54.01172</data>
</node>
<node id="2515">
<data key="label">Peptide</data>
<data key="name">starPep_02515</data>
<data key="cluster">11</data>
<data key="harmonicclosnesscentrality">162.61103016798157</data>
<data key="rankingbyharmonicclosnesscentrality">76</data>
<data key="hubbridge">39.12</data>
<data key="rankingbyhubbridge">83</data>
<data key="size">10.0</data>
<data key="r">223</data>
<data key="g">137</data>
<data key="b">255</data>
<data key="x">-15.9322815</data>
<data key="y">239.94104</data>
</node>
<node id="2702">
<data key="label">Peptide</data>
<data key="name">starPep_02702</data>
<data key="cluster">17</data>
<data key="harmonicclosnesscentrality">104.58902172921731</data>
<data key="rankingbyharmonicclosnesscentrality">142</data>
<data key="hubbridge">31.970000000000002</data>
<data key="rankingbyhubbridge">110</data>
<data key="size">10.0</data>
<data key="r">255</data>
<data key="g">136</data>
<data key="b">5</data>
<data key="x">43.65161</data>
<data key="y">-430.21997</data>
</node>
<node id="2730">
<data key="label">Peptide</data>
<data key="name">starPep_02730</data>
<data key="cluster">5</data>
<data key="harmonicclosnesscentrality">0.0</data>
<data key="rankingbyharmonicclosnesscentrality">160</data>
<data key="hubbridge">0.0</data>
<data key="rankingbyhubbridge">160</data>
<data key="size">10.0</data>
<data key="r">192</data>
<data key="g">192</data>
<data key="b">192</data>
<data key="x">-74.890076</data>
<data key="y">508.24115</data>
</node>
<node id="2848">
<data key="label">Peptide</data>
<data key="name">starPep_02848</data>
<data key="cluster">11</data>
<data key="harmonicclosnesscentrality">168.15797067609452</data>
<data key="rankingbyharmonicclosnesscentrality">62</data>
<data key="hubbridge">76.56</data>
<data key="rankingbyhubbridge">34</data>
<data key="size">10.0</data>
<data key="r">223</data>
<data key="g">137</data>
<data key="b">255</data>
<data key="x">77.10565</data>
<data key="y">266.07648</data>
</node>
<node id="2884">
<data key="label">Peptide</data>
<data key="name">starPep_02884</data>
<data key="cluster">9</data>
<data key="harmonicclosnesscentrality">175.07408342824033</data>
<data key="rankingbyharmonicclosnesscentrality">50</data>
<data key="hubbridge">36.26</data>
<data key="rankingbyhubbridge">95</data>
<data key="size">10.0</data>
<data key="r">0</data>
<data key="g">196</data>
<data key="b">255</data>
<data key="x">290.021</data>
<data key="y">-50.311584</data>
</node>
<node id="2888">
<data key="label">Peptide</data>
<data key="name">starPep_02888</data>
<data key="cluster">9</data>
<data key="harmonicclosnesscentrality">169.7630519431088</data>
<data key="rankingbyharmonicclosnesscentrality">59</data>
<data key="hubbridge">54.19</data>
<data key="rankingbyhubbridge">65</data>
<data key="size">10.0</data>
<data key="r">0</data>
<data key="g">196</data>
<data key="b">255</data>
<data key="x">353.46484</data>
<data key="y">-166.9638</data>
</node>
<node id="2906">
<data key="label">Peptide</data>
<data key="name">starPep_02906</data>
<data key="cluster">14</data>
<data key="harmonicclosnesscentrality">160.68411799095074</data>
<data key="rankingbyharmonicclosnesscentrality">77</data>
<data key="hubbridge">85.79</data>
<data key="rankingbyhubbridge">22</data>
<data key="size">10.0</data>
<data key="r">76</data>
<data key="g">70</data>
<data key="b">62</data>
<data key="x">-252.82565</data>
<data key="y">193.6637</data>
</node>
<node id="2907">
<data key="label">Peptide</data>
<data key="name">starPep_02907</data>
<data key="cluster">15</data>
<data key="harmonicclosnesscentrality">217.02027011876578</data>
<data key="rankingbyharmonicclosnesscentrality">5</data>
<data key="hubbridge">106.12000000000002</data>
<data key="rankingbyhubbridge">9</data>
<data key="size">10.0</data>
<data key="r">115</data>
<data key="g">192</data>
<data key="b">0</data>
<data key="x">-176.67032</data>
<data key="y">-21.34616</data>
</node>
<node id="3008">
<data key="label">Peptide</data>
<data key="name">starPep_03008</data>
<data key="cluster">17</data>
<data key="harmonicclosnesscentrality">146.12771370010557</data>
<data key="rankingbyharmonicclosnesscentrality">106</data>
<data key="hubbridge">30.360000000000003</data>
<data key="rankingbyhubbridge">112</data>
<data key="size">10.0</data>
<data key="r">255</data>
<data key="g">136</data>
<data key="b">5</data>
<data key="x">69.5473</data>
<data key="y">90.1416</data>
</node>
<node id="3012">
<data key="label">Peptide</data>
<data key="name">starPep_03012</data>
<data key="cluster">11</data>
<data key="harmonicclosnesscentrality">194.4613462281598</data>
<data key="rankingbyharmonicclosnesscentrality">20</data>
<data key="hubbridge">81.81</data>
<data key="rankingbyhubbridge">30</data>
<data key="size">10.0</data>
<data key="r">223</data>
<data key="g">137</data>
<data key="b">255</data>
<data key="x">372.45013</data>
<data key="y">42.988403</data>
</node>
<node id="3278">
<data key="label">Peptide</data>
<data key="name">starPep_03278</data>
<data key="cluster">11</data>
<data key="harmonicclosnesscentrality">171.6099022821571</data>
<data key="rankingbyharmonicclosnesscentrality">57</data>
<data key="hubbridge">61.84</data>
<data key="rankingbyhubbridge">53</data>
<data key="size">10.0</data>
<data key="r">223</data>
<data key="g">137</data>
<data key="b">255</data>
<data key="x">31.419739</data>
<data key="y">-65.43289</data>
</node>
<node id="3322">
<data key="label">Peptide</data>
<data key="name">starPep_03322</data>
<data key="cluster">11</data>
<data key="harmonicclosnesscentrality">169.35026157743374</data>
<data key="rankingbyharmonicclosnesscentrality">60</data>
<data key="hubbridge">26.07</data>
<data key="rankingbyhubbridge">115</data>
<data key="size">10.0</data>
<data key="r">223</data>
<data key="g">137</data>
<data key="b">255</data>
<data key="x">343.7104</data>
<data key="y">308.3393</data>
</node>
<node id="3429">
<data key="label">Peptide</data>
<data key="name">starPep_03429</data>
<data key="cluster">11</data>
<data key="harmonicclosnesscentrality">141.55567759449949</data>
<data key="rankingbyharmonicclosnesscentrality">114</data>
<data key="hubbridge">55.88999999999999</data>
<data key="rankingbyhubbridge">62</data>
<data key="size">10.0</data>
<data key="r">223</data>
<data key="g">137</data>
<data key="b">255</data>
<data key="x">57.499023</data>
<data key="y">489.9151</data>
</node>
<node id="3668">
<data key="label">Peptide</data>
<data key="name">starPep_03668</data>
<data key="cluster">4</data>
<data key="harmonicclosnesscentrality">225.01249766402128</data>
<data key="rankingbyharmonicclosnesscentrality">2</data>
<data key="hubbridge">98.67</data>
<data key="rankingbyhubbridge">15</data>
<data key="size">10.0</data>
<data key="r">255</data>
<data key="g">85</data>
<data key="b">132</data>
<data key="x">280.41608</data>
<data key="y">-103.59888</data>
</node>
<node id="3693">
<data key="label">Peptide</data>
<data key="name">starPep_03693</data>
<data key="cluster">19</data>
<data key="harmonicclosnesscentrality">0.0</data>
<data key="rankingbyharmonicclosnesscentrality">161</data>
<data key="hubbridge">0.0</data>
<data key="rankingbyhubbridge">161</data>
<data key="size">10.0</data>
<data key="r">192</data>
<data key="g">192</data>
<data key="b">192</data>
<data key="x">128.93536</data>
<data key="y">391.5014</data>
</node>
<node id="3792">
<data key="label">Peptide</data>
<data key="name">starPep_03792</data>
<data key="cluster">17</data>
<data key="harmonicclosnesscentrality">110.81743572359838</data>
<data key="rankingbyharmonicclosnesscentrality">140</data>
<data key="hubbridge">15.41</data>
<data key="rankingbyhubbridge">139</data>
<data key="size">10.0</data>
<data key="r">255</data>
<data key="g">136</data>
<data key="b">5</data>
<data key="x">168.20178</data>
<data key="y">297.5291</data>
</node>
<node id="3927">
<data key="label">Peptide</data>
<data key="name">starPep_03927</data>
<data key="cluster">11</data>
<data key="harmonicclosnesscentrality">175.2301249665183</data>
<data key="rankingbyharmonicclosnesscentrality">48</data>
<data key="hubbridge">80.33999999999999</data>
<data key="rankingbyhubbridge">31</data>
<data key="size">10.0</data>
<data key="r">223</data>
<data key="g">137</data>
<data key="b">255</data>
<data key="x">312.9394</data>
<data key="y">372.82208</data>
</node>
<node id="4044">
<data key="label">Peptide</data>
<data key="name">starPep_04044</data>
<data key="cluster">13</data>
<data key="harmonicclosnesscentrality">0.0</data>
<data key="rankingbyharmonicclosnesscentrality">162</data>
<data key="hubbridge">0.0</data>
<data key="rankingbyhubbridge">162</data>
<data key="size">10.0</data>
<data key="r">192</data>
<data key="g">192</data>
<data key="b">192</data>
<data key="x">133.99841</data>
<data key="y">348.85663</data>
</node>
<node id="4101">
<data key="label">Peptide</data>
<data key="name">starPep_04101</data>
<data key="cluster">17</data>
<data key="harmonicclosnesscentrality">167.6060744991029</data>
<data key="rankingbyharmonicclosnesscentrality">66</data>
<data key="hubbridge">37.6</data>
<data key="rankingbyhubbridge">88</data>
<data key="size">10.0</data>
<data key="r">255</data>
<data key="g">136</data>
<data key="b">5</data>
<data key="x">231.09747</data>
<data key="y">-199.42404</data>
</node>
<node id="4267">
<data key="label">Peptide</data>
<data key="name">starPep_04267</data>
<data key="cluster">7</data>
<data key="harmonicclosnesscentrality">179.70587535486308</data>
<data key="rankingbyharmonicclosnesscentrality">36</data>
<data key="hubbridge">25.2</data>
<data key="rankingbyhubbridge">116</data>
<data key="size">10.0</data>
<data key="r">0</data>
<data key="g">189</data>
<data key="b">148</data>
<data key="x">288.50104</data>
<data key="y">-177.7651</data>
</node>
<node id="4274">
<data key="label">Peptide</data>
<data key="name">starPep_04274</data>
<data key="cluster">6</data>
<data key="harmonicclosnesscentrality">5.263157894736843</data>
<data key="rankingbyharmonicclosnesscentrality">151</data>
<data key="hubbridge">1.62</data>
<data key="rankingbyhubbridge">151</data>
<data key="size">10.0</data>
<data key="r">192</data>
<data key="g">192</data>
<data key="b">192</data>
<data key="x">-33.166626</data>
<data key="y">510.0</data>
</node>
<node id="4316">
<data key="label">Peptide</data>
<data key="name">starPep_04316</data>
<data key="cluster">14</data>
<data key="harmonicclosnesscentrality">184.11246331842554</data>
<data key="rankingbyharmonicclosnesscentrality">31</data>
<data key="hubbridge">72.96000000000001</data>
<data key="rankingbyhubbridge">38</data>
<data key="size">10.0</data>
<data key="r">76</data>
<data key="g">70</data>
<data key="b">62</data>
<data key="x">-265.39563</data>
<data key="y">-125.31381</data>
</node>
<node id="4342">
<data key="label">Peptide</data>
<data key="name">starPep_04342</data>
<data key="cluster">11</data>
<data key="harmonicclosnesscentrality">94.85732952564632</data>
<data key="rankingbyharmonicclosnesscentrality">146</data>
<data key="hubbridge">36.17999999999999</data>
<data key="rankingbyhubbridge">96</data>
<data key="size">10.0</data>
<data key="r">223</data>
<data key="g">137</data>
<data key="b">255</data>
<data key="x">24.03357</data>
<data key="y">72.02466</data>
</node>
<node id="4424">
<data key="label">Peptide</data>
<data key="name">starPep_04424</data>
<data key="cluster">6</data>
<data key="harmonicclosnesscentrality">5.263157894736843</data>
<data key="rankingbyharmonicclosnesscentrality">152</data>
<data key="hubbridge">1.62</data>
<data key="rankingbyhubbridge">152</data>
<data key="size">10.0</data>
<data key="r">192</data>
<data key="g">192</data>
<data key="b">192</data>
<data key="x">-68.982605</data>
<data key="y">423.6961</data>
</node>
<node id="4801">
<data key="label">Peptide</data>
<data key="name">starPep_04801</data>
<data key="cluster">4</data>
<data key="harmonicclosnesscentrality">164.1696151718603</data>
<data key="rankingbyharmonicclosnesscentrality">71</data>
<data key="hubbridge">43.8</data>
<data key="rankingbyhubbridge">79</data>
<data key="size">10.0</data>
<data key="r">255</data>
<data key="g">85</data>
<data key="b">132</data>
<data key="x">405.40338</data>
<data key="y">-329.1549</data>
</node>
<node id="4853">
<data key="label">Peptide</data>
<data key="name">starPep_04853</data>
<data key="cluster">14</data>
<data key="harmonicclosnesscentrality">172.28097679795957</data>
<data key="rankingbyharmonicclosnesscentrality">56</data>
<data key="hubbridge">51.900000000000006</data>
<data key="rankingbyhubbridge">68</data>
<data key="size">10.0</data>
<data key="r">76</data>
<data key="g">70</data>
<data key="b">62</data>
<data key="x">-86.75668</data>
<data key="y">78.74274</data>
</node>
<node id="4871">
<data key="label">Peptide</data>
<data key="name">starPep_04871</data>
<data key="cluster">22</data>
<data key="harmonicclosnesscentrality">65.99110191179207</data>
<data key="rankingbyharmonicclosnesscentrality">150</data>
<data key="hubbridge">3.25</data>
<data key="rankingbyhubbridge">150</data>
<data key="size">10.0</data>
<data key="r">211</data>
<data key="g">179</data>
<data key="b">176</data>
<data key="x">-387.58923</data>
<data key="y">-289.75992</data>
</node>
<node id="5137">
<data key="label">Peptide</data>
<data key="name">starPep_05137</data>
<data key="cluster">17</data>
<data key="harmonicclosnesscentrality">84.19627840877232</data>
<data key="rankingbyharmonicclosnesscentrality">147</data>
<data key="hubbridge">15.41</data>
<data key="rankingbyhubbridge">140</data>
<data key="size">10.0</data>
<data key="r">255</data>
<data key="g">136</data>
<data key="b">5</data>
<data key="x">-88.81738</data>
<data key="y">-397.04495</data>
</node>
<node id="5293">
<data key="label">Peptide</data>
<data key="name">starPep_05293</data>
<data key="cluster">9</data>
<data key="harmonicclosnesscentrality">180.75340291770814</data>
<data key="rankingbyharmonicclosnesscentrality">35</data>
<data key="hubbridge">59.06999999999999</data>
<data key="rankingbyhubbridge">59</data>
<data key="size">10.0</data>
<data key="r">0</data>
<data key="g">196</data>
<data key="b">255</data>
<data key="x">344.86768</data>
<data key="y">2.4954224</data>
</node>
<node id="5305">
<data key="label">Peptide</data>
<data key="name">starPep_05305</data>
<data key="cluster">8</data>
<data key="harmonicclosnesscentrality">0.0</data>
<data key="rankingbyharmonicclosnesscentrality">163</data>
<data key="hubbridge">0.0</data>
<data key="rankingbyhubbridge">163</data>
<data key="size">10.0</data>
<data key="r">192</data>
<data key="g">192</data>
<data key="b">192</data>
<data key="x">-51.74292</data>
<data key="y">269.84827</data>
</node>
<node id="5315">
<data key="label">Peptide</data>
<data key="name">starPep_05315</data>
<data key="cluster">4</data>
<data key="harmonicclosnesscentrality">153.77182888825018</data>
<data key="rankingbyharmonicclosnesscentrality">87</data>
<data key="hubbridge">21.9</data>
<data key="rankingbyhubbridge">119</data>
<data key="size">10.0</data>
<data key="r">255</data>
<data key="g">85</data>
<data key="b">132</data>
<data key="x">324.55615</data>
<data key="y">-233.52292</data>
</node>
<node id="5317">
<data key="label">Peptide</data>
<data key="name">starPep_05317</data>
<data key="cluster">4</data>
<data key="harmonicclosnesscentrality">153.29821322573963</data>
<data key="rankingbyharmonicclosnesscentrality">89</data>
<data key="hubbridge">21.44</data>
<data key="rankingbyhubbridge">121</data>
<data key="size">10.0</data>
<data key="r">255</data>
<data key="g">85</data>
<data key="b">132</data>
<data key="x">90.561646</data>
<data key="y">-142.64941</data>
</node>
<node id="5447">
<data key="label">Peptide</data>
<data key="name">starPep_05447</data>
<data key="cluster">27</data>
<data key="harmonicclosnesscentrality">0.0</data>
<data key="rankingbyharmonicclosnesscentrality">164</data>
<data key="hubbridge">0.0</data>
<data key="rankingbyhubbridge">164</data>
<data key="size">10.0</data>
<data key="r">192</data>
<data key="g">192</data>
<data key="b">192</data>
<data key="x">-357.99182</data>
<data key="y">-455.66013</data>
</node>
<node id="5561">
<data key="label">Peptide</data>
<data key="name">starPep_05561</data>
<data key="cluster">4</data>
<data key="harmonicclosnesscentrality">203.6888568159726</data>
<data key="rankingbyharmonicclosnesscentrality">11</data>
<data key="hubbridge">48.2</data>
<data key="rankingbyhubbridge">71</data>
<data key="size">10.0</data>
<data key="r">255</data>
<data key="g">85</data>
<data key="b">132</data>
<data key="x">302.48663</data>
<data key="y">181.57056</data>
</node>
<node id="5949">
<data key="label">Peptide</data>
<data key="name">starPep_05949</data>
<data key="cluster">15</data>
<data key="harmonicclosnesscentrality">179.34938301222724</data>
<data key="rankingbyharmonicclosnesscentrality">40</data>
<data key="hubbridge">45.76</data>
<data key="rankingbyhubbridge">77</data>
<data key="size">10.0</data>
<data key="r">115</data>
<data key="g">192</data>
<data key="b">0</data>
<data key="x">-251.25334</data>
<data key="y">81.790955</data>
</node>
<node id="5964">
<data key="label">Peptide</data>
<data key="name">starPep_05964</data>
<data key="cluster">26</data>
<data key="harmonicclosnesscentrality">0.0</data>
<data key="rankingbyharmonicclosnesscentrality">165</data>
<data key="hubbridge">0.0</data>
<data key="rankingbyhubbridge">165</data>
<data key="size">10.0</data>
<data key="r">192</data>
<data key="g">192</data>
<data key="b">192</data>
<data key="x">-402.089</data>
<data key="y">354.42285</data>
</node>
<node id="5968">
<data key="label">Peptide</data>
<data key="name">starPep_05968</data>
<data key="cluster">11</data>
<data key="harmonicclosnesscentrality">136.9055092099562</data>
<data key="rankingbyharmonicclosnesscentrality">121</data>
<data key="hubbridge">55.349999999999994</data>
<data key="rankingbyhubbridge">64</data>
<data key="size">10.0</data>
<data key="r">223</data>
<data key="g">137</data>
<data key="b">255</data>
<data key="x">-33.657043</data>
<data key="y">352.69293</data>
</node>
<node id="6108">
<data key="label">Peptide</data>
<data key="name">starPep_06108</data>
<data key="cluster">14</data>
<data key="harmonicclosnesscentrality">97.3783532601049</data>
<data key="rankingbyharmonicclosnesscentrality">144</data>
<data key="hubbridge">14.950000000000001</data>
<data key="rankingbyhubbridge">143</data>
<data key="size">10.0</data>
<data key="r">76</data>
<data key="g">70</data>
<data key="b">62</data>
<data key="x">-490.0</data>
<data key="y">133.25745</data>
</node>
<node id="6111">
<data key="label">Peptide</data>
<data key="name">starPep_06111</data>
<data key="cluster">14</data>
<data key="harmonicclosnesscentrality">132.20129107118981</data>
<data key="rankingbyharmonicclosnesscentrality">127</data>
<data key="hubbridge">47.15</data>
<data key="rankingbyhubbridge">72</data>
<data key="size">10.0</data>
<data key="r">76</data>
<data key="g">70</data>
<data key="b">62</data>
<data key="x">-351.56815</data>
<data key="y">139.86853</data>
</node>
<node id="6130">
<data key="label">Peptide</data>
<data key="name">starPep_06130</data>
<data key="cluster">9</data>
<data key="harmonicclosnesscentrality">126.50004367101513</data>
<data key="rankingbyharmonicclosnesscentrality">132</data>
<data key="hubbridge">15.180000000000001</data>
<data key="rankingbyhubbridge">141</data>
<data key="size">10.0</data>
<data key="r">0</data>
<data key="g">196</data>
<data key="b">255</data>
<data key="x">160.78955</data>
<data key="y">-122.12036</data>
</node>
<node id="6358">
<data key="label">Peptide</data>
<data key="name">starPep_06358</data>
<data key="cluster">23</data>
<data key="harmonicclosnesscentrality">0.0</data>
<data key="rankingbyharmonicclosnesscentrality">167</data>
<data key="hubbridge">0.0</data>
<data key="rankingbyhubbridge">167</data>
<data key="size">10.0</data>
<data key="r">192</data>
<data key="g">192</data>
<data key="b">192</data>
<data key="x">-443.51764</data>
<data key="y">0.68078613</data>
</node>
<node id="6382">
<data key="label">Peptide</data>
<data key="name">starPep_06382</data>
<data key="cluster">15</data>
<data key="harmonicclosnesscentrality">182.90507680531135</data>
<data key="rankingbyharmonicclosnesscentrality">33</data>
<data key="hubbridge">60.38</data>
<data key="rankingbyhubbridge">55</data>
<data key="size">10.0</data>
<data key="r">115</data>
<data key="g">192</data>
<data key="b">0</data>
<data key="x">-165.02649</data>
<data key="y">-261.4689</data>
</node>
<node id="6521">
<data key="label">Peptide</data>
<data key="name">starPep_06521</data>
<data key="cluster">11</data>
<data key="harmonicclosnesscentrality">142.2016850456404</data>
<data key="rankingbyharmonicclosnesscentrality">113</data>
<data key="hubbridge">39.15</data>
<data key="rankingbyhubbridge">82</data>
<data key="size">10.0</data>
<data key="r">223</data>
<data key="g">137</data>
<data key="b">255</data>
<data key="x">-16.090637</data>
<data key="y">32.77826</data>
</node>
<node id="6665">
<data key="label">Peptide</data>
<data key="name">starPep_06665</data>
<data key="cluster">22</data>
<data key="harmonicclosnesscentrality">96.06950751806811</data>
<data key="rankingbyharmonicclosnesscentrality">145</data>
<data key="hubbridge">7.050000000000001</data>
<data key="rankingbyhubbridge">147</data>
<data key="size">10.0</data>
<data key="r">211</data>
<data key="g">179</data>
<data key="b">176</data>
<data key="x">-449.0671</data>
<data key="y">-12.32309</data>
</node>
<node id="7174">
<data key="label">Peptide</data>
<data key="name">starPep_07174</data>
<data key="cluster">22</data>
<data key="harmonicclosnesscentrality">139.98794880192878</data>
<data key="rankingbyharmonicclosnesscentrality">116</data>
<data key="hubbridge">4.97</data>
<data key="rankingbyhubbridge">149</data>
<data key="size">10.0</data>
<data key="r">211</data>
<data key="g">179</data>
<data key="b">176</data>
<data key="x">-278.6803</data>
<data key="y">-182.29251</data>
</node>
<node id="7411">
<data key="label">Peptide</data>
<data key="name">starPep_07411</data>
<data key="cluster">15</data>
<data key="harmonicclosnesscentrality">175.00597641284813</data>
<data key="rankingbyharmonicclosnesscentrality">51</data>
<data key="hubbridge">77.99999999999999</data>
<data key="rankingbyhubbridge">33</data>
<data key="size">10.0</data>
<data key="r">115</data>
<data key="g">192</data>
<data key="b">0</data>
<data key="x">-238.0127</data>
<data key="y">-8.48172</data>
</node>
<node id="7412">
<data key="label">Peptide</data>
<data key="name">starPep_07412</data>
<data key="cluster">14</data>
<data key="harmonicclosnesscentrality">129.78212003097025</data>
<data key="rankingbyharmonicclosnesscentrality">129</data>
<data key="hubbridge">31.279999999999998</data>
<data key="rankingbyhubbridge">111</data>
<data key="size">10.0</data>
<data key="r">76</data>
<data key="g">70</data>
<data key="b">62</data>
<data key="x">-225.44354</data>
<data key="y">18.388672</data>
</node>
<node id="7468">
<data key="label">Peptide</data>
<data key="name">starPep_07468</data>
<data key="cluster">22</data>
<data key="harmonicclosnesscentrality">78.90488278850536</data>
<data key="rankingbyharmonicclosnesscentrality">148</data>
<data key="hubbridge">6.5</data>
<data key="rankingbyhubbridge">148</data>
<data key="size">10.0</data>
<data key="r">211</data>
<data key="g">179</data>
<data key="b">176</data>
<data key="x">-423.5546</data>
<data key="y">-49.439453</data>
</node>
<node id="7526">
<data key="label">Peptide</data>
<data key="name">starPep_07526</data>
<data key="cluster">17</data>
<data key="harmonicclosnesscentrality">187.75026071817715</data>
<data key="rankingbyharmonicclosnesscentrality">27</data>
<data key="hubbridge">99.01</data>
<data key="rankingbyhubbridge">14</data>
<data key="size">10.0</data>
<data key="r">255</data>
<data key="g">136</data>
<data key="b">5</data>
<data key="x">37.994507</data>
<data key="y">44.246582</data>
</node>
<node id="7634">
<data key="label">Peptide</data>
<data key="name">starPep_07634</data>
<data key="cluster">15</data>
<data key="harmonicclosnesscentrality">181.10716185087296</data>
<data key="rankingbyharmonicclosnesscentrality">34</data>
<data key="hubbridge">60.099999999999994</data>
<data key="rankingbyhubbridge">57</data>
<data key="size">10.0</data>
<data key="r">115</data>
<data key="g">192</data>
<data key="b">0</data>
<data key="x">-250.09464</data>
<data key="y">-231.90076</data>
</node>
<node id="7864">
<data key="label">Peptide</data>
<data key="name">starPep_07864</data>
<data key="cluster">11</data>
<data key="harmonicclosnesscentrality">199.9861893672563</data>
<data key="rankingbyharmonicclosnesscentrality">15</data>
<data key="hubbridge">104.68</data>
<data key="rankingbyhubbridge">12</data>
<data key="size">10.0</data>
<data key="r">223</data>
<data key="g">137</data>
<data key="b">255</data>
<data key="x">194.71149</data>
<data key="y">-81.21173</data>
</node>
<node id="7894">
<data key="label">Peptide</data>
<data key="name">starPep_07894</data>
<data key="cluster">14</data>
<data key="harmonicclosnesscentrality">179.41661095808746</data>
<data key="rankingbyharmonicclosnesscentrality">38</data>
<data key="hubbridge">87.88</data>
<data key="rankingbyhubbridge">19</data>
<data key="size">10.0</data>
<data key="r">76</data>
<data key="g">70</data>
<data key="b">62</data>
<data key="x">-280.07043</data>
<data key="y">65.427185</data>
</node>
<node id="7895">
<data key="label">Peptide</data>
<data key="name">starPep_07895</data>
<data key="cluster">15</data>
<data key="harmonicclosnesscentrality">223.66142775653043</data>
<data key="rankingbyharmonicclosnesscentrality">3</data>
<data key="hubbridge">131.96</data>
<data key="rankingbyhubbridge">4</data>
<data key="size">10.0</data>
<data key="r">115</data>
<data key="g">192</data>
<data key="b">0</data>
<data key="x">-259.64478</data>
<data key="y">-83.67392</data>
</node>
<node id="7901">
<data key="label">Peptide</data>
<data key="name">starPep_07901</data>
<data key="cluster">15</data>
<data key="harmonicclosnesscentrality">159.49713098397794</data>
<data key="rankingbyharmonicclosnesscentrality">79</data>
<data key="hubbridge">37.08</data>
<data key="rankingbyhubbridge">91</data>
<data key="size">10.0</data>
<data key="r">115</data>
<data key="g">192</data>
<data key="b">0</data>
<data key="x">-237.31061</data>
<data key="y">-26.942688</data>
</node>
<node id="8001">
<data key="label">Peptide</data>
<data key="name">starPep_08001</data>
<data key="cluster">24</data>
<data key="harmonicclosnesscentrality">0.0</data>
<data key="rankingbyharmonicclosnesscentrality">168</data>
<data key="hubbridge">0.0</data>
<data key="rankingbyhubbridge">168</data>
<data key="size">10.0</data>
<data key="r">192</data>
<data key="g">192</data>
<data key="b">192</data>
<data key="x">-166.12363</data>
<data key="y">-88.47577</data>
</node>
<node id="8271">
<data key="label">Peptide</data>
<data key="name">starPep_08271</data>
<data key="cluster">14</data>
<data key="harmonicclosnesscentrality">134.32500591918281</data>
<data key="rankingbyharmonicclosnesscentrality">125</data>
<data key="hubbridge">18.8</data>
<data key="rankingbyhubbridge">129</data>
<data key="size">10.0</data>
<data key="r">76</data>
<data key="g">70</data>
<data key="b">62</data>
<data key="x">-0.6505432</data>
<data key="y">287.28217</data>
</node>
<node id="8351">
<data key="label">Peptide</data>
<data key="name">starPep_08351</data>
<data key="cluster">7</data>
<data key="harmonicclosnesscentrality">125.02265924666096</data>
<data key="rankingbyharmonicclosnesscentrality">133</data>
<data key="hubbridge">11.120000000000001</data>
<data key="rankingbyhubbridge">144</data>
<data key="size">10.0</data>
<data key="r">0</data>
<data key="g">189</data>
<data key="b">148</data>
<data key="x">362.03998</data>
<data key="y">-271.17844</data>
</node>
<node id="8392">
<data key="label">Peptide</data>
<data key="name">starPep_08392</data>
<data key="cluster">17</data>
<data key="harmonicclosnesscentrality">187.89615198826993</data>
<data key="rankingbyharmonicclosnesscentrality">26</data>
<data key="hubbridge">60.13</data>
<data key="rankingbyhubbridge">56</data>
<data key="size">10.0</data>
<data key="r">255</data>
<data key="g">136</data>
<data key="b">5</data>
<data key="x">221.5401</data>
<data key="y">215.7818</data>
</node>
<node id="8394">
<data key="label">Peptide</data>
<data key="name">starPep_08394</data>
<data key="cluster">11</data>
<data key="harmonicclosnesscentrality">175.22928355353778</data>
<data key="rankingbyharmonicclosnesscentrality">49</data>
<data key="hubbridge">59.86000000000001</data>
<data key="rankingbyhubbridge">58</data>
<data key="size">10.0</data>
<data key="r">223</data>
<data key="g">137</data>
<data key="b">255</data>
<data key="x">289.9964</data>
<data key="y">140.31342</data>
</node>
<node id="8958">
<data key="label">Peptide</data>
<data key="name">starPep_08958</data>
<data key="cluster">15</data>
<data key="harmonicclosnesscentrality">188.68441432367763</data>
<data key="rankingbyharmonicclosnesscentrality">25</data>
<data key="hubbridge">65.6</data>
<data key="rankingbyhubbridge">49</data>
<data key="size">10.0</data>
<data key="r">115</data>
<data key="g">192</data>
<data key="b">0</data>
<data key="x">19.858887</data>
<data key="y">267.65955</data>
</node>
<node id="9259">
<data key="label">Peptide</data>
<data key="name">starPep_09259</data>
<data key="cluster">17</data>
<data key="harmonicclosnesscentrality">133.6699685520564</data>
<data key="rankingbyharmonicclosnesscentrality">126</data>
<data key="hubbridge">30.130000000000003</data>
<data key="rankingbyhubbridge">113</data>
<data key="size">10.0</data>
<data key="r">255</data>
<data key="g">136</data>
<data key="b">5</data>
<data key="x">3.1620483</data>
<data key="y">257.56128</data>
</node>
<node id="9517">
<data key="label">Peptide</data>
<data key="name">starPep_09517</data>
<data key="cluster">15</data>
<data key="harmonicclosnesscentrality">179.34938301222724</data>
<data key="rankingbyharmonicclosnesscentrality">41</data>
<data key="hubbridge">100.35999999999999</data>
<data key="rankingbyhubbridge">13</data>
<data key="size">10.0</data>
<data key="r">115</data>
<data key="g">192</data>
<data key="b">0</data>
<data key="x">-251.25334</data>
<data key="y">81.790955</data>
</node>
<node id="9850">
<data key="label">Peptide</data>
<data key="name">starPep_09850</data>
<data key="cluster">11</data>
<data key="harmonicclosnesscentrality">150.7846250701446</data>
<data key="rankingbyharmonicclosnesscentrality">96</data>
<data key="hubbridge">37.559999999999995</data>
<data key="rankingbyhubbridge">89</data>
<data key="size">10.0</data>
<data key="r">223</data>
<data key="g">137</data>
<data key="b">255</data>
<data key="x">281.87286</data>
<data key="y">67.44153</data>
</node>
<node id="9905">
<data key="label">Peptide</data>
<data key="name">starPep_09905</data>
<data key="cluster">17</data>
<data key="harmonicclosnesscentrality">174.05478606903534</data>
<data key="rankingbyharmonicclosnesscentrality">53</data>
<data key="hubbridge">21.02</data>
<data key="rankingbyhubbridge">124</data>
<data key="size">10.0</data>
<data key="r">255</data>
<data key="g">136</data>
<data key="b">5</data>
<data key="x">125.11499</data>
<data key="y">-40.87854</data>
</node>
<node id="9928">
<data key="label">Peptide</data>
<data key="name">starPep_09928</data>
<data key="cluster">9</data>
<data key="harmonicclosnesscentrality">151.1499405213528</data>
<data key="rankingbyharmonicclosnesscentrality">94</data>
<data key="hubbridge">21.68</data>
<data key="rankingbyhubbridge">120</data>
<data key="size">10.0</data>
<data key="r">0</data>
<data key="g">196</data>
<data key="b">255</data>
<data key="x">328.30084</data>
<data key="y">266.28076</data>
</node>
<node id="9934">
<data key="label">Peptide</data>
<data key="name">starPep_09934</data>
<data key="cluster">16</data>
<data key="harmonicclosnesscentrality">0.0</data>
<data key="rankingbyharmonicclosnesscentrality">169</data>
<data key="hubbridge">0.0</data>
<data key="rankingbyhubbridge">169</data>
<data key="size">10.0</data>
<data key="r">192</data>
<data key="g">192</data>
<data key="b">192</data>
<data key="x">151.82202</data>
<data key="y">481.60114</data>
</node>
<node id="9989">
<data key="label">Peptide</data>
<data key="name">starPep_09989</data>
<data key="cluster">29</data>
<data key="harmonicclosnesscentrality">0.0</data>
<data key="rankingbyharmonicclosnesscentrality">170</data>
<data key="hubbridge">0.0</data>
<data key="rankingbyhubbridge">170</data>
<data key="size">10.0</data>
<data key="r">192</data>
<data key="g">192</data>
<data key="b">192</data>
<data key="x">-23.51358</data>
<data key="y">199.08154</data>
</node>
<node id="10286">
<data key="label">Peptide</data>
<data key="name">starPep_10286</data>
<data key="cluster">11</data>
<data key="harmonicclosnesscentrality">147.10712560408876</data>
<data key="rankingbyharmonicclosnesscentrality">104</data>
<data key="hubbridge">37.27</data>
<data key="rankingbyhubbridge">90</data>
<data key="size">10.0</data>
<data key="r">223</data>
<data key="g">137</data>
<data key="b">255</data>
<data key="x">207.77191</data>
<data key="y">336.11212</data>
</node>
<node id="10445">
<data key="label">Peptide</data>
<data key="name">starPep_10445</data>
<data key="cluster">15</data>
<data key="harmonicclosnesscentrality">164.21019484560176</data>
<data key="rankingbyharmonicclosnesscentrality">70</data>
<data key="hubbridge">21.12</data>
<data key="rankingbyhubbridge">122</data>
<data key="size">10.0</data>
<data key="r">115</data>
<data key="g">192</data>
<data key="b">0</data>
<data key="x">-331.72357</data>
<data key="y">-100.14972</data>
</node>
<node id="10594">
<data key="label">Peptide</data>
<data key="name">starPep_10594</data>
<data key="cluster">15</data>
<data key="harmonicclosnesscentrality">138.57798108876605</data>
<data key="rankingbyharmonicclosnesscentrality">118</data>
<data key="hubbridge">35.879999999999995</data>
<data key="rankingbyhubbridge">98</data>
<data key="size">10.0</data>
<data key="r">115</data>
<data key="g">192</data>
<data key="b">0</data>
<data key="x">103.66431</data>
<data key="y">126.82489</data>
</node>
<node id="10637">
<data key="label">Peptide</data>
<data key="name">starPep_10637</data>
<data key="cluster">1</data>
<data key="harmonicclosnesscentrality">0.0</data>
<data key="rankingbyharmonicclosnesscentrality">171</data>
<data key="hubbridge">0.0</data>
<data key="rankingbyhubbridge">171</data>
<data key="size">10.0</data>
<data key="r">192</data>
<data key="g">192</data>
<data key="b">192</data>
<data key="x">189.28381</data>
<data key="y">107.86212</data>
</node>
<node id="10922">
<data key="label">Peptide</data>
<data key="name">starPep_10922</data>
<data key="cluster">15</data>
<data key="harmonicclosnesscentrality">217.02027011876578</data>
<data key="rankingbyharmonicclosnesscentrality">6</data>
<data key="hubbridge">154.7</data>
<data key="rankingbyhubbridge">1</data>
<data key="size">10.0</data>
<data key="r">115</data>
<data key="g">192</data>
<data key="b">0</data>
<data key="x">-176.67032</data>
<data key="y">-21.34616</data>
</node>
<node id="11067">
<data key="label">Peptide</data>
<data key="name">starPep_11067</data>
<data key="cluster">17</data>
<data key="harmonicclosnesscentrality">149.17967965272493</data>
<data key="rankingbyharmonicclosnesscentrality">99</data>
<data key="hubbridge">32.68</data>
<data key="rankingbyhubbridge">106</data>
<data key="size">10.0</data>
<data key="r">255</data>
<data key="g">136</data>
<data key="b">5</data>
<data key="x">168.80078</data>
<data key="y">401.96332</data>
</node>
<node id="11825">
<data key="label">Peptide</data>
<data key="name">starPep_11825</data>
<data key="cluster">17</data>
<data key="harmonicclosnesscentrality">139.26977879247522</data>
<data key="rankingbyharmonicclosnesscentrality">117</data>
<data key="hubbridge">47.15</data>
<data key="rankingbyhubbridge">73</data>
<data key="size">10.0</data>
<data key="r">255</data>
<data key="g">136</data>
<data key="b">5</data>
<data key="x">105.9043</data>
<data key="y">185.38654</data>
</node>
<node id="12008">
<data key="label">Peptide</data>
<data key="name">starPep_12008</data>
<data key="cluster">7</data>
<data key="harmonicclosnesscentrality">155.76073509499145</data>
<data key="rankingbyharmonicclosnesscentrality">83</data>
<data key="hubbridge">17.8</data>
<data key="rankingbyhubbridge">131</data>
<data key="size">10.0</data>
<data key="r">0</data>
<data key="g">189</data>
<data key="b">148</data>
<data key="x">420.08038</data>
<data key="y">-246.09634</data>
</node>
<node id="12021">
<data key="label">Peptide</data>
<data key="name">starPep_12021</data>
<data key="cluster">4</data>
<data key="harmonicclosnesscentrality">146.35135435453205</data>
<data key="rankingbyharmonicclosnesscentrality">105</data>
<data key="hubbridge">21.0</data>
<data key="rankingbyhubbridge">125</data>
<data key="size">10.0</data>
<data key="r">255</data>
<data key="g">85</data>
<data key="b">132</data>
<data key="x">448.42456</data>
<data key="y">-259.90088</data>
</node>
<node id="12022">
<data key="label">Peptide</data>
<data key="name">starPep_12022</data>
<data key="cluster">4</data>
<data key="harmonicclosnesscentrality">141.4670707848977</data>
<data key="rankingbyharmonicclosnesscentrality">115</data>
<data key="hubbridge">23.52</data>
<data key="rankingbyhubbridge">117</data>
<data key="size">10.0</data>
<data key="r">255</data>
<data key="g">85</data>
<data key="b">132</data>
<data key="x">333.82947</data>
<data key="y">-490.0</data>
</node>
<node id="12035">
<data key="label">Peptide</data>
<data key="name">starPep_12035</data>
<data key="cluster">9</data>
<data key="harmonicclosnesscentrality">167.61827417712098</data>
<data key="rankingbyharmonicclosnesscentrality">65</data>
<data key="hubbridge">65.32000000000001</data>
<data key="rankingbyhubbridge">50</data>
<data key="size">10.0</data>
<data key="r">0</data>
<data key="g">196</data>
<data key="b">255</data>
<data key="x">344.90698</data>
<data key="y">111.56714</data>
</node>
<node id="12469">
<data key="label">Peptide</data>
<data key="name">starPep_12469</data>
<data key="cluster">15</data>
<data key="harmonicclosnesscentrality">165.38210783413433</data>
<data key="rankingbyharmonicclosnesscentrality">68</data>
<data key="hubbridge">37.699999999999996</data>
<data key="rankingbyhubbridge">87</data>
<data key="size">10.0</data>
<data key="r">115</data>
<data key="g">192</data>
<data key="b">0</data>
<data key="x">-149.19437</data>
<data key="y">-52.74405</data>
</node>
<node id="12523">
<data key="label">Peptide</data>
<data key="name">starPep_12523</data>
<data key="cluster">15</data>
<data key="harmonicclosnesscentrality">148.09908416413128</data>
<data key="rankingbyharmonicclosnesscentrality">101</data>
<data key="hubbridge">38.260000000000005</data>
<data key="rankingbyhubbridge">86</data>
<data key="size">10.0</data>
<data key="r">115</data>
<data key="g">192</data>
<data key="b">0</data>
<data key="x">-40.03409</data>
<data key="y">-159.73224</data>
</node>
<node id="12525">
<data key="label">Peptide</data>
<data key="name">starPep_12525</data>
<data key="cluster">15</data>
<data key="harmonicclosnesscentrality">164.00589386561285</data>
<data key="rankingbyharmonicclosnesscentrality">72</data>
<data key="hubbridge">84.3</data>
<data key="rankingbyhubbridge">24</data>
<data key="size">10.0</data>
<data key="r">115</data>
<data key="g">192</data>
<data key="b">0</data>
<data key="x">-406.0008</data>
<data key="y">147.15314</data>
</node>
<node id="12527">
<data key="label">Peptide</data>
<data key="name">starPep_12527</data>
<data key="cluster">14</data>
<data key="harmonicclosnesscentrality">194.91938291658565</data>
<data key="rankingbyharmonicclosnesscentrality">19</data>
<data key="hubbridge">86.67</data>
<data key="rankingbyhubbridge">20</data>
<data key="size">10.0</data>
<data key="r">76</data>
<data key="g">70</data>
<data key="b">62</data>
<data key="x">-327.61786</data>
<data key="y">51.92798</data>
</node>
<node id="12528">
<data key="label">Peptide</data>
<data key="name">starPep_12528</data>
<data key="cluster">14</data>
<data key="harmonicclosnesscentrality">136.07850828420737</data>
<data key="rankingbyharmonicclosnesscentrality">123</data>
<data key="hubbridge">38.64</data>
<data key="rankingbyhubbridge">85</data>
<data key="size">10.0</data>
<data key="r">76</data>
<data key="g">70</data>
<data key="b">62</data>
<data key="x">-268.66696</data>
<data key="y">91.84686</data>
</node>
<node id="12531">
<data key="label">Peptide</data>
<data key="name">starPep_12531</data>
<data key="cluster">15</data>
<data key="harmonicclosnesscentrality">223.66142775653043</data>
<data key="rankingbyharmonicclosnesscentrality">4</data>
<data key="hubbridge">143.54</data>
<data key="rankingbyhubbridge">2</data>
<data key="size">10.0</data>
<data key="r">115</data>
<data key="g">192</data>
<data key="b">0</data>
<data key="x">-259.64478</data>
<data key="y">-83.67392</data>
</node>
<node id="12770">
<data key="label">Peptide</data>
<data key="name">starPep_12770</data>
<data key="cluster">15</data>
<data key="harmonicclosnesscentrality">201.11491017773938</data>
<data key="rankingbyharmonicclosnesscentrality">14</data>
<data key="hubbridge">118.04</data>
<data key="rankingbyhubbridge">6</data>
<data key="size">10.0</data>
<data key="r">115</data>
<data key="g">192</data>
<data key="b">0</data>
<data key="x">-225.64667</data>
<data key="y">67.69391</data>
</node>
<node id="13192">
<data key="label">Peptide</data>
<data key="name">starPep_13192</data>
<data key="cluster">4</data>
<data key="harmonicclosnesscentrality">179.65908393670443</data>
<data key="rankingbyharmonicclosnesscentrality">37</data>
<data key="hubbridge">46.769999999999996</data>
<data key="rankingbyhubbridge">75</data>
<data key="size">10.0</data>
<data key="r">255</data>
<data key="g">85</data>
<data key="b">132</data>
<data key="x">465.5182</data>
<data key="y">-172.16772</data>
</node>
<node id="13234">
<data key="label">Peptide</data>
<data key="name">starPep_13234</data>
<data key="cluster">7</data>
<data key="harmonicclosnesscentrality">163.18078408453295</data>
<data key="rankingbyharmonicclosnesscentrality">75</data>
<data key="hubbridge">20.479999999999997</data>
<data key="rankingbyhubbridge">127</data>
<data key="size">10.0</data>
<data key="r">0</data>
<data key="g">189</data>
<data key="b">148</data>
<data key="x">133.07037</data>
<data key="y">-421.72064</data>
</node>
<node id="13404">
<data key="label">Peptide</data>
<data key="name">starPep_13404</data>
<data key="cluster">15</data>
<data key="harmonicclosnesscentrality">164.00589386561285</data>
<data key="rankingbyharmonicclosnesscentrality">73</data>
<data key="hubbridge">63.44</data>
<data key="rankingbyhubbridge">52</data>
<data key="size">10.0</data>
<data key="r">115</data>
<data key="g">192</data>
<data key="b">0</data>
<data key="x">-406.0008</data>
<data key="y">147.15314</data>
</node>
<node id="13500">
<data key="label">Peptide</data>
<data key="name">starPep_13500</data>
<data key="cluster">14</data>
<data key="harmonicclosnesscentrality">179.40558209682888</data>
<data key="rankingbyharmonicclosnesscentrality">39</data>
<data key="hubbridge">71.55</data>
<data key="rankingbyhubbridge">39</data>
<data key="size">10.0</data>
<data key="r">76</data>
<data key="g">70</data>
<data key="b">62</data>
<data key="x">-383.1524</data>
<data key="y">30.124817</data>
</node>
<node id="13515">
<data key="label">Peptide</data>
<data key="name">starPep_13515</data>
<data key="cluster">14</data>
<data key="harmonicclosnesscentrality">172.698225291212</data>
<data key="rankingbyharmonicclosnesscentrality">54</data>
<data key="hubbridge">91.63000000000001</data>
<data key="rankingbyhubbridge">18</data>
<data key="size">10.0</data>
<data key="r">76</data>
<data key="g">70</data>
<data key="b">62</data>
<data key="x">-216.35007</data>
<data key="y">84.94476</data>
</node>
<node id="13517">
<data key="label">Peptide</data>
<data key="name">starPep_13517</data>
<data key="cluster">15</data>
<data key="harmonicclosnesscentrality">201.17021488561141</data>
<data key="rankingbyharmonicclosnesscentrality">12</data>
<data key="hubbridge">83.23</data>
<data key="rankingbyhubbridge">28</data>
<data key="size">10.0</data>
<data key="r">115</data>
<data key="g">192</data>
<data key="b">0</data>
<data key="x">-152.98123</data>
<data key="y">-16.740143</data>
</node>
<node id="13528">
<data key="label">Peptide</data>
<data key="name">starPep_13528</data>
<data key="cluster">14</data>
<data key="harmonicclosnesscentrality">172.698225291212</data>
<data key="rankingbyharmonicclosnesscentrality">55</data>
<data key="hubbridge">41.4</data>
<data key="rankingbyhubbridge">80</data>
<data key="size">10.0</data>
<data key="r">76</data>
<data key="g">70</data>
<data key="b">62</data>
<data key="x">-216.35007</data>
<data key="y">84.94476</data>
</node>
<node id="13644">
<data key="label">Peptide</data>
<data key="name">starPep_13644</data>
<data key="cluster">15</data>
<data key="harmonicclosnesscentrality">147.35156783073174</data>
<data key="rankingbyharmonicclosnesscentrality">102</data>
<data key="hubbridge">36.4</data>
<data key="rankingbyhubbridge">94</data>
<data key="size">10.0</data>
<data key="r">115</data>
<data key="g">192</data>
<data key="b">0</data>
<data key="x">-221.23624</data>
<data key="y">-300.80414</data>
</node>
<node id="13860">
<data key="label">Peptide</data>
<data key="name">starPep_13860</data>
<data key="cluster">28</data>
<data key="harmonicclosnesscentrality">4.166666666666667</data>
<data key="rankingbyharmonicclosnesscentrality">153</data>
<data key="hubbridge">1.52</data>
<data key="rankingbyhubbridge">153</data>
<data key="size">10.0</data>
<data key="r">192</data>
<data key="g">192</data>
<data key="b">192</data>
<data key="x">172.79663</data>
<data key="y">-56.891296</data>
</node>
<node id="14812">
<data key="label">Peptide</data>
<data key="name">starPep_14812</data>
<data key="cluster">12</data>
<data key="harmonicclosnesscentrality">0.0</data>
<data key="rankingbyharmonicclosnesscentrality">172</data>
<data key="hubbridge">0.0</data>
<data key="rankingbyhubbridge">172</data>
<data key="size">10.0</data>
<data key="r">192</data>
<data key="g">192</data>
<data key="b">192</data>
<data key="x">118.39435</data>
<data key="y">-195.6152</data>
</node>
<node id="16445">
<data key="label">Peptide</data>
<data key="name">starPep_16445</data>
<data key="cluster">2</data>
<data key="harmonicclosnesscentrality">0.0</data>
<data key="rankingbyharmonicclosnesscentrality">173</data>
<data key="hubbridge">0.0</data>
<data key="rankingbyhubbridge">173</data>
<data key="size">10.0</data>
<data key="r">192</data>
<data key="g">192</data>
<data key="b">192</data>
<data key="x">320.79913</data>
<data key="y">-55.730286</data>
</node>
<node id="24067">
<data key="label">Peptide</data>
<data key="name">starPep_24067</data>
<data key="cluster">9</data>
<data key="harmonicclosnesscentrality">176.91176475113033</data>
<data key="rankingbyharmonicclosnesscentrality">42</data>
<data key="hubbridge">68.58</data>
<data key="rankingbyhubbridge">45</data>
<data key="size">10.0</data>
<data key="r">0</data>
<data key="g">196</data>
<data key="b">255</data>
<data key="x">430.3391</data>
<data key="y">43.825195</data>
</node>
<edge id="0-51" label="similarity" source="0" target="51">
<data key="edgelabel">similarity</data>
<data key="weight">0.79</data>
<data key="xref">[Ljava.lang.String;@3404bc16</data>
<data key="distance">0.6528603318893466</data>
</edge>
<edge id="0-48" label="similarity" source="0" target="48">
<data key="edgelabel">similarity</data>
<data key="weight">0.74</data>
<data key="xref">[Ljava.lang.String;@3404bc16</data>
<data key="distance">0.8300618849180056</data>
</edge>
<edge id="0-3668" label="similarity" source="0" target="3668">
<data key="edgelabel">similarity</data>
<data key="weight">0.73</data>
<data key="xref">[Ljava.lang.String;@3404bc16</data>
<data key="distance">0.865608206681872</data>
</edge>
<edge id="8392-0" label="similarity" source="8392" target="0">
<data key="edgelabel">similarity</data>
<data key="weight">0.74</data>
<data key="xref">[Ljava.lang.String;@3404bc16</data>
<data key="distance">0.8245766839796378</data>
</edge>
<edge id="42-0" label="similarity" source="42" target="0">
<data key="edgelabel">similarity</data>
<data key="weight">0.73</data>
<data key="xref">[Ljava.lang.String;@3404bc16</data>
<data key="distance">0.8511162238775123</data>
</edge>
<edge id="5561-0" label="similarity" source="5561" target="0">
<data key="edgelabel">similarity</data>
<data key="weight">0.76</data>
<data key="xref">[Ljava.lang.String;@3404bc16</data>
<data key="distance">0.7612022472210899</data>
</edge>
<edge id="2907-0" label="similarity" source="2907" target="0">
<data key="edgelabel">similarity</data>
<data key="weight">0.66</data>
<data key="xref">[Ljava.lang.String;@3404bc16</data>
<data key="distance">1.0979176916893334</data>
</edge>
<edge id="3322-0" label="similarity" source="3322" target="0">
<data key="edgelabel">similarity</data>
<data key="weight">0.72</data>
<data key="xref">[Ljava.lang.String;@3404bc16</data>
<data key="distance">0.9005997506818829</data>
</edge>
<edge id="361-0" label="similarity" source="361" target="0">
<data key="edgelabel">similarity</data>
<data key="weight">0.77</data>
<data key="xref">[Ljava.lang.String;@3404bc16</data>
<data key="distance">0.7244748460791555</data>
</edge>
<edge id="10922-0" label="similarity" source="10922" target="0">
<data key="edgelabel">similarity</data>
<data key="weight">0.66</data>
<data key="xref">[Ljava.lang.String;@3404bc16</data>
<data key="distance">1.0979176916893334</data>
</edge>
<edge id="4-803" label="similarity" source="4" target="803">
<data key="edgelabel">similarity</data>
<data key="weight">0.72</data>
<data key="xref">[Ljava.lang.String;@3404bc16</data>
<data key="distance">0.8859609848734743</data>
</edge>
<edge id="4-3012" label="similarity" source="4" target="3012">
<data key="edgelabel">similarity</data>
<data key="weight">0.71</data>
<data key="xref">[Ljava.lang.String;@3404bc16</data>
<data key="distance">0.9334541606548038</data>
</edge>
<edge id="4-2848" label="similarity" source="4" target="2848">
<data key="edgelabel">similarity</data>
<data key="weight">0.66</data>
<data key="xref">[Ljava.lang.String;@3404bc16</data>
<data key="distance">1.0940847718345275</data>
</edge>
<edge id="2884-4" label="similarity" source="2884" target="4">
<data key="edgelabel">similarity</data>
<data key="weight">0.73</data>
<data key="xref">[Ljava.lang.String;@3404bc16</data>
<data key="distance">0.8459038824073352</data>
</edge>
<edge id="9905-4" label="similarity" source="9905" target="4">
<data key="edgelabel">similarity</data>
<data key="weight">0.76</data>
<data key="xref">[Ljava.lang.String;@3404bc16</data>
<data key="distance">0.7568181192440843</data>
</edge>
<edge id="4101-4" label="similarity" source="4101" target="4">
<data key="edgelabel">similarity</data>
<data key="weight">0.68</data>
<data key="xref">[Ljava.lang.String;@3404bc16</data>
<data key="distance">1.0052272384386056</data>
</edge>
<edge id="2888-4" label="similarity" source="2888" target="4">
<data key="edgelabel">similarity</data>
<data key="weight">0.66</data>
<data key="xref">[Ljava.lang.String;@3404bc16</data>
<data key="distance">1.097983253571142</data>
</edge>
<edge id="7864-4" label="similarity" source="7864" target="4">
<data key="edgelabel">similarity</data>
<data key="weight">0.74</data>
<data key="xref">[Ljava.lang.String;@3404bc16</data>
<data key="distance">0.8413827752826275</data>
</edge>
<edge id="3278-4" label="similarity" source="3278" target="4">
<data key="edgelabel">similarity</data>
<data key="weight">0.78</data>
<data key="xref">[Ljava.lang.String;@3404bc16</data>
<data key="distance">0.6875405551759501</data>
</edge>
<edge id="8-13192" label="similarity" source="8" target="13192">
<data key="edgelabel">similarity</data>
<data key="weight">0.69</data>
<data key="xref">[Ljava.lang.String;@3404bc16</data>
<data key="distance">0.9990796922157039</data>
</edge>
<edge id="8-297" label="similarity" source="8" target="297">
<data key="edgelabel">similarity</data>
<data key="weight">0.66</data>
<data key="xref">[Ljava.lang.String;@3404bc16</data>
<data key="distance">1.0753850883647487</data>
</edge>
<edge id="496-8" label="similarity" source="496" target="8">
<data key="edgelabel">similarity</data>
<data key="weight">0.75</data>
<data key="xref">[Ljava.lang.String;@3404bc16</data>
<data key="distance">0.8097078348179865</data>
</edge>
<edge id="20-145" label="similarity" source="20" target="145">
<data key="edgelabel">similarity</data>
<data key="weight">0.72</data>
<data key="xref">[Ljava.lang.String;@3404bc16</data>
<data key="distance">0.9005201056648114</data>
</edge>
<edge id="8351-20" label="similarity" source="8351" target="20">
<data key="edgelabel">similarity</data>
<data key="weight">0.66</data>
<data key="xref">[Ljava.lang.String;@3404bc16</data>
<data key="distance">1.0924935765283306</data>
</edge>
<edge id="116-20" label="similarity" source="116" target="20">
<data key="edgelabel">similarity</data>
<data key="weight">0.7</data>
<data key="xref">[Ljava.lang.String;@3404bc16</data>
<data key="distance">0.9631793980551586</data>
</edge>
<edge id="13234-20" label="similarity" source="13234" target="20">
<data key="edgelabel">similarity</data>
<data key="weight">0.67</data>
<data key="xref">[Ljava.lang.String;@3404bc16</data>
<data key="distance">1.0429123130122882</data>
</edge>
<edge id="23-2888" label="similarity" source="23" target="2888">
<data key="edgelabel">similarity</data>
<data key="weight">0.77</data>
<data key="xref">[Ljava.lang.String;@3404bc16</data>
<data key="distance">0.7462885644994323</data>
</edge>
<edge id="23-561" label="similarity" source="23" target="561">
<data key="edgelabel">similarity</data>
<data key="weight">0.76</data>
<data key="xref">[Ljava.lang.String;@3404bc16</data>
<data key="distance">0.7786474420730015</data>
</edge>
<edge id="23-193" label="similarity" source="23" target="193">
<data key="edgelabel">similarity</data>
<data key="weight">0.65</data>
<data key="xref">[Ljava.lang.String;@3404bc16</data>
<data key="distance">1.1217895917442748</data>
</edge>
<edge id="49-23" label="similarity" source="49" target="23">
<data key="edgelabel">similarity</data>
<data key="weight">0.74</data>
<data key="xref">[Ljava.lang.String;@3404bc16</data>
<data key="distance">0.8148910447406537</data>
</edge>
<edge id="351-23" label="similarity" source="351" target="23">
<data key="edgelabel">similarity</data>
<data key="weight">0.68</data>
<data key="xref">[Ljava.lang.String;@3404bc16</data>
<data key="distance">1.0078941047040937</data>
</edge>
<edge id="25-561" label="similarity" source="25" target="561">
<data key="edgelabel">similarity</data>
<data key="weight">0.7</data>
<data key="xref">[Ljava.lang.String;@3404bc16</data>
<data key="distance">0.9610355181460112</data>
</edge>
<edge id="4101-25" label="similarity" source="4101" target="25">
<data key="edgelabel">similarity</data>
<data key="weight">0.67</data>
<data key="xref">[Ljava.lang.String;@3404bc16</data>
<data key="distance">1.0631751855516625</data>
</edge>
<edge id="145-25" label="similarity" source="145" target="25">
<data key="edgelabel">similarity</data>
<data key="weight">0.73</data>
<data key="xref">[Ljava.lang.String;@3404bc16</data>
<data key="distance">0.851700025502528</data>
</edge>
<edge id="36-297" label="similarity" source="36" target="297">
<data key="edgelabel">similarity</data>
<data key="weight">0.72</data>
<data key="xref">[Ljava.lang.String;@3404bc16</data>
<data key="distance">0.8919722290959116</data>
</edge>
<edge id="36-1468" label="similarity" source="36" target="1468">
<data key="edgelabel">similarity</data>
<data key="weight">0.72</data>
<data key="xref">[Ljava.lang.String;@3404bc16</data>
<data key="distance">0.8985561300532457</data>
</edge>
<edge id="42-2515" label="similarity" source="42" target="2515">
<data key="edgelabel">similarity</data>
<data key="weight">0.72</data>
<data key="xref">[Ljava.lang.String;@3404bc16</data>
<data key="distance">0.8819719379822517</data>
</edge>
<edge id="42-942" label="similarity" source="42" target="942">
<data key="edgelabel">similarity</data>
<data key="weight">0.71</data>
<data key="xref">[Ljava.lang.String;@3404bc16</data>
<data key="distance">0.9119015938317174</data>
</edge>
<edge id="42-3927" label="similarity" source="42" target="3927">
<data key="edgelabel">similarity</data>
<data key="weight">0.7</data>
<data key="xref">[Ljava.lang.String;@3404bc16</data>
<data key="distance">0.9596132690695452</data>
</edge>
<edge id="42-514" label="similarity" source="42" target="514">
<data key="edgelabel">similarity</data>
<data key="weight">0.7</data>
<data key="xref">[Ljava.lang.String;@3404bc16</data>
<data key="distance">0.9689767757356481</data>
</edge>
<edge id="8958-42" label="similarity" source="8958" target="42">
<data key="edgelabel">similarity</data>
<data key="weight">0.75</data>
<data key="xref">[Ljava.lang.String;@3404bc16</data>
<data key="distance">0.8080356467544719</data>
</edge>
<edge id="9850-42" label="similarity" source="9850" target="42">
<data key="edgelabel">similarity</data>
<data key="weight">0.69</data>
<data key="xref">[Ljava.lang.String;@3404bc16</data>
<data key="distance">0.9829057291274167</data>
</edge>
<edge id="517-42" label="similarity" source="517" target="42">
<data key="edgelabel">similarity</data>
<data key="weight">0.72</data>
<data key="xref">[Ljava.lang.String;@3404bc16</data>
<data key="distance">0.8908299274087154</data>
</edge>
<edge id="48-49" label="similarity" source="48" target="49">
<data key="edgelabel">similarity</data>
<data key="weight">0.72</data>
<data key="xref">[Ljava.lang.String;@3404bc16</data>
<data key="distance">0.8894502150056074</data>
</edge>
<edge id="48-4267" label="similarity" source="48" target="4267">
<data key="edgelabel">similarity</data>
<data key="weight">0.71</data>
<data key="xref">[Ljava.lang.String;@3404bc16</data>
<data key="distance">0.9286949335210153</data>
</edge>
<edge id="48-116" label="similarity" source="48" target="116">
<data key="edgelabel">similarity</data>
<data key="weight">0.7</data>
<data key="xref">[Ljava.lang.String;@3404bc16</data>
<data key="distance">0.9444445030815738</data>
</edge>
<edge id="48-12035" label="similarity" source="48" target="12035">
<data key="edgelabel">similarity</data>
<data key="weight">0.68</data>
<data key="xref">[Ljava.lang.String;@3404bc16</data>
<data key="distance">1.0128197110839654</data>
</edge>
<edge id="48-351" label="similarity" source="48" target="351">
<data key="edgelabel">similarity</data>
<data key="weight">0.68</data>
<data key="xref">[Ljava.lang.String;@3404bc16</data>
<data key="distance">1.031506665763697</data>
</edge>
<edge id="48-5293" label="similarity" source="48" target="5293">
<data key="edgelabel">similarity</data>
<data key="weight">0.67</data>
<data key="xref">[Ljava.lang.String;@3404bc16</data>
<data key="distance">1.0369167712896366</data>
</edge>
<edge id="2884-48" label="similarity" source="2884" target="48">
<data key="edgelabel">similarity</data>
<data key="weight">0.69</data>
<data key="xref">[Ljava.lang.String;@3404bc16</data>
<data key="distance">0.9922280507980333</data>
</edge>
<edge id="496-48" label="similarity" source="496" target="48">
<data key="edgelabel">similarity</data>
<data key="weight">0.7</data>
<data key="xref">[Ljava.lang.String;@3404bc16</data>
<data key="distance">0.9649774779080058</data>
</edge>
<edge id="2379-48" label="similarity" source="2379" target="48">
<data key="edgelabel">similarity</data>
<data key="weight">0.71</data>
<data key="xref">[Ljava.lang.String;@3404bc16</data>
<data key="distance">0.9254072327431041</data>
</edge>
<edge id="2888-48" label="similarity" source="2888" target="48">
<data key="edgelabel">similarity</data>
<data key="weight">0.73</data>
<data key="xref">[Ljava.lang.String;@3404bc16</data>
<data key="distance">0.8511320638054163</data>
</edge>
<edge id="145-48" label="similarity" source="145" target="48">
<data key="edgelabel">similarity</data>
<data key="weight">0.73</data>
<data key="xref">[Ljava.lang.String;@3404bc16</data>
<data key="distance">0.8496529518970954</data>
</edge>
<edge id="49-12008" label="similarity" source="49" target="12008">
<data key="edgelabel">similarity</data>
<data key="weight">0.69</data>
<data key="xref">[Ljava.lang.String;@3404bc16</data>
<data key="distance">0.9773754126941082</data>
</edge>
<edge id="49-511" label="similarity" source="49" target="511">
<data key="edgelabel">similarity</data>
<data key="weight">0.67</data>
<data key="xref">[Ljava.lang.String;@3404bc16</data>
<data key="distance">1.0449421603027902</data>
</edge>
<edge id="49-522" label="similarity" source="49" target="522">
<data key="edgelabel">similarity</data>
<data key="weight">0.67</data>
<data key="xref">[Ljava.lang.String;@3404bc16</data>
<data key="distance">1.0560006534671866</data>
</edge>
<edge id="49-5293" label="similarity" source="49" target="5293">
<data key="edgelabel">similarity</data>
<data key="weight">0.65</data>
<data key="xref">[Ljava.lang.String;@3404bc16</data>
<data key="distance">1.1250190725863138</data>
</edge>
<edge id="9928-51" label="similarity" source="9928" target="51">
<data key="edgelabel">similarity</data>
<data key="weight">0.71</data>
<data key="xref">[Ljava.lang.String;@3404bc16</data>
<data key="distance">0.9101686576263123</data>
</edge>
<edge id="496-51" label="similarity" source="496" target="51">
<data key="edgelabel">similarity</data>
<data key="weight">0.74</data>
<data key="xref">[Ljava.lang.String;@3404bc16</data>
<data key="distance">0.8299802169545104</data>
</edge>
<edge id="3668-51" label="similarity" source="3668" target="51">
<data key="edgelabel">similarity</data>
<data key="weight">0.72</data>
<data key="xref">[Ljava.lang.String;@3404bc16</data>
<data key="distance">0.8933956673528839</data>
</edge>
<edge id="8958-84" label="similarity" source="8958" target="84">
<data key="edgelabel">similarity</data>
<data key="weight">0.66</data>
<data key="xref">[Ljava.lang.String;@3404bc16</data>
<data key="distance">1.0736300188218233</data>
</edge>
<edge id="2379-84" label="similarity" source="2379" target="84">
<data key="edgelabel">similarity</data>
<data key="weight">0.7</data>
<data key="xref">[Ljava.lang.String;@3404bc16</data>
<data key="distance">0.9521099246968826</data>
</edge>
<edge id="361-84" label="similarity" source="361" target="84">
<data key="edgelabel">similarity</data>
<data key="weight">0.76</data>
<data key="xref">[Ljava.lang.String;@3404bc16</data>
<data key="distance">0.7517405363799771</data>
</edge>
<edge id="7864-84" label="similarity" source="7864" target="84">
<data key="edgelabel">similarity</data>
<data key="weight">0.74</data>
<data key="xref">[Ljava.lang.String;@3404bc16</data>
<data key="distance">0.8350953856851061</data>
</edge>
<edge id="116-561" label="similarity" source="116" target="561">
<data key="edgelabel">similarity</data>
<data key="weight">0.73</data>
<data key="xref">[Ljava.lang.String;@3404bc16</data>
<data key="distance">0.8438840487221749</data>
</edge>
<edge id="116-2888" label="similarity" source="116" target="2888">
<data key="edgelabel">similarity</data>
<data key="weight">0.69</data>
<data key="xref">[Ljava.lang.String;@3404bc16</data>
<data key="distance">0.9782589023230419</data>
</edge>
<edge id="116-4267" label="similarity" source="116" target="4267">
<data key="edgelabel">similarity</data>
<data key="weight">0.69</data>
<data key="xref">[Ljava.lang.String;@3404bc16</data>
<data key="distance">0.9942061143579013</data>
</edge>
<edge id="136-803" label="similarity" source="136" target="803">
<data key="edgelabel">similarity</data>
<data key="weight">0.68</data>
<data key="xref">[Ljava.lang.String;@3404bc16</data>
<data key="distance">1.0084908530631658</data>
</edge>
<edge id="9850-136" label="similarity" source="9850" target="136">
<data key="edgelabel">similarity</data>
<data key="weight">0.65</data>
<data key="xref">[Ljava.lang.String;@3404bc16</data>
<data key="distance">1.1279968077349956</data>
</edge>
<edge id="3012-136" label="similarity" source="3012" target="136">
<data key="edgelabel">similarity</data>
<data key="weight">0.71</data>
<data key="xref">[Ljava.lang.String;@3404bc16</data>
<data key="distance">0.9254232070702453</data>
</edge>
<edge id="7864-136" label="similarity" source="7864" target="136">
<data key="edgelabel">similarity</data>
<data key="weight">0.7</data>
<data key="xref">[Ljava.lang.String;@3404bc16</data>
<data key="distance">0.9490199673205356</data>
</edge>
<edge id="145-522" label="similarity" source="145" target="522">
<data key="edgelabel">similarity</data>
<data key="weight">0.68</data>
<data key="xref">[Ljava.lang.String;@3404bc16</data>
<data key="distance">1.005767868718084</data>
</edge>
<edge id="7526-145" label="similarity" source="7526" target="145">
<data key="edgelabel">similarity</data>
<data key="weight">0.71</data>
<data key="xref">[Ljava.lang.String;@3404bc16</data>
<data key="distance">0.9206298714696755</data>
</edge>
<edge id="193-5293" label="similarity" source="193" target="5293">
<data key="edgelabel">similarity</data>
<data key="weight">0.77</data>
<data key="xref">[Ljava.lang.String;@3404bc16</data>
<data key="distance">0.7449883050848178</data>
</edge>
<edge id="193-5561" label="similarity" source="193" target="5561">
<data key="edgelabel">similarity</data>
<data key="weight">0.75</data>
<data key="xref">[Ljava.lang.String;@3404bc16</data>
<data key="distance">0.7942907950048552</data>
</edge>
<edge id="193-640" label="similarity" source="193" target="640">
<data key="edgelabel">similarity</data>
<data key="weight">0.72</data>
<data key="xref">[Ljava.lang.String;@3404bc16</data>
<data key="distance">0.8897153966519997</data>
</edge>
<edge id="193-1018" label="similarity" source="193" target="1018">
<data key="edgelabel">similarity</data>
<data key="weight">0.71</data>
<data key="xref">[Ljava.lang.String;@3404bc16</data>
<data key="distance">0.9372283286808748</data>
</edge>
<edge id="193-24067" label="similarity" source="193" target="24067">
<data key="edgelabel">similarity</data>
<data key="weight">0.7</data>
<data key="xref">[Ljava.lang.String;@3404bc16</data>
<data key="distance">0.9706956947783261</data>
</edge>
<edge id="193-2430" label="similarity" source="193" target="2430">
<data key="edgelabel">similarity</data>
<data key="weight">0.66</data>
<data key="xref">[Ljava.lang.String;@3404bc16</data>
<data key="distance">1.0872433134711823</data>
</edge>
<edge id="297-3668" label="similarity" source="297" target="3668">
<data key="edgelabel">similarity</data>
<data key="weight">0.8</data>
<data key="xref">[Ljava.lang.String;@3404bc16</data>
<data key="distance">0.6402667183513431</data>
</edge>
<edge id="297-6130" label="similarity" source="297" target="6130">
<data key="edgelabel">similarity</data>
<data key="weight">0.66</data>
<data key="xref">[Ljava.lang.String;@3404bc16</data>
<data key="distance">1.0850722774549746</data>
</edge>
<edge id="1288-297" label="similarity" source="1288" target="297">
<data key="edgelabel">similarity</data>
<data key="weight">0.65</data>
<data key="xref">[Ljava.lang.String;@3404bc16</data>
<data key="distance">1.1003952114285949</data>
</edge>
<edge id="361-297" label="similarity" source="361" target="297">
<data key="edgelabel">similarity</data>
<data key="weight">0.76</data>
<data key="xref">[Ljava.lang.String;@3404bc16</data>
<data key="distance">0.7579002286914058</data>
</edge>
<edge id="351-522" label="similarity" source="351" target="522">
<data key="edgelabel">similarity</data>
<data key="weight">0.66</data>
<data key="xref">[Ljava.lang.String;@3404bc16</data>
<data key="distance">1.0836162116530048</data>
</edge>
<edge id="361-24067" label="similarity" source="361" target="24067">
<data key="edgelabel">similarity</data>
<data key="weight">0.79</data>
<data key="xref">[Ljava.lang.String;@3404bc16</data>
<data key="distance">0.6758823039742767</data>
</edge>
<edge id="361-8394" label="similarity" source="361" target="8394">
<data key="edgelabel">similarity</data>
<data key="weight">0.77</data>
<data key="xref">[Ljava.lang.String;@3404bc16</data>
<data key="distance">0.7173078040926302</data>
</edge>
<edge id="361-3012" label="similarity" source="361" target="3012">
<data key="edgelabel">similarity</data>
<data key="weight">0.77</data>
<data key="xref">[Ljava.lang.String;@3404bc16</data>
<data key="distance">0.7259466609275276</data>
</edge>
<edge id="361-561" label="similarity" source="361" target="561">
<data key="edgelabel">similarity</data>
<data key="weight">0.72</data>
<data key="xref">[Ljava.lang.String;@3404bc16</data>
<data key="distance">0.8846371873817404</data>
</edge>
<edge id="361-640" label="similarity" source="361" target="640">
<data key="edgelabel">similarity</data>
<data key="weight">0.67</data>
<data key="xref">[Ljava.lang.String;@3404bc16</data>
<data key="distance">1.0506221413690187</data>
</edge>
<edge id="2884-361" label="similarity" source="2884" target="361">
<data key="edgelabel">similarity</data>
<data key="weight">0.7</data>
<data key="xref">[Ljava.lang.String;@3404bc16</data>
<data key="distance">0.9416487176130744</data>
</edge>
<edge id="496-5561" label="similarity" source="496" target="5561">
<data key="edgelabel">similarity</data>
<data key="weight">0.73</data>
<data key="xref">[Ljava.lang.String;@3404bc16</data>
<data key="distance">0.8748016413326254</data>
</edge>
<edge id="496-24067" label="similarity" source="496" target="24067">
<data key="edgelabel">similarity</data>
<data key="weight">0.71</data>
<data key="xref">[Ljava.lang.String;@3404bc16</data>
<data key="distance">0.9190194475272077</data>
</edge>
<edge id="496-12008" label="similarity" source="496" target="12008">
<data key="edgelabel">similarity</data>
<data key="weight">0.69</data>
<data key="xref">[Ljava.lang.String;@3404bc16</data>
<data key="distance">0.9854745945412177</data>
</edge>
<edge id="5293-496" label="similarity" source="5293" target="496">
<data key="edgelabel">similarity</data>
<data key="weight">0.73</data>
<data key="xref">[Ljava.lang.String;@3404bc16</data>
<data key="distance">0.8727852796558043</data>
</edge>
<edge id="561-496" label="similarity" source="561" target="496">
<data key="edgelabel">similarity</data>
<data key="weight">0.67</data>
<data key="xref">[Ljava.lang.String;@3404bc16</data>
<data key="distance">1.0443040511289559</data>
</edge>
<edge id="511-561" label="similarity" source="511" target="561">
<data key="edgelabel">similarity</data>
<data key="weight">0.76</data>
<data key="xref">[Ljava.lang.String;@3404bc16</data>
<data key="distance">0.7700506343972203</data>
</edge>
<edge id="3278-514" label="similarity" source="3278" target="514">
<data key="edgelabel">similarity</data>
<data key="weight">0.71</data>
<data key="xref">[Ljava.lang.String;@3404bc16</data>
<data key="distance">0.9376095349802598</data>
</edge>
<edge id="5968-514" label="similarity" source="5968" target="514">
<data key="edgelabel">similarity</data>
<data key="weight">0.72</data>
<data key="xref">[Ljava.lang.String;@3404bc16</data>
<data key="distance">0.8852399822587556</data>
</edge>
<edge id="517-3012" label="similarity" source="517" target="3012">
<data key="edgelabel">similarity</data>
<data key="weight">0.79</data>
<data key="xref">[Ljava.lang.String;@3404bc16</data>
<data key="distance">0.6636227963218959</data>
</edge>
<edge id="517-8394" label="similarity" source="517" target="8394">
<data key="edgelabel">similarity</data>
<data key="weight">0.76</data>
<data key="xref">[Ljava.lang.String;@3404bc16</data>
<data key="distance">0.75000936400616</data>
</edge>
<edge id="517-7864" label="similarity" source="517" target="7864">
<data key="edgelabel">similarity</data>
<data key="weight">0.69</data>
<data key="xref">[Ljava.lang.String;@3404bc16</data>
<data key="distance">0.976946686565852</data>
</edge>
<edge id="517-5293" label="similarity" source="517" target="5293">
<data key="edgelabel">similarity</data>
<data key="weight">0.68</data>
<data key="xref">[Ljava.lang.String;@3404bc16</data>
<data key="distance">1.0155650834883505</data>
</edge>
<edge id="5561-517" label="similarity" source="5561" target="517">
<data key="edgelabel">similarity</data>
<data key="weight">0.79</data>
<data key="xref">[Ljava.lang.String;@3404bc16</data>
<data key="distance">0.6604636868943902</data>
</edge>
<edge id="522-7864" label="similarity" source="522" target="7864">
<data key="edgelabel">similarity</data>
<data key="weight">0.65</data>
<data key="xref">[Ljava.lang.String;@3404bc16</data>
<data key="distance">1.1150244701570584</data>
</edge>
<edge id="1143-522" label="similarity" source="1143" target="522">
<data key="edgelabel">similarity</data>
<data key="weight">0.65</data>
<data key="xref">[Ljava.lang.String;@3404bc16</data>
<data key="distance">1.1092668065931472</data>
</edge>
<edge id="527-10286" label="similarity" source="527" target="10286">
<data key="edgelabel">similarity</data>
<data key="weight">0.68</data>
<data key="xref">[Ljava.lang.String;@3404bc16</data>
<data key="distance">1.0218308910004528</data>
</edge>
<edge id="1288-527" label="similarity" source="1288" target="527">
<data key="edgelabel">similarity</data>
<data key="weight">0.65</data>
<data key="xref">[Ljava.lang.String;@3404bc16</data>
<data key="distance">1.0997473897854673</data>
</edge>
<edge id="3012-527" label="similarity" source="3012" target="527">
<data key="edgelabel">similarity</data>
<data key="weight">0.65</data>
<data key="xref">[Ljava.lang.String;@3404bc16</data>
<data key="distance">1.1209090299287978</data>
</edge>
<edge id="942-527" label="similarity" source="942" target="527">
<data key="edgelabel">similarity</data>
<data key="weight">0.71</data>
<data key="xref">[Ljava.lang.String;@3404bc16</data>
<data key="distance">0.9267105381584145</data>
</edge>
<edge id="3927-527" label="similarity" source="3927" target="527">
<data key="edgelabel">similarity</data>
<data key="weight">0.71</data>
<data key="xref">[Ljava.lang.String;@3404bc16</data>
<data key="distance">0.9383307356911952</data>
</edge>
<edge id="7526-561" label="similarity" source="7526" target="561">
<data key="edgelabel">similarity</data>
<data key="weight">0.69</data>
<data key="xref">[Ljava.lang.String;@3404bc16</data>
<data key="distance">0.9834961449320582</data>
</edge>
<edge id="12035-561" label="similarity" source="12035" target="561">
<data key="edgelabel">similarity</data>
<data key="weight">0.75</data>
<data key="xref">[Ljava.lang.String;@3404bc16</data>
<data key="distance">0.7843480360172913</data>
</edge>
<edge id="7864-561" label="similarity" source="7864" target="561">
<data key="edgelabel">similarity</data>
<data key="weight">0.72</data>
<data key="xref">[Ljava.lang.String;@3404bc16</data>
<data key="distance">0.8859614582809461</data>
</edge>
<edge id="640-1468" label="similarity" source="640" target="1468">
<data key="edgelabel">similarity</data>
<data key="weight">0.71</data>
<data key="xref">[Ljava.lang.String;@3404bc16</data>
<data key="distance">0.9170576707958453</data>
</edge>
<edge id="640-942" label="similarity" source="640" target="942">
<data key="edgelabel">similarity</data>
<data key="weight">0.69</data>
<data key="xref">[Ljava.lang.String;@3404bc16</data>
<data key="distance">0.9922414340604564</data>
</edge>
<edge id="8958-640" label="similarity" source="8958" target="640">
<data key="edgelabel">similarity</data>
<data key="weight">0.68</data>
<data key="xref">[Ljava.lang.String;@3404bc16</data>
<data key="distance">1.0335396061309208</data>
</edge>
<edge id="1288-640" label="similarity" source="1288" target="640">
<data key="edgelabel">similarity</data>
<data key="weight">0.72</data>
<data key="xref">[Ljava.lang.String;@3404bc16</data>
<data key="distance">0.8754326713279024</data>
</edge>
<edge id="12035-640" label="similarity" source="12035" target="640">
<data key="edgelabel">similarity</data>
<data key="weight">0.66</data>
<data key="xref">[Ljava.lang.String;@3404bc16</data>
<data key="distance">1.0752428831625713</data>
</edge>
<edge id="9928-1468" label="similarity" source="9928" target="1468">
<data key="edgelabel">similarity</data>
<data key="weight">0.76</data>
<data key="xref">[Ljava.lang.String;@3404bc16</data>
<data key="distance">0.771249786347335</data>
</edge>
<edge id="5561-1468" label="similarity" source="5561" target="1468">
<data key="edgelabel">similarity</data>
<data key="weight">0.76</data>
<data key="xref">[Ljava.lang.String;@3404bc16</data>
<data key="distance">0.761466312216334</data>
</edge>
<edge id="1564-13515" label="similarity" source="1564" target="13515">
<data key="edgelabel">similarity</data>
<data key="weight">0.7</data>
<data key="xref">[Ljava.lang.String;@3404bc16</data>
<data key="distance">0.9578444384532407</data>
</edge>
<edge id="1564-12525" label="similarity" source="1564" target="12525">
<data key="edgelabel">similarity</data>
<data key="weight">0.68</data>
<data key="xref">[Ljava.lang.String;@3404bc16</data>
<data key="distance">1.0205793249393362</data>
</edge>
<edge id="2906-1564" label="similarity" source="2906" target="1564">
<data key="edgelabel">similarity</data>
<data key="weight">0.76</data>
<data key="xref">[Ljava.lang.String;@3404bc16</data>
<data key="distance">0.750211173237347</data>
</edge>
<edge id="12527-1564" label="similarity" source="12527" target="1564">
<data key="edgelabel">similarity</data>
<data key="weight">0.7</data>
<data key="xref">[Ljava.lang.String;@3404bc16</data>
<data key="distance">0.9538629601843263</data>
</edge>
<edge id="13500-1564" label="similarity" source="13500" target="1564">
<data key="edgelabel">similarity</data>
<data key="weight">0.69</data>
<data key="xref">[Ljava.lang.String;@3404bc16</data>
<data key="distance">0.9742222883492028</data>
</edge>
<edge id="2379-3668" label="similarity" source="2379" target="3668">
<data key="edgelabel">similarity</data>
<data key="weight">0.71</data>
<data key="xref">[Ljava.lang.String;@3404bc16</data>
<data key="distance">0.9089213552716937</data>
</edge>
<edge id="2379-7895" label="similarity" source="2379" target="7895">
<data key="edgelabel">similarity</data>
<data key="weight">0.66</data>
<data key="xref">[Ljava.lang.String;@3404bc16</data>
<data key="distance">1.0740402573364218</data>
</edge>
<edge id="2379-4853" label="similarity" source="2379" target="4853">
<data key="edgelabel">similarity</data>
<data key="weight">0.65</data>
<data key="xref">[Ljava.lang.String;@3404bc16</data>
<data key="distance">1.10317999711992</data>
</edge>
<edge id="7526-2379" label="similarity" source="7526" target="2379">
<data key="edgelabel">similarity</data>
<data key="weight">0.67</data>
<data key="xref">[Ljava.lang.String;@3404bc16</data>
<data key="distance">1.0559470232166468</data>
</edge>
<edge id="9905-2379" label="similarity" source="9905" target="2379">
<data key="edgelabel">similarity</data>
<data key="weight">0.73</data>
<data key="xref">[Ljava.lang.String;@3404bc16</data>
<data key="distance">0.8752155261078476</data>
</edge>
<edge id="8392-2430" label="similarity" source="8392" target="2430">
<data key="edgelabel">similarity</data>
<data key="weight">0.65</data>
<data key="xref">[Ljava.lang.String;@3404bc16</data>
<data key="distance">1.1258002612130693</data>
</edge>
<edge id="13517-2515" label="similarity" source="13517" target="2515">
<data key="edgelabel">similarity</data>
<data key="weight">0.66</data>
<data key="xref">[Ljava.lang.String;@3404bc16</data>
<data key="distance">1.089461081527666</data>
</edge>
<edge id="5968-2515" label="similarity" source="5968" target="2515">
<data key="edgelabel">similarity</data>
<data key="weight">0.68</data>
<data key="xref">[Ljava.lang.String;@3404bc16</data>
<data key="distance">1.0187622854201808</data>
</edge>
<edge id="2702-5137" label="similarity" source="2702" target="5137">
<data key="edgelabel">similarity</data>
<data key="weight">0.67</data>
<data key="xref">[Ljava.lang.String;@3404bc16</data>
<data key="distance">1.0406723583508297</data>
</edge>
<edge id="2848-6521" label="similarity" source="2848" target="6521">
<data key="edgelabel">similarity</data>
<data key="weight">0.7</data>
<data key="xref">[Ljava.lang.String;@3404bc16</data>
<data key="distance">0.9600742118656286</data>
</edge>
<edge id="2848-3429" label="similarity" source="2848" target="3429">
<data key="edgelabel">similarity</data>
<data key="weight">0.67</data>
<data key="xref">[Ljava.lang.String;@3404bc16</data>
<data key="distance">1.0397435788501659</data>
</edge>
<edge id="8958-2848" label="similarity" source="8958" target="2848">
<data key="edgelabel">similarity</data>
<data key="weight">0.65</data>
<data key="xref">[Ljava.lang.String;@3404bc16</data>
<data key="distance">1.1156609229837715</data>
</edge>
<edge id="8392-2848" label="similarity" source="8392" target="2848">
<data key="edgelabel">similarity</data>
<data key="weight">0.75</data>
<data key="xref">[Ljava.lang.String;@3404bc16</data>
<data key="distance">0.8077927263778549</data>
</edge>
<edge id="10286-2848" label="similarity" source="10286" target="2848">
<data key="edgelabel">similarity</data>
<data key="weight">0.65</data>
<data key="xref">[Ljava.lang.String;@3404bc16</data>
<data key="distance">1.1028794018068537</data>
</edge>
<edge id="3668-2884" label="similarity" source="3668" target="2884">
<data key="edgelabel">similarity</data>
<data key="weight">0.7</data>
<data key="xref">[Ljava.lang.String;@3404bc16</data>
<data key="distance">0.9534124494049572</data>
</edge>
<edge id="24067-2888" label="similarity" source="24067" target="2888">
<data key="edgelabel">similarity</data>
<data key="weight">0.68</data>
<data key="xref">[Ljava.lang.String;@3404bc16</data>
<data key="distance">1.016750155569295</data>
</edge>
<edge id="4316-2906" label="similarity" source="4316" target="2906">
<data key="edgelabel">similarity</data>
<data key="weight">0.69</data>
<data key="xref">[Ljava.lang.String;@3404bc16</data>
<data key="distance">0.984980654373187</data>
</edge>
<edge id="2907-10922" label="similarity" source="2907" target="10922">
<data key="edgelabel">similarity</data>
<data key="weight">1.0</data>
<data key="xref">[Ljava.lang.String;@3404bc16</data>
<data key="distance">5.338097890182961E-15</data>
</edge>
<edge id="2907-7634" label="similarity" source="2907" target="7634">
<data key="edgelabel">similarity</data>
<data key="weight">0.78</data>
<data key="xref">[Ljava.lang.String;@3404bc16</data>
<data key="distance">0.6932174632969897</data>
</edge>
<edge id="2907-13517" label="similarity" source="2907" target="13517">
<data key="edgelabel">similarity</data>
<data key="weight">0.78</data>
<data key="xref">[Ljava.lang.String;@3404bc16</data>
<data key="distance">0.7137418266011448</data>
</edge>
<edge id="2907-9517" label="similarity" source="2907" target="9517">
<data key="edgelabel">similarity</data>
<data key="weight">0.76</data>
<data key="xref">[Ljava.lang.String;@3404bc16</data>
<data key="distance">0.7688919480401611</data>
</edge>
<edge id="13500-2907" label="similarity" source="13500" target="2907">
<data key="edgelabel">similarity</data>
<data key="weight">0.66</data>
<data key="xref">[Ljava.lang.String;@3404bc16</data>
<data key="distance">1.0853471606861005</data>
</edge>
<edge id="7526-3008" label="similarity" source="7526" target="3008">
<data key="edgelabel">similarity</data>
<data key="weight">0.67</data>
<data key="xref">[Ljava.lang.String;@3404bc16</data>
<data key="distance">1.036878936639384</data>
</edge>
<edge id="8392-3008" label="similarity" source="8392" target="3008">
<data key="edgelabel">similarity</data>
<data key="weight">0.65</data>
<data key="xref">[Ljava.lang.String;@3404bc16</data>
<data key="distance">1.1115436477494935</data>
</edge>
<edge id="3012-3668" label="similarity" source="3012" target="3668">
<data key="edgelabel">similarity</data>
<data key="weight">0.76</data>
<data key="xref">[Ljava.lang.String;@3404bc16</data>
<data key="distance">0.7528434059481169</data>
</edge>
<edge id="3278-7411" label="similarity" source="3278" target="7411">
<data key="edgelabel">similarity</data>
<data key="weight">0.68</data>
<data key="xref">[Ljava.lang.String;@3404bc16</data>
<data key="distance">1.0029856501615375</data>
</edge>
<edge id="6521-3278" label="similarity" source="6521" target="3278">
<data key="edgelabel">similarity</data>
<data key="weight">0.75</data>
<data key="xref">[Ljava.lang.String;@3404bc16</data>
<data key="distance">0.7910009402332497</data>
</edge>
<edge id="3322-3927" label="similarity" source="3322" target="3927">
<data key="edgelabel">similarity</data>
<data key="weight">0.73</data>
<data key="xref">[Ljava.lang.String;@3404bc16</data>
<data key="distance">0.8712773185407933</data>
</edge>
<edge id="3322-9928" label="similarity" source="3322" target="9928">
<data key="edgelabel">similarity</data>
<data key="weight">0.69</data>
<data key="xref">[Ljava.lang.String;@3404bc16</data>
<data key="distance">0.9947040283112719</data>
</edge>
<edge id="3927-3429" label="similarity" source="3927" target="3429">
<data key="edgelabel">similarity</data>
<data key="weight">0.67</data>
<data key="xref">[Ljava.lang.String;@3404bc16</data>
<data key="distance">1.0488013732548045</data>
</edge>
<edge id="3668-4267" label="similarity" source="3668" target="4267">
<data key="edgelabel">similarity</data>
<data key="weight">0.74</data>
<data key="xref">[Ljava.lang.String;@3404bc16</data>
<data key="distance">0.8306048346611947</data>
</edge>
<edge id="3668-4801" label="similarity" source="3668" target="4801">
<data key="edgelabel">similarity</data>
<data key="weight">0.73</data>
<data key="xref">[Ljava.lang.String;@3404bc16</data>
<data key="distance">0.8480022502863541</data>
</edge>
<edge id="3668-4101" label="similarity" source="3668" target="4101">
<data key="edgelabel">similarity</data>
<data key="weight">0.66</data>
<data key="xref">[Ljava.lang.String;@3404bc16</data>
<data key="distance">1.0975471244363177</data>
</edge>
<edge id="5315-3668" label="similarity" source="5315" target="3668">
<data key="edgelabel">similarity</data>
<data key="weight">0.71</data>
<data key="xref">[Ljava.lang.String;@3404bc16</data>
<data key="distance">0.9312963805065891</data>
</edge>
<edge id="5317-3668" label="similarity" source="5317" target="3668">
<data key="edgelabel">similarity</data>
<data key="weight">0.68</data>
<data key="xref">[Ljava.lang.String;@3404bc16</data>
<data key="distance">1.0028568527266184</data>
</edge>
<edge id="13192-3668" label="similarity" source="13192" target="3668">
<data key="edgelabel">similarity</data>
<data key="weight">0.74</data>
<data key="xref">[Ljava.lang.String;@3404bc16</data>
<data key="distance">0.8377937104657879</data>
</edge>
<edge id="12021-3668" label="similarity" source="12021" target="3668">
<data key="edgelabel">similarity</data>
<data key="weight">0.65</data>
<data key="xref">[Ljava.lang.String;@3404bc16</data>
<data key="distance">1.1164193529842792</data>
</edge>
<edge id="7864-3668" label="similarity" source="7864" target="3668">
<data key="edgelabel">similarity</data>
<data key="weight">0.77</data>
<data key="xref">[Ljava.lang.String;@3404bc16</data>
<data key="distance">0.7368758454760342</data>
</edge>
<edge id="3792-11067" label="similarity" source="3792" target="11067">
<data key="edgelabel">similarity</data>
<data key="weight">0.67</data>
<data key="xref">[Ljava.lang.String;@3404bc16</data>
<data key="distance">1.0593802645339463</data>
</edge>
<edge id="8392-3927" label="similarity" source="8392" target="3927">
<data key="edgelabel">similarity</data>
<data key="weight">0.71</data>
<data key="xref">[Ljava.lang.String;@3404bc16</data>
<data key="distance">0.9305234092554883</data>
</edge>
<edge id="5561-3927" label="similarity" source="5561" target="3927">
<data key="edgelabel">similarity</data>
<data key="weight">0.78</data>
<data key="xref">[Ljava.lang.String;@3404bc16</data>
<data key="distance">0.7017089621227215</data>
</edge>
<edge id="9850-4101" label="similarity" source="9850" target="4101">
<data key="edgelabel">similarity</data>
<data key="weight">0.69</data>
<data key="xref">[Ljava.lang.String;@3404bc16</data>
<data key="distance">0.9979084121784082</data>
</edge>
<edge id="12008-4267" label="similarity" source="12008" target="4267">
<data key="edgelabel">similarity</data>
<data key="weight">0.73</data>
<data key="xref">[Ljava.lang.String;@3404bc16</data>
<data key="distance">0.8745678546444567</data>
</edge>
<edge id="4424-4274" label="similarity" source="4424" target="4274">
<data key="edgelabel">similarity</data>
<data key="weight">0.81</data>
<data key="xref">[Ljava.lang.String;@3404bc16</data>
<data key="distance">0.5891781325751395</data>
</edge>
<edge id="7526-4316" label="similarity" source="7526" target="4316">
<data key="edgelabel">similarity</data>
<data key="weight">0.65</data>
<data key="xref">[Ljava.lang.String;@3404bc16</data>
<data key="distance">1.1044872363553213</data>
</edge>
<edge id="7895-4316" label="similarity" source="7895" target="4316">
<data key="edgelabel">similarity</data>
<data key="weight">0.69</data>
<data key="xref">[Ljava.lang.String;@3404bc16</data>
<data key="distance">0.9896345048924676</data>
</edge>
<edge id="7634-4316" label="similarity" source="7634" target="4316">
<data key="edgelabel">similarity</data>
<data key="weight">0.67</data>
<data key="xref">[Ljava.lang.String;@3404bc16</data>
<data key="distance">1.0511657253610733</data>
</edge>
<edge id="12527-4316" label="similarity" source="12527" target="4316">
<data key="edgelabel">similarity</data>
<data key="weight">0.67</data>
<data key="xref">[Ljava.lang.String;@3404bc16</data>
<data key="distance">1.0457410567521135</data>
</edge>
<edge id="12022-4801" label="similarity" source="12022" target="4801">
<data key="edgelabel">similarity</data>
<data key="weight">0.73</data>
<data key="xref">[Ljava.lang.String;@3404bc16</data>
<data key="distance">0.8575357960839072</data>
</edge>
<edge id="4853-13515" label="similarity" source="4853" target="13515">
<data key="edgelabel">similarity</data>
<data key="weight">0.69</data>
<data key="xref">[Ljava.lang.String;@3404bc16</data>
<data key="distance">0.9730510453310584</data>
</edge>
<edge id="7526-4853" label="similarity" source="7526" target="4853">
<data key="edgelabel">similarity</data>
<data key="weight">0.69</data>
<data key="xref">[Ljava.lang.String;@3404bc16</data>
<data key="distance">0.9839313768983061</data>
</edge>
<edge id="7894-4853" label="similarity" source="7894" target="4853">
<data key="edgelabel">similarity</data>
<data key="weight">0.68</data>
<data key="xref">[Ljava.lang.String;@3404bc16</data>
<data key="distance">1.027272945795385</data>
</edge>
<edge id="4871-7468" label="similarity" source="4871" target="7468">
<data key="edgelabel">similarity</data>
<data key="weight">0.65</data>
<data key="xref">[Ljava.lang.String;@3404bc16</data>
<data key="distance">1.0998169430901854</data>
</edge>
<edge id="5293-9905" label="similarity" source="5293" target="9905">
<data key="edgelabel">similarity</data>
<data key="weight">0.65</data>
<data key="xref">[Ljava.lang.String;@3404bc16</data>
<data key="distance">1.1113688621272049</data>
</edge>
<edge id="8392-5293" label="similarity" source="8392" target="5293">
<data key="edgelabel">similarity</data>
<data key="weight">0.69</data>
<data key="xref">[Ljava.lang.String;@3404bc16</data>
<data key="distance">0.9779061261329302</data>
</edge>
<edge id="5317-12523" label="similarity" source="5317" target="12523">
<data key="edgelabel">similarity</data>
<data key="weight">0.67</data>
<data key="xref">[Ljava.lang.String;@3404bc16</data>
<data key="distance">1.050162058273872</data>
</edge>
<edge id="5561-10286" label="similarity" source="5561" target="10286">
<data key="edgelabel">similarity</data>
<data key="weight">0.68</data>
<data key="xref">[Ljava.lang.String;@3404bc16</data>
<data key="distance">1.0037162899729237</data>
</edge>
<edge id="9517-5949" label="similarity" source="9517" target="5949">
<data key="edgelabel">similarity</data>
<data key="weight">1.0</data>
<data key="xref">[Ljava.lang.String;@3404bc16</data>
<data key="distance">1.8730901152080824E-15</data>
</edge>
<edge id="6108-6111" label="similarity" source="6108" target="6111">
<data key="edgelabel">similarity</data>
<data key="weight">0.65</data>
<data key="xref">[Ljava.lang.String;@3404bc16</data>
<data key="distance">1.1297799494941</data>
</edge>
<edge id="12527-6111" label="similarity" source="12527" target="6111">
<data key="edgelabel">similarity</data>
<data key="weight">0.68</data>
<data key="xref">[Ljava.lang.String;@3404bc16</data>
<data key="distance">1.0313476170783284</data>
</edge>
<edge id="6382-10922" label="similarity" source="6382" target="10922">
<data key="edgelabel">similarity</data>
<data key="weight">0.75</data>
<data key="xref">[Ljava.lang.String;@3404bc16</data>
<data key="distance">0.7976744202744194</data>
</edge>
<edge id="12523-6382" label="similarity" source="12523" target="6382">
<data key="edgelabel">similarity</data>
<data key="weight">0.72</data>
<data key="xref">[Ljava.lang.String;@3404bc16</data>
<data key="distance">0.8792615885029756</data>
</edge>
<edge id="12531-6382" label="similarity" source="12531" target="6382">
<data key="edgelabel">similarity</data>
<data key="weight">0.7</data>
<data key="xref">[Ljava.lang.String;@3404bc16</data>
<data key="distance">0.9463781829046424</data>
</edge>
<edge id="7468-6665" label="similarity" source="7468" target="6665">
<data key="edgelabel">similarity</data>
<data key="weight">0.65</data>
<data key="xref">[Ljava.lang.String;@3404bc16</data>
<data key="distance">1.1171355110001677</data>
</edge>
<edge id="12770-7411" label="similarity" source="12770" target="7411">
<data key="edgelabel">similarity</data>
<data key="weight">0.67</data>
<data key="xref">[Ljava.lang.String;@3404bc16</data>
<data key="distance">1.044208994365473</data>
</edge>
<edge id="12531-7411" label="similarity" source="12531" target="7411">
<data key="edgelabel">similarity</data>
<data key="weight">0.69</data>
<data key="xref">[Ljava.lang.String;@3404bc16</data>
<data key="distance">0.9963543249909236</data>
</edge>
<edge id="7894-7412" label="similarity" source="7894" target="7412">
<data key="edgelabel">similarity</data>
<data key="weight">0.71</data>
<data key="xref">[Ljava.lang.String;@3404bc16</data>
<data key="distance">0.9082459212846896</data>
</edge>
<edge id="7526-11067" label="similarity" source="7526" target="11067">
<data key="edgelabel">similarity</data>
<data key="weight">0.69</data>
<data key="xref">[Ljava.lang.String;@3404bc16</data>
<data key="distance">0.9940938342134902</data>
</edge>
<edge id="7526-9259" label="similarity" source="7526" target="9259">
<data key="edgelabel">similarity</data>
<data key="weight">0.65</data>
<data key="xref">[Ljava.lang.String;@3404bc16</data>
<data key="distance">1.1153136425058168</data>
</edge>
<edge id="7634-13644" label="similarity" source="7634" target="13644">
<data key="edgelabel">similarity</data>
<data key="weight">0.74</data>
<data key="xref">[Ljava.lang.String;@3404bc16</data>
<data key="distance">0.81699811772526</data>
</edge>
<edge id="7895-7634" label="similarity" source="7895" target="7634">
<data key="edgelabel">similarity</data>
<data key="weight">0.74</data>
<data key="xref">[Ljava.lang.String;@3404bc16</data>
<data key="distance">0.836565778988845</data>
</edge>
<edge id="7864-8394" label="similarity" source="7864" target="8394">
<data key="edgelabel">similarity</data>
<data key="weight">0.69</data>
<data key="xref">[Ljava.lang.String;@3404bc16</data>
<data key="distance">0.9826873741316989</data>
</edge>
<edge id="7894-13500" label="similarity" source="7894" target="13500">
<data key="edgelabel">similarity</data>
<data key="weight">0.7</data>
<data key="xref">[Ljava.lang.String;@3404bc16</data>
<data key="distance">0.9624803103665982</data>
</edge>
<edge id="10445-7894" label="similarity" source="10445" target="7894">
<data key="edgelabel">similarity</data>
<data key="weight">0.68</data>
<data key="xref">[Ljava.lang.String;@3404bc16</data>
<data key="distance">1.0111737249386572</data>
</edge>
<edge id="7901-7894" label="similarity" source="7901" target="7894">
<data key="edgelabel">similarity</data>
<data key="weight">0.71</data>
<data key="xref">[Ljava.lang.String;@3404bc16</data>
<data key="distance">0.9252076384877304</data>
</edge>
<edge id="7895-12531" label="similarity" source="7895" target="12531">
<data key="edgelabel">similarity</data>
<data key="weight">1.0</data>
<data key="xref">[Ljava.lang.String;@3404bc16</data>
<data key="distance">5.934454276179018E-15</data>
</edge>
<edge id="7895-13517" label="similarity" source="7895" target="13517">
<data key="edgelabel">similarity</data>
<data key="weight">0.82</data>
<data key="xref">[Ljava.lang.String;@3404bc16</data>
<data key="distance">0.5589046867234718</data>
</edge>
<edge id="7895-9517" label="similarity" source="7895" target="9517">
<data key="edgelabel">similarity</data>
<data key="weight">0.7</data>
<data key="xref">[Ljava.lang.String;@3404bc16</data>
<data key="distance">0.953990941825674</data>
</edge>
<edge id="7901-13517" label="similarity" source="7901" target="13517">
<data key="edgelabel">similarity</data>
<data key="weight">0.67</data>
<data key="xref">[Ljava.lang.String;@3404bc16</data>
<data key="distance">1.0618535032446268</data>
</edge>
<edge id="12527-7901" label="similarity" source="12527" target="7901">
<data key="edgelabel">similarity</data>
<data key="weight">0.67</data>
<data key="xref">[Ljava.lang.String;@3404bc16</data>
<data key="distance">1.055861113623233</data>
</edge>
<edge id="10922-7901" label="similarity" source="10922" target="7901">
<data key="edgelabel">similarity</data>
<data key="weight">0.65</data>
<data key="xref">[Ljava.lang.String;@3404bc16</data>
<data key="distance">1.122139617141146</data>
</edge>
<edge id="8958-8271" label="similarity" source="8958" target="8271">
<data key="edgelabel">similarity</data>
<data key="weight">0.66</data>
<data key="xref">[Ljava.lang.String;@3404bc16</data>
<data key="distance">1.0928130951566102</data>
</edge>
<edge id="8351-12008" label="similarity" source="8351" target="12008">
<data key="edgelabel">similarity</data>
<data key="weight">0.73</data>
<data key="xref">[Ljava.lang.String;@3404bc16</data>
<data key="distance">0.8515383005890858</data>
</edge>
<edge id="8392-11825" label="similarity" source="8392" target="11825">
<data key="edgelabel">similarity</data>
<data key="weight">0.69</data>
<data key="xref">[Ljava.lang.String;@3404bc16</data>
<data key="distance">0.9947366714610775</data>
</edge>
<edge id="8958-10594" label="similarity" source="8958" target="10594">
<data key="edgelabel">similarity</data>
<data key="weight">0.68</data>
<data key="xref">[Ljava.lang.String;@3404bc16</data>
<data key="distance">1.027140990411008</data>
</edge>
<edge id="12770-8958" label="similarity" source="12770" target="8958">
<data key="edgelabel">similarity</data>
<data key="weight">0.66</data>
<data key="xref">[Ljava.lang.String;@3404bc16</data>
<data key="distance">1.0913491925789736</data>
</edge>
<edge id="9259-11825" label="similarity" source="9259" target="11825">
<data key="edgelabel">similarity</data>
<data key="weight">0.66</data>
<data key="xref">[Ljava.lang.String;@3404bc16</data>
<data key="distance">1.0858296891454151</data>
</edge>
<edge id="9517-13404" label="similarity" source="9517" target="13404">
<data key="edgelabel">similarity</data>
<data key="weight">0.7</data>
<data key="xref">[Ljava.lang.String;@3404bc16</data>
<data key="distance">0.9499587687189252</data>
</edge>
<edge id="12770-9517" label="similarity" source="12770" target="9517">
<data key="edgelabel">similarity</data>
<data key="weight">0.7</data>
<data key="xref">[Ljava.lang.String;@3404bc16</data>
<data key="distance">0.945414207349434</data>
</edge>
<edge id="10445-12531" label="similarity" source="10445" target="12531">
<data key="edgelabel">similarity</data>
<data key="weight">0.76</data>
<data key="xref">[Ljava.lang.String;@3404bc16</data>
<data key="distance">0.755011209547097</data>
</edge>
<edge id="12523-10594" label="similarity" source="12523" target="10594">
<data key="edgelabel">similarity</data>
<data key="weight">0.7</data>
<data key="xref">[Ljava.lang.String;@3404bc16</data>
<data key="distance">0.9397496419157941</data>
</edge>
<edge id="10922-12469" label="similarity" source="10922" target="12469">
<data key="edgelabel">similarity</data>
<data key="weight">0.71</data>
<data key="xref">[Ljava.lang.String;@3404bc16</data>
<data key="distance">0.936447957409077</data>
</edge>
<edge id="10922-13644" label="similarity" source="10922" target="13644">
<data key="edgelabel">similarity</data>
<data key="weight">0.66</data>
<data key="xref">[Ljava.lang.String;@3404bc16</data>
<data key="distance">1.0749882197181189</data>
</edge>
<edge id="13192-12008" label="similarity" source="13192" target="12008">
<data key="edgelabel">similarity</data>
<data key="weight">0.66</data>
<data key="xref">[Ljava.lang.String;@3404bc16</data>
<data key="distance">1.0853913416515912</data>
</edge>
<edge id="12022-12021" label="similarity" source="12022" target="12021">
<data key="edgelabel">similarity</data>
<data key="weight">0.75</data>
<data key="xref">[Ljava.lang.String;@3404bc16</data>
<data key="distance">0.8061207187213321</data>
</edge>
<edge id="12035-24067" label="similarity" source="12035" target="24067">
<data key="edgelabel">similarity</data>
<data key="weight">0.75</data>
<data key="xref">[Ljava.lang.String;@3404bc16</data>
<data key="distance">0.7979341661988348</data>
</edge>
<edge id="12469-12531" label="similarity" source="12469" target="12531">
<data key="edgelabel">similarity</data>
<data key="weight">0.74</data>
<data key="xref">[Ljava.lang.String;@3404bc16</data>
<data key="distance">0.8254820488468064</data>
</edge>
<edge id="13404-12525" label="similarity" source="13404" target="12525">
<data key="edgelabel">similarity</data>
<data key="weight">1.0</data>
<data key="xref">[Ljava.lang.String;@3404bc16</data>
<data key="distance">3.838556972682441E-15</data>
</edge>
<edge id="12770-12525" label="similarity" source="12770" target="12525">
<data key="edgelabel">similarity</data>
<data key="weight">0.73</data>
<data key="xref">[Ljava.lang.String;@3404bc16</data>
<data key="distance">0.8733194120281299</data>
</edge>
<edge id="12528-13515" label="similarity" source="12528" target="13515">
<data key="edgelabel">similarity</data>
<data key="weight">0.68</data>
<data key="xref">[Ljava.lang.String;@3404bc16</data>
<data key="distance">1.034380260902423</data>
</edge>
<edge id="12531-13515" label="similarity" source="12531" target="13515">
<data key="edgelabel">similarity</data>
<data key="weight">0.66</data>
<data key="xref">[Ljava.lang.String;@3404bc16</data>
<data key="distance">1.079094426859017</data>
</edge>
<edge id="13517-12770" label="similarity" source="13517" target="12770">
<data key="edgelabel">similarity</data>
<data key="weight">0.78</data>
<data key="xref">[Ljava.lang.String;@3404bc16</data>
<data key="distance">0.6869802911913857</data>
</edge>
<edge id="13515-13528" label="similarity" source="13515" target="13528">
<data key="edgelabel">similarity</data>
<data key="weight">1.0</data>
<data key="xref">[Ljava.lang.String;@3404bc16</data>
<data key="distance">1.365464309003089E-15</data>
</edge>
<edge id="13515-13517" label="similarity" source="13515" target="13517">
<data key="edgelabel">similarity</data>
<data key="weight">0.65</data>
<data key="xref">[Ljava.lang.String;@3404bc16</data>
<data key="distance">1.1155813589351198</data>
</edge>
</graph>
</graphml>
