# Supplementary material for: Complex Networks Analyses of Antibiofilm Peptides: An Emerging Tool for Next-Generation Antimicrobials’ Discovery
Source: Antibiotics (Basel). 2023 Apr 13;12(4):747. doi: 10.3390/antibiotics12040747 (PMC10135022; doi:10.3390/antibiotics12040747)
Supplement: Supplementary file 1 [file antibiotics-12-00747-s001.zip › Supplementary_Materials_Final/FileS3_Subsets_HCUHB_6_7_and_8_&_and_Starting_ABFPs_Sets_fasta_files/Subsets_Scaffold_Extraction_Harmonic_Centrality_and_GraphhML/Subset_7_cutoff_0.40_HCranked.graphml]

<?xml version="1.0" encoding="UTF-8"?><graphml xmlns="http://graphml.graphdrawing.org/xmlns">
<key attr.name="label" attr.type="string" for="node" id="label"/>
<key attr.name="Edge Label" attr.type="string" for="edge" id="edgelabel"/>
<key attr.name="weight" attr.type="double" for="edge" id="weight"/>
<key attr.name="r" attr.type="int" for="node" id="r"/>
<key attr.name="g" attr.type="int" for="node" id="g"/>
<key attr.name="b" attr.type="int" for="node" id="b"/>
<key attr.name="x" attr.type="float" for="node" id="x"/>
<key attr.name="y" attr.type="float" for="node" id="y"/>
<key attr.name="size" attr.type="float" for="node" id="size"/>
<key attr.name="Name" attr.type="string" for="node" id="name"/>
<key attr.name="Cluster" attr.type="int" for="node" id="cluster"/>
<key attr.name="Harmonic Centrality (HC)" attr.type="double" for="node" id="harmonicclosnesscentrality"/>
<key attr.name="Ranking by HC" attr.type="int" for="node" id="rankingbyharmonicclosnesscentrality"/>
<key attr.name="Hub-Bridge Centrality (HB)" attr.type="double" for="node" id="hubbridge"/>
<key attr.name="Ranking by HB" attr.type="int" for="node" id="rankingbyhubbridge"/>
<key attr.name="DbRef" attr.type="string[]" for="edge" id="xref"/>
<key attr.name="Distance" attr.type="double" for="edge" id="distance"/>
<graph edgedefault="undirected">
<node id="0">
<data key="label">Peptide</data>
<data key="name">starPep_00000</data>
<data key="cluster">15</data>
<data key="harmonicclosnesscentrality">231.6452213607788</data>
<data key="rankingbyharmonicclosnesscentrality">1</data>
<data key="hubbridge">64.22</data>
<data key="rankingbyhubbridge">51</data>
<data key="size">10.0</data>
<data key="r">115</data>
<data key="g">192</data>
<data key="b">0</data>
<data key="x">243.33942</data>
<data key="y">88.27893</data>
</node>
<node id="2">
<data key="label">Peptide</data>
<data key="name">starPep_00002</data>
<data key="cluster">10</data>
<data key="harmonicclosnesscentrality">0.0</data>
<data key="rankingbyharmonicclosnesscentrality">155</data>
<data key="hubbridge">0.0</data>
<data key="rankingbyhubbridge">155</data>
<data key="size">10.0</data>
<data key="r">192</data>
<data key="g">192</data>
<data key="b">192</data>
<data key="x">371.1324</data>
<data key="y">-291.0163</data>
</node>
<node id="4">
<data key="label">Peptide</data>
<data key="name">starPep_00004</data>
<data key="cluster">11</data>
<data key="harmonicclosnesscentrality">190.1142391183555</data>
<data key="rankingbyharmonicclosnesscentrality">24</data>
<data key="hubbridge">105.96000000000001</data>
<data key="rankingbyhubbridge">10</data>
<data key="size">10.0</data>
<data key="r">223</data>
<data key="g">137</data>
<data key="b">255</data>
<data key="x">184.73114</data>
<data key="y">-100.27716</data>
</node>
<node id="23">
<data key="label">Peptide</data>
<data key="name">starPep_00023</data>
<data key="cluster">9</data>
<data key="harmonicclosnesscentrality">168.00021094877138</data>
<data key="rankingbyharmonicclosnesscentrality">64</data>
<data key="hubbridge">82.80000000000001</data>
<data key="rankingbyhubbridge">29</data>
<data key="size">10.0</data>
<data key="r">0</data>
<data key="g">196</data>
<data key="b">255</data>
<data key="x">360.51715</data>
<data key="y">-100.658936</data>
</node>
<node id="25">
<data key="label">Peptide</data>
<data key="name">starPep_00025</data>
<data key="cluster">17</data>
<data key="harmonicclosnesscentrality">152.3994319047074</data>
<data key="rankingbyharmonicclosnesscentrality">91</data>
<data key="hubbridge">33.599999999999994</data>
<data key="rankingbyhubbridge">103</data>
<data key="size">10.0</data>
<data key="r">255</data>
<data key="g">136</data>
<data key="b">5</data>
<data key="x">203.0752</data>
<data key="y">-180.8982</data>
</node>
<node id="48">
<data key="label">Peptide</data>
<data key="name">starPep_00048</data>
<data key="cluster">9</data>
<data key="harmonicclosnesscentrality">206.64747893057253</data>
<data key="rankingbyharmonicclosnesscentrality">9</data>
<data key="hubbridge">117.36</data>
<data key="rankingbyhubbridge">7</data>
<data key="size">10.0</data>
<data key="r">0</data>
<data key="g">196</data>
<data key="b">255</data>
<data key="x">236.42279</data>
<data key="y">-154.34573</data>
</node>
<node id="49">
<data key="label">Peptide</data>
<data key="name">starPep_00049</data>
<data key="cluster">9</data>
<data key="harmonicclosnesscentrality">163.7637200735799</data>
<data key="rankingbyharmonicclosnesscentrality">74</data>
<data key="hubbridge">68.02000000000001</data>
<data key="rankingbyhubbridge">46</data>
<data key="size">10.0</data>
<data key="r">0</data>
<data key="g">196</data>
<data key="b">255</data>
<data key="x">418.36743</data>
<data key="y">-202.46445</data>
</node>
<node id="51">
<data key="label">Peptide</data>
<data key="name">starPep_00051</data>
<data key="cluster">4</data>
<data key="harmonicclosnesscentrality">197.90414638979053</data>
<data key="rankingbyharmonicclosnesscentrality">16</data>
<data key="hubbridge">38.970000000000006</data>
<data key="rankingbyhubbridge">84</data>
<data key="size">10.0</data>
<data key="r">255</data>
<data key="g">85</data>
<data key="b">132</data>
<data key="x">274.29865</data>
<data key="y">43.790466</data>
</node>
<node id="116">
<data key="label">Peptide</data>
<data key="name">starPep_00116</data>
<data key="cluster">7</data>
<data key="harmonicclosnesscentrality">171.29526450564578</data>
<data key="rankingbyharmonicclosnesscentrality">58</data>
<data key="hubbridge">21.119999999999997</data>
<data key="rankingbyhubbridge">123</data>
<data key="size">10.0</data>
<data key="r">0</data>
<data key="g">189</data>
<data key="b">148</data>
<data key="x">299.43365</data>
<data key="y">-222.29666</data>
</node>
<node id="193">
<data key="label">Peptide</data>
<data key="name">starPep_00193</data>
<data key="cluster">9</data>
<data key="harmonicclosnesscentrality">185.78828810522896</data>
<data key="rankingbyharmonicclosnesscentrality">30</data>
<data key="hubbridge">106.75</data>
<data key="rankingbyhubbridge">8</data>
<data key="size">10.0</data>
<data key="r">0</data>
<data key="g">196</data>
<data key="b">255</data>
<data key="x">367.70386</data>
<data key="y">126.882385</data>
</node>
<node id="297">
<data key="label">Peptide</data>
<data key="name">starPep_00297</data>
<data key="cluster">9</data>
<data key="harmonicclosnesscentrality">187.11297817355813</data>
<data key="rankingbyharmonicclosnesscentrality">29</data>
<data key="hubbridge">67.08999999999999</data>
<data key="rankingbyhubbridge">47</data>
<data key="size">10.0</data>
<data key="r">0</data>
<data key="g">196</data>
<data key="b">255</data>
<data key="x">321.00836</data>
<data key="y">-30.998993</data>
</node>
<node id="351">
<data key="label">Peptide</data>
<data key="name">starPep_00351</data>
<data key="cluster">9</data>
<data key="harmonicclosnesscentrality">147.18983452544055</data>
<data key="rankingbyharmonicclosnesscentrality">103</data>
<data key="hubbridge">32.6</data>
<data key="rankingbyhubbridge">107</data>
<data key="size">10.0</data>
<data key="r">0</data>
<data key="g">196</data>
<data key="b">255</data>
<data key="x">233.383</data>
<data key="y">-20.730042</data>
</node>
<node id="361">
<data key="label">Peptide</data>
<data key="name">starPep_00361</data>
<data key="cluster">9</data>
<data key="harmonicclosnesscentrality">211.93691633485162</data>
<data key="rankingbyharmonicclosnesscentrality">7</data>
<data key="hubbridge">92.93</data>
<data key="rankingbyhubbridge">17</data>
<data key="size">10.0</data>
<data key="r">0</data>
<data key="g">196</data>
<data key="b">255</data>
<data key="x">314.9416</data>
<data key="y">93.95508</data>
</node>
<node id="511">
<data key="label">Peptide</data>
<data key="name">starPep_00511</data>
<data key="cluster">9</data>
<data key="harmonicclosnesscentrality">149.16230007675483</data>
<data key="rankingbyharmonicclosnesscentrality">100</data>
<data key="hubbridge">32.89</data>
<data key="rankingbyhubbridge">105</data>
<data key="size">10.0</data>
<data key="r">0</data>
<data key="g">196</data>
<data key="b">255</data>
<data key="x">290.59387</data>
<data key="y">85.28589</data>
</node>
<node id="514">
<data key="label">Peptide</data>
<data key="name">starPep_00514</data>
<data key="cluster">11</data>
<data key="harmonicclosnesscentrality">153.92090486892587</data>
<data key="rankingbyharmonicclosnesscentrality">86</data>
<data key="hubbridge">75.86999999999999</data>
<data key="rankingbyhubbridge">35</data>
<data key="size">10.0</data>
<data key="r">223</data>
<data key="g">137</data>
<data key="b">255</data>
<data key="x">11.733185</data>
<data key="y">106.18121</data>
</node>
<node id="522">
<data key="label">Peptide</data>
<data key="name">starPep_00522</data>
<data key="cluster">17</data>
<data key="harmonicclosnesscentrality">155.6343389228225</data>
<data key="rankingbyharmonicclosnesscentrality">84</data>
<data key="hubbridge">52.63</data>
<data key="rankingbyhubbridge">67</data>
<data key="size">10.0</data>
<data key="r">255</data>
<data key="g">136</data>
<data key="b">5</data>
<data key="x">147.87073</data>
<data key="y">-36.16919</data>
</node>
<node id="527">
<data key="label">Peptide</data>
<data key="name">starPep_00527</data>
<data key="cluster">11</data>
<data key="harmonicclosnesscentrality">152.3502883240069</data>
<data key="rankingbyharmonicclosnesscentrality">92</data>
<data key="hubbridge">75.55</data>
<data key="rankingbyhubbridge">36</data>
<data key="size">10.0</data>
<data key="r">223</data>
<data key="g">137</data>
<data key="b">255</data>
<data key="x">288.92236</data>
<data key="y">361.81592</data>
</node>
<node id="561">
<data key="label">Peptide</data>
<data key="name">starPep_00561</data>
<data key="cluster">9</data>
<data key="harmonicclosnesscentrality">197.41646007531048</data>
<data key="rankingbyharmonicclosnesscentrality">17</data>
<data key="hubbridge">86.32000000000001</data>
<data key="rankingbyhubbridge">21</data>
<data key="size">10.0</data>
<data key="r">0</data>
<data key="g">196</data>
<data key="b">255</data>
<data key="x">276.03668</data>
<data key="y">14.727844</data>
</node>
<node id="640">
<data key="label">Peptide</data>
<data key="name">starPep_00640</data>
<data key="cluster">9</data>
<data key="harmonicclosnesscentrality">176.10047541758058</data>
<data key="rankingbyharmonicclosnesscentrality">46</data>
<data key="hubbridge">84.14999999999999</data>
<data key="rankingbyhubbridge">25</data>
<data key="size">10.0</data>
<data key="r">0</data>
<data key="g">196</data>
<data key="b">255</data>
<data key="x">234.14679</data>
<data key="y">290.01465</data>
</node>
<node id="1143">
<data key="label">Peptide</data>
<data key="name">starPep_01143</data>
<data key="cluster">17</data>
<data key="harmonicclosnesscentrality">111.2650326756603</data>
<data key="rankingbyharmonicclosnesscentrality">139</data>
<data key="hubbridge">14.950000000000001</data>
<data key="rankingbyhubbridge">142</data>
<data key="size">10.0</data>
<data key="r">255</data>
<data key="g">136</data>
<data key="b">5</data>
<data key="x">212.55829</data>
<data key="y">120.661316</data>
</node>
<node id="1468">
<data key="label">Peptide</data>
<data key="name">starPep_01468</data>
<data key="cluster">9</data>
<data key="harmonicclosnesscentrality">164.90558795058732</data>
<data key="rankingbyharmonicclosnesscentrality">69</data>
<data key="hubbridge">68.67999999999999</data>
<data key="rankingbyhubbridge">44</data>
<data key="size">10.0</data>
<data key="r">0</data>
<data key="g">196</data>
<data key="b">255</data>
<data key="x">318.72284</data>
<data key="y">222.1983</data>
</node>
<node id="2379">
<data key="label">Peptide</data>
<data key="name">starPep_02379</data>
<data key="cluster">17</data>
<data key="harmonicclosnesscentrality">210.85583521730823</data>
<data key="rankingbyharmonicclosnesscentrality">8</data>
<data key="hubbridge">69.10999999999999</data>
<data key="rankingbyhubbridge">42</data>
<data key="size">10.0</data>
<data key="r">255</data>
<data key="g">136</data>
<data key="b">5</data>
<data key="x">111.73566</data>
<data key="y">-109.75415</data>
</node>
<node id="2848">
<data key="label">Peptide</data>
<data key="name">starPep_02848</data>
<data key="cluster">11</data>
<data key="harmonicclosnesscentrality">168.15797067609452</data>
<data key="rankingbyharmonicclosnesscentrality">62</data>
<data key="hubbridge">76.56</data>
<data key="rankingbyhubbridge">34</data>
<data key="size">10.0</data>
<data key="r">223</data>
<data key="g">137</data>
<data key="b">255</data>
<data key="x">77.10565</data>
<data key="y">266.07648</data>
</node>
<node id="2888">
<data key="label">Peptide</data>
<data key="name">starPep_02888</data>
<data key="cluster">9</data>
<data key="harmonicclosnesscentrality">169.7630519431088</data>
<data key="rankingbyharmonicclosnesscentrality">59</data>
<data key="hubbridge">54.19</data>
<data key="rankingbyhubbridge">65</data>
<data key="size">10.0</data>
<data key="r">0</data>
<data key="g">196</data>
<data key="b">255</data>
<data key="x">353.46484</data>
<data key="y">-166.9638</data>
</node>
<node id="3012">
<data key="label">Peptide</data>
<data key="name">starPep_03012</data>
<data key="cluster">11</data>
<data key="harmonicclosnesscentrality">194.4613462281598</data>
<data key="rankingbyharmonicclosnesscentrality">20</data>
<data key="hubbridge">81.81</data>
<data key="rankingbyhubbridge">30</data>
<data key="size">10.0</data>
<data key="r">223</data>
<data key="g">137</data>
<data key="b">255</data>
<data key="x">372.45013</data>
<data key="y">42.988403</data>
</node>
<node id="3322">
<data key="label">Peptide</data>
<data key="name">starPep_03322</data>
<data key="cluster">11</data>
<data key="harmonicclosnesscentrality">169.35026157743374</data>
<data key="rankingbyharmonicclosnesscentrality">60</data>
<data key="hubbridge">26.07</data>
<data key="rankingbyhubbridge">115</data>
<data key="size">10.0</data>
<data key="r">223</data>
<data key="g">137</data>
<data key="b">255</data>
<data key="x">343.7104</data>
<data key="y">308.3393</data>
</node>
<node id="3429">
<data key="label">Peptide</data>
<data key="name">starPep_03429</data>
<data key="cluster">11</data>
<data key="harmonicclosnesscentrality">141.55567759449949</data>
<data key="rankingbyharmonicclosnesscentrality">114</data>
<data key="hubbridge">55.88999999999999</data>
<data key="rankingbyhubbridge">62</data>
<data key="size">10.0</data>
<data key="r">223</data>
<data key="g">137</data>
<data key="b">255</data>
<data key="x">57.499023</data>
<data key="y">489.9151</data>
</node>
<node id="3668">
<data key="label">Peptide</data>
<data key="name">starPep_03668</data>
<data key="cluster">4</data>
<data key="harmonicclosnesscentrality">225.01249766402128</data>
<data key="rankingbyharmonicclosnesscentrality">2</data>
<data key="hubbridge">98.67</data>
<data key="rankingbyhubbridge">15</data>
<data key="size">10.0</data>
<data key="r">255</data>
<data key="g">85</data>
<data key="b">132</data>
<data key="x">280.41608</data>
<data key="y">-103.59888</data>
</node>
<node id="4044">
<data key="label">Peptide</data>
<data key="name">starPep_04044</data>
<data key="cluster">13</data>
<data key="harmonicclosnesscentrality">0.0</data>
<data key="rankingbyharmonicclosnesscentrality">162</data>
<data key="hubbridge">0.0</data>
<data key="rankingbyhubbridge">162</data>
<data key="size">10.0</data>
<data key="r">192</data>
<data key="g">192</data>
<data key="b">192</data>
<data key="x">133.99841</data>
<data key="y">348.85663</data>
</node>
<node id="4101">
<data key="label">Peptide</data>
<data key="name">starPep_04101</data>
<data key="cluster">17</data>
<data key="harmonicclosnesscentrality">167.6060744991029</data>
<data key="rankingbyharmonicclosnesscentrality">66</data>
<data key="hubbridge">37.6</data>
<data key="rankingbyhubbridge">88</data>
<data key="size">10.0</data>
<data key="r">255</data>
<data key="g">136</data>
<data key="b">5</data>
<data key="x">231.09747</data>
<data key="y">-199.42404</data>
</node>
<node id="5305">
<data key="label">Peptide</data>
<data key="name">starPep_05305</data>
<data key="cluster">8</data>
<data key="harmonicclosnesscentrality">0.0</data>
<data key="rankingbyharmonicclosnesscentrality">163</data>
<data key="hubbridge">0.0</data>
<data key="rankingbyhubbridge">163</data>
<data key="size">10.0</data>
<data key="r">192</data>
<data key="g">192</data>
<data key="b">192</data>
<data key="x">-51.74292</data>
<data key="y">269.84827</data>
</node>
<node id="5317">
<data key="label">Peptide</data>
<data key="name">starPep_05317</data>
<data key="cluster">4</data>
<data key="harmonicclosnesscentrality">153.29821322573963</data>
<data key="rankingbyharmonicclosnesscentrality">89</data>
<data key="hubbridge">21.44</data>
<data key="rankingbyhubbridge">121</data>
<data key="size">10.0</data>
<data key="r">255</data>
<data key="g">85</data>
<data key="b">132</data>
<data key="x">90.561646</data>
<data key="y">-142.64941</data>
</node>
<node id="5561">
<data key="label">Peptide</data>
<data key="name">starPep_05561</data>
<data key="cluster">4</data>
<data key="harmonicclosnesscentrality">203.6888568159726</data>
<data key="rankingbyharmonicclosnesscentrality">11</data>
<data key="hubbridge">48.2</data>
<data key="rankingbyhubbridge">71</data>
<data key="size">10.0</data>
<data key="r">255</data>
<data key="g">85</data>
<data key="b">132</data>
<data key="x">302.48663</data>
<data key="y">181.57056</data>
</node>
<node id="6111">
<data key="label">Peptide</data>
<data key="name">starPep_06111</data>
<data key="cluster">14</data>
<data key="harmonicclosnesscentrality">132.20129107118981</data>
<data key="rankingbyharmonicclosnesscentrality">127</data>
<data key="hubbridge">47.15</data>
<data key="rankingbyhubbridge">72</data>
<data key="size">10.0</data>
<data key="r">76</data>
<data key="g">70</data>
<data key="b">62</data>
<data key="x">-351.56815</data>
<data key="y">139.86853</data>
</node>
<node id="7526">
<data key="label">Peptide</data>
<data key="name">starPep_07526</data>
<data key="cluster">17</data>
<data key="harmonicclosnesscentrality">187.75026071817715</data>
<data key="rankingbyharmonicclosnesscentrality">27</data>
<data key="hubbridge">99.01</data>
<data key="rankingbyhubbridge">14</data>
<data key="size">10.0</data>
<data key="r">255</data>
<data key="g">136</data>
<data key="b">5</data>
<data key="x">37.994507</data>
<data key="y">44.246582</data>
</node>
<node id="7864">
<data key="label">Peptide</data>
<data key="name">starPep_07864</data>
<data key="cluster">11</data>
<data key="harmonicclosnesscentrality">199.9861893672563</data>
<data key="rankingbyharmonicclosnesscentrality">15</data>
<data key="hubbridge">104.68</data>
<data key="rankingbyhubbridge">12</data>
<data key="size">10.0</data>
<data key="r">223</data>
<data key="g">137</data>
<data key="b">255</data>
<data key="x">194.71149</data>
<data key="y">-81.21173</data>
</node>
<node id="7895">
<data key="label">Peptide</data>
<data key="name">starPep_07895</data>
<data key="cluster">15</data>
<data key="harmonicclosnesscentrality">223.66142775653043</data>
<data key="rankingbyharmonicclosnesscentrality">3</data>
<data key="hubbridge">131.96</data>
<data key="rankingbyhubbridge">4</data>
<data key="size">10.0</data>
<data key="r">115</data>
<data key="g">192</data>
<data key="b">0</data>
<data key="x">-259.64478</data>
<data key="y">-83.67392</data>
</node>
<node id="8271">
<data key="label">Peptide</data>
<data key="name">starPep_08271</data>
<data key="cluster">14</data>
<data key="harmonicclosnesscentrality">134.32500591918281</data>
<data key="rankingbyharmonicclosnesscentrality">125</data>
<data key="hubbridge">18.8</data>
<data key="rankingbyhubbridge">129</data>
<data key="size">10.0</data>
<data key="r">76</data>
<data key="g">70</data>
<data key="b">62</data>
<data key="x">-0.6505432</data>
<data key="y">287.28217</data>
</node>
<node id="8351">
<data key="label">Peptide</data>
<data key="name">starPep_08351</data>
<data key="cluster">7</data>
<data key="harmonicclosnesscentrality">125.02265924666096</data>
<data key="rankingbyharmonicclosnesscentrality">133</data>
<data key="hubbridge">11.120000000000001</data>
<data key="rankingbyhubbridge">144</data>
<data key="size">10.0</data>
<data key="r">0</data>
<data key="g">189</data>
<data key="b">148</data>
<data key="x">362.03998</data>
<data key="y">-271.17844</data>
</node>
<node id="8392">
<data key="label">Peptide</data>
<data key="name">starPep_08392</data>
<data key="cluster">17</data>
<data key="harmonicclosnesscentrality">187.89615198826993</data>
<data key="rankingbyharmonicclosnesscentrality">26</data>
<data key="hubbridge">60.13</data>
<data key="rankingbyhubbridge">56</data>
<data key="size">10.0</data>
<data key="r">255</data>
<data key="g">136</data>
<data key="b">5</data>
<data key="x">221.5401</data>
<data key="y">215.7818</data>
</node>
<node id="8958">
<data key="label">Peptide</data>
<data key="name">starPep_08958</data>
<data key="cluster">15</data>
<data key="harmonicclosnesscentrality">188.68441432367763</data>
<data key="rankingbyharmonicclosnesscentrality">25</data>
<data key="hubbridge">65.6</data>
<data key="rankingbyhubbridge">49</data>
<data key="size">10.0</data>
<data key="r">115</data>
<data key="g">192</data>
<data key="b">0</data>
<data key="x">19.858887</data>
<data key="y">267.65955</data>
</node>
<node id="9259">
<data key="label">Peptide</data>
<data key="name">starPep_09259</data>
<data key="cluster">17</data>
<data key="harmonicclosnesscentrality">133.6699685520564</data>
<data key="rankingbyharmonicclosnesscentrality">126</data>
<data key="hubbridge">30.130000000000003</data>
<data key="rankingbyhubbridge">113</data>
<data key="size">10.0</data>
<data key="r">255</data>
<data key="g">136</data>
<data key="b">5</data>
<data key="x">3.1620483</data>
<data key="y">257.56128</data>
</node>
<node id="9517">
<data key="label">Peptide</data>
<data key="name">starPep_09517</data>
<data key="cluster">15</data>
<data key="harmonicclosnesscentrality">179.34938301222724</data>
<data key="rankingbyharmonicclosnesscentrality">41</data>
<data key="hubbridge">100.35999999999999</data>
<data key="rankingbyhubbridge">13</data>
<data key="size">10.0</data>
<data key="r">115</data>
<data key="g">192</data>
<data key="b">0</data>
<data key="x">-251.25334</data>
<data key="y">81.790955</data>
</node>
<node id="9905">
<data key="label">Peptide</data>
<data key="name">starPep_09905</data>
<data key="cluster">17</data>
<data key="harmonicclosnesscentrality">174.05478606903534</data>
<data key="rankingbyharmonicclosnesscentrality">53</data>
<data key="hubbridge">21.02</data>
<data key="rankingbyhubbridge">124</data>
<data key="size">10.0</data>
<data key="r">255</data>
<data key="g">136</data>
<data key="b">5</data>
<data key="x">125.11499</data>
<data key="y">-40.87854</data>
</node>
<node id="9934">
<data key="label">Peptide</data>
<data key="name">starPep_09934</data>
<data key="cluster">16</data>
<data key="harmonicclosnesscentrality">0.0</data>
<data key="rankingbyharmonicclosnesscentrality">169</data>
<data key="hubbridge">0.0</data>
<data key="rankingbyhubbridge">169</data>
<data key="size">10.0</data>
<data key="r">192</data>
<data key="g">192</data>
<data key="b">192</data>
<data key="x">151.82202</data>
<data key="y">481.60114</data>
</node>
<node id="10637">
<data key="label">Peptide</data>
<data key="name">starPep_10637</data>
<data key="cluster">1</data>
<data key="harmonicclosnesscentrality">0.0</data>
<data key="rankingbyharmonicclosnesscentrality">171</data>
<data key="hubbridge">0.0</data>
<data key="rankingbyhubbridge">171</data>
<data key="size">10.0</data>
<data key="r">192</data>
<data key="g">192</data>
<data key="b">192</data>
<data key="x">189.28381</data>
<data key="y">107.86212</data>
</node>
<node id="11067">
<data key="label">Peptide</data>
<data key="name">starPep_11067</data>
<data key="cluster">17</data>
<data key="harmonicclosnesscentrality">149.17967965272493</data>
<data key="rankingbyharmonicclosnesscentrality">99</data>
<data key="hubbridge">32.68</data>
<data key="rankingbyhubbridge">106</data>
<data key="size">10.0</data>
<data key="r">255</data>
<data key="g">136</data>
<data key="b">5</data>
<data key="x">168.80078</data>
<data key="y">401.96332</data>
</node>
<node id="11825">
<data key="label">Peptide</data>
<data key="name">starPep_11825</data>
<data key="cluster">17</data>
<data key="harmonicclosnesscentrality">139.26977879247522</data>
<data key="rankingbyharmonicclosnesscentrality">117</data>
<data key="hubbridge">47.15</data>
<data key="rankingbyhubbridge">73</data>
<data key="size">10.0</data>
<data key="r">255</data>
<data key="g">136</data>
<data key="b">5</data>
<data key="x">105.9043</data>
<data key="y">185.38654</data>
</node>
<node id="12008">
<data key="label">Peptide</data>
<data key="name">starPep_12008</data>
<data key="cluster">7</data>
<data key="harmonicclosnesscentrality">155.76073509499145</data>
<data key="rankingbyharmonicclosnesscentrality">83</data>
<data key="hubbridge">17.8</data>
<data key="rankingbyhubbridge">131</data>
<data key="size">10.0</data>
<data key="r">0</data>
<data key="g">189</data>
<data key="b">148</data>
<data key="x">420.08038</data>
<data key="y">-246.09634</data>
</node>
<node id="12021">
<data key="label">Peptide</data>
<data key="name">starPep_12021</data>
<data key="cluster">4</data>
<data key="harmonicclosnesscentrality">146.35135435453205</data>
<data key="rankingbyharmonicclosnesscentrality">105</data>
<data key="hubbridge">21.0</data>
<data key="rankingbyhubbridge">125</data>
<data key="size">10.0</data>
<data key="r">255</data>
<data key="g">85</data>
<data key="b">132</data>
<data key="x">448.42456</data>
<data key="y">-259.90088</data>
</node>
<node id="12035">
<data key="label">Peptide</data>
<data key="name">starPep_12035</data>
<data key="cluster">9</data>
<data key="harmonicclosnesscentrality">167.61827417712098</data>
<data key="rankingbyharmonicclosnesscentrality">65</data>
<data key="hubbridge">65.32000000000001</data>
<data key="rankingbyhubbridge">50</data>
<data key="size">10.0</data>
<data key="r">0</data>
<data key="g">196</data>
<data key="b">255</data>
<data key="x">344.90698</data>
<data key="y">111.56714</data>
</node>
<node id="12770">
<data key="label">Peptide</data>
<data key="name">starPep_12770</data>
<data key="cluster">15</data>
<data key="harmonicclosnesscentrality">201.11491017773938</data>
<data key="rankingbyharmonicclosnesscentrality">14</data>
<data key="hubbridge">118.04</data>
<data key="rankingbyhubbridge">6</data>
<data key="size">10.0</data>
<data key="r">115</data>
<data key="g">192</data>
<data key="b">0</data>
<data key="x">-225.64667</data>
<data key="y">67.69391</data>
</node>
<node id="13234">
<data key="label">Peptide</data>
<data key="name">starPep_13234</data>
<data key="cluster">7</data>
<data key="harmonicclosnesscentrality">163.18078408453295</data>
<data key="rankingbyharmonicclosnesscentrality">75</data>
<data key="hubbridge">20.479999999999997</data>
<data key="rankingbyhubbridge">127</data>
<data key="size">10.0</data>
<data key="r">0</data>
<data key="g">189</data>
<data key="b">148</data>
<data key="x">133.07037</data>
<data key="y">-421.72064</data>
</node>
<node id="13517">
<data key="label">Peptide</data>
<data key="name">starPep_13517</data>
<data key="cluster">15</data>
<data key="harmonicclosnesscentrality">201.17021488561141</data>
<data key="rankingbyharmonicclosnesscentrality">12</data>
<data key="hubbridge">83.23</data>
<data key="rankingbyhubbridge">28</data>
<data key="size">10.0</data>
<data key="r">115</data>
<data key="g">192</data>
<data key="b">0</data>
<data key="x">-152.98123</data>
<data key="y">-16.740143</data>
</node>
<edge id="0-51" label="similarity" source="0" target="51">
<data key="edgelabel">similarity</data>
<data key="weight">0.79</data>
<data key="xref">[Ljava.lang.String;@3404bc16</data>
<data key="distance">0.6528603318893466</data>
</edge>
<edge id="0-48" label="similarity" source="0" target="48">
<data key="edgelabel">similarity</data>
<data key="weight">0.74</data>
<data key="xref">[Ljava.lang.String;@3404bc16</data>
<data key="distance">0.8300618849180056</data>
</edge>
<edge id="0-3668" label="similarity" source="0" target="3668">
<data key="edgelabel">similarity</data>
<data key="weight">0.73</data>
<data key="xref">[Ljava.lang.String;@3404bc16</data>
<data key="distance">0.865608206681872</data>
</edge>
<edge id="8392-0" label="similarity" source="8392" target="0">
<data key="edgelabel">similarity</data>
<data key="weight">0.74</data>
<data key="xref">[Ljava.lang.String;@3404bc16</data>
<data key="distance">0.8245766839796378</data>
</edge>
<edge id="5561-0" label="similarity" source="5561" target="0">
<data key="edgelabel">similarity</data>
<data key="weight">0.76</data>
<data key="xref">[Ljava.lang.String;@3404bc16</data>
<data key="distance">0.7612022472210899</data>
</edge>
<edge id="3322-0" label="similarity" source="3322" target="0">
<data key="edgelabel">similarity</data>
<data key="weight">0.72</data>
<data key="xref">[Ljava.lang.String;@3404bc16</data>
<data key="distance">0.9005997506818829</data>
</edge>
<edge id="361-0" label="similarity" source="361" target="0">
<data key="edgelabel">similarity</data>
<data key="weight">0.77</data>
<data key="xref">[Ljava.lang.String;@3404bc16</data>
<data key="distance">0.7244748460791555</data>
</edge>
<edge id="4-3012" label="similarity" source="4" target="3012">
<data key="edgelabel">similarity</data>
<data key="weight">0.71</data>
<data key="xref">[Ljava.lang.String;@3404bc16</data>
<data key="distance">0.9334541606548038</data>
</edge>
<edge id="4-2848" label="similarity" source="4" target="2848">
<data key="edgelabel">similarity</data>
<data key="weight">0.66</data>
<data key="xref">[Ljava.lang.String;@3404bc16</data>
<data key="distance">1.0940847718345275</data>
</edge>
<edge id="9905-4" label="similarity" source="9905" target="4">
<data key="edgelabel">similarity</data>
<data key="weight">0.76</data>
<data key="xref">[Ljava.lang.String;@3404bc16</data>
<data key="distance">0.7568181192440843</data>
</edge>
<edge id="4101-4" label="similarity" source="4101" target="4">
<data key="edgelabel">similarity</data>
<data key="weight">0.68</data>
<data key="xref">[Ljava.lang.String;@3404bc16</data>
<data key="distance">1.0052272384386056</data>
</edge>
<edge id="2888-4" label="similarity" source="2888" target="4">
<data key="edgelabel">similarity</data>
<data key="weight">0.66</data>
<data key="xref">[Ljava.lang.String;@3404bc16</data>
<data key="distance">1.097983253571142</data>
</edge>
<edge id="7864-4" label="similarity" source="7864" target="4">
<data key="edgelabel">similarity</data>
<data key="weight">0.74</data>
<data key="xref">[Ljava.lang.String;@3404bc16</data>
<data key="distance">0.8413827752826275</data>
</edge>
<edge id="23-2888" label="similarity" source="23" target="2888">
<data key="edgelabel">similarity</data>
<data key="weight">0.77</data>
<data key="xref">[Ljava.lang.String;@3404bc16</data>
<data key="distance">0.7462885644994323</data>
</edge>
<edge id="23-561" label="similarity" source="23" target="561">
<data key="edgelabel">similarity</data>
<data key="weight">0.76</data>
<data key="xref">[Ljava.lang.String;@3404bc16</data>
<data key="distance">0.7786474420730015</data>
</edge>
<edge id="23-193" label="similarity" source="23" target="193">
<data key="edgelabel">similarity</data>
<data key="weight">0.65</data>
<data key="xref">[Ljava.lang.String;@3404bc16</data>
<data key="distance">1.1217895917442748</data>
</edge>
<edge id="49-23" label="similarity" source="49" target="23">
<data key="edgelabel">similarity</data>
<data key="weight">0.74</data>
<data key="xref">[Ljava.lang.String;@3404bc16</data>
<data key="distance">0.8148910447406537</data>
</edge>
<edge id="351-23" label="similarity" source="351" target="23">
<data key="edgelabel">similarity</data>
<data key="weight">0.68</data>
<data key="xref">[Ljava.lang.String;@3404bc16</data>
<data key="distance">1.0078941047040937</data>
</edge>
<edge id="25-561" label="similarity" source="25" target="561">
<data key="edgelabel">similarity</data>
<data key="weight">0.7</data>
<data key="xref">[Ljava.lang.String;@3404bc16</data>
<data key="distance">0.9610355181460112</data>
</edge>
<edge id="4101-25" label="similarity" source="4101" target="25">
<data key="edgelabel">similarity</data>
<data key="weight">0.67</data>
<data key="xref">[Ljava.lang.String;@3404bc16</data>
<data key="distance">1.0631751855516625</data>
</edge>
<edge id="48-49" label="similarity" source="48" target="49">
<data key="edgelabel">similarity</data>
<data key="weight">0.72</data>
<data key="xref">[Ljava.lang.String;@3404bc16</data>
<data key="distance">0.8894502150056074</data>
</edge>
<edge id="48-116" label="similarity" source="48" target="116">
<data key="edgelabel">similarity</data>
<data key="weight">0.7</data>
<data key="xref">[Ljava.lang.String;@3404bc16</data>
<data key="distance">0.9444445030815738</data>
</edge>
<edge id="48-12035" label="similarity" source="48" target="12035">
<data key="edgelabel">similarity</data>
<data key="weight">0.68</data>
<data key="xref">[Ljava.lang.String;@3404bc16</data>
<data key="distance">1.0128197110839654</data>
</edge>
<edge id="48-351" label="similarity" source="48" target="351">
<data key="edgelabel">similarity</data>
<data key="weight">0.68</data>
<data key="xref">[Ljava.lang.String;@3404bc16</data>
<data key="distance">1.031506665763697</data>
</edge>
<edge id="2379-48" label="similarity" source="2379" target="48">
<data key="edgelabel">similarity</data>
<data key="weight">0.71</data>
<data key="xref">[Ljava.lang.String;@3404bc16</data>
<data key="distance">0.9254072327431041</data>
</edge>
<edge id="2888-48" label="similarity" source="2888" target="48">
<data key="edgelabel">similarity</data>
<data key="weight">0.73</data>
<data key="xref">[Ljava.lang.String;@3404bc16</data>
<data key="distance">0.8511320638054163</data>
</edge>
<edge id="49-12008" label="similarity" source="49" target="12008">
<data key="edgelabel">similarity</data>
<data key="weight">0.69</data>
<data key="xref">[Ljava.lang.String;@3404bc16</data>
<data key="distance">0.9773754126941082</data>
</edge>
<edge id="49-511" label="similarity" source="49" target="511">
<data key="edgelabel">similarity</data>
<data key="weight">0.67</data>
<data key="xref">[Ljava.lang.String;@3404bc16</data>
<data key="distance">1.0449421603027902</data>
</edge>
<edge id="49-522" label="similarity" source="49" target="522">
<data key="edgelabel">similarity</data>
<data key="weight">0.67</data>
<data key="xref">[Ljava.lang.String;@3404bc16</data>
<data key="distance">1.0560006534671866</data>
</edge>
<edge id="3668-51" label="similarity" source="3668" target="51">
<data key="edgelabel">similarity</data>
<data key="weight">0.72</data>
<data key="xref">[Ljava.lang.String;@3404bc16</data>
<data key="distance">0.8933956673528839</data>
</edge>
<edge id="116-561" label="similarity" source="116" target="561">
<data key="edgelabel">similarity</data>
<data key="weight">0.73</data>
<data key="xref">[Ljava.lang.String;@3404bc16</data>
<data key="distance">0.8438840487221749</data>
</edge>
<edge id="116-2888" label="similarity" source="116" target="2888">
<data key="edgelabel">similarity</data>
<data key="weight">0.69</data>
<data key="xref">[Ljava.lang.String;@3404bc16</data>
<data key="distance">0.9782589023230419</data>
</edge>
<edge id="193-5561" label="similarity" source="193" target="5561">
<data key="edgelabel">similarity</data>
<data key="weight">0.75</data>
<data key="xref">[Ljava.lang.String;@3404bc16</data>
<data key="distance">0.7942907950048552</data>
</edge>
<edge id="193-640" label="similarity" source="193" target="640">
<data key="edgelabel">similarity</data>
<data key="weight">0.72</data>
<data key="xref">[Ljava.lang.String;@3404bc16</data>
<data key="distance">0.8897153966519997</data>
</edge>
<edge id="297-3668" label="similarity" source="297" target="3668">
<data key="edgelabel">similarity</data>
<data key="weight">0.8</data>
<data key="xref">[Ljava.lang.String;@3404bc16</data>
<data key="distance">0.6402667183513431</data>
</edge>
<edge id="361-297" label="similarity" source="361" target="297">
<data key="edgelabel">similarity</data>
<data key="weight">0.76</data>
<data key="xref">[Ljava.lang.String;@3404bc16</data>
<data key="distance">0.7579002286914058</data>
</edge>
<edge id="351-522" label="similarity" source="351" target="522">
<data key="edgelabel">similarity</data>
<data key="weight">0.66</data>
<data key="xref">[Ljava.lang.String;@3404bc16</data>
<data key="distance">1.0836162116530048</data>
</edge>
<edge id="361-3012" label="similarity" source="361" target="3012">
<data key="edgelabel">similarity</data>
<data key="weight">0.77</data>
<data key="xref">[Ljava.lang.String;@3404bc16</data>
<data key="distance">0.7259466609275276</data>
</edge>
<edge id="361-561" label="similarity" source="361" target="561">
<data key="edgelabel">similarity</data>
<data key="weight">0.72</data>
<data key="xref">[Ljava.lang.String;@3404bc16</data>
<data key="distance">0.8846371873817404</data>
</edge>
<edge id="361-640" label="similarity" source="361" target="640">
<data key="edgelabel">similarity</data>
<data key="weight">0.67</data>
<data key="xref">[Ljava.lang.String;@3404bc16</data>
<data key="distance">1.0506221413690187</data>
</edge>
<edge id="511-561" label="similarity" source="511" target="561">
<data key="edgelabel">similarity</data>
<data key="weight">0.76</data>
<data key="xref">[Ljava.lang.String;@3404bc16</data>
<data key="distance">0.7700506343972203</data>
</edge>
<edge id="522-7864" label="similarity" source="522" target="7864">
<data key="edgelabel">similarity</data>
<data key="weight">0.65</data>
<data key="xref">[Ljava.lang.String;@3404bc16</data>
<data key="distance">1.1150244701570584</data>
</edge>
<edge id="1143-522" label="similarity" source="1143" target="522">
<data key="edgelabel">similarity</data>
<data key="weight">0.65</data>
<data key="xref">[Ljava.lang.String;@3404bc16</data>
<data key="distance">1.1092668065931472</data>
</edge>
<edge id="3012-527" label="similarity" source="3012" target="527">
<data key="edgelabel">similarity</data>
<data key="weight">0.65</data>
<data key="xref">[Ljava.lang.String;@3404bc16</data>
<data key="distance">1.1209090299287978</data>
</edge>
<edge id="7526-561" label="similarity" source="7526" target="561">
<data key="edgelabel">similarity</data>
<data key="weight">0.69</data>
<data key="xref">[Ljava.lang.String;@3404bc16</data>
<data key="distance">0.9834961449320582</data>
</edge>
<edge id="12035-561" label="similarity" source="12035" target="561">
<data key="edgelabel">similarity</data>
<data key="weight">0.75</data>
<data key="xref">[Ljava.lang.String;@3404bc16</data>
<data key="distance">0.7843480360172913</data>
</edge>
<edge id="7864-561" label="similarity" source="7864" target="561">
<data key="edgelabel">similarity</data>
<data key="weight">0.72</data>
<data key="xref">[Ljava.lang.String;@3404bc16</data>
<data key="distance">0.8859614582809461</data>
</edge>
<edge id="640-1468" label="similarity" source="640" target="1468">
<data key="edgelabel">similarity</data>
<data key="weight">0.71</data>
<data key="xref">[Ljava.lang.String;@3404bc16</data>
<data key="distance">0.9170576707958453</data>
</edge>
<edge id="8958-640" label="similarity" source="8958" target="640">
<data key="edgelabel">similarity</data>
<data key="weight">0.68</data>
<data key="xref">[Ljava.lang.String;@3404bc16</data>
<data key="distance">1.0335396061309208</data>
</edge>
<edge id="12035-640" label="similarity" source="12035" target="640">
<data key="edgelabel">similarity</data>
<data key="weight">0.66</data>
<data key="xref">[Ljava.lang.String;@3404bc16</data>
<data key="distance">1.0752428831625713</data>
</edge>
<edge id="5561-1468" label="similarity" source="5561" target="1468">
<data key="edgelabel">similarity</data>
<data key="weight">0.76</data>
<data key="xref">[Ljava.lang.String;@3404bc16</data>
<data key="distance">0.761466312216334</data>
</edge>
<edge id="2379-3668" label="similarity" source="2379" target="3668">
<data key="edgelabel">similarity</data>
<data key="weight">0.71</data>
<data key="xref">[Ljava.lang.String;@3404bc16</data>
<data key="distance">0.9089213552716937</data>
</edge>
<edge id="2379-7895" label="similarity" source="2379" target="7895">
<data key="edgelabel">similarity</data>
<data key="weight">0.66</data>
<data key="xref">[Ljava.lang.String;@3404bc16</data>
<data key="distance">1.0740402573364218</data>
</edge>
<edge id="7526-2379" label="similarity" source="7526" target="2379">
<data key="edgelabel">similarity</data>
<data key="weight">0.67</data>
<data key="xref">[Ljava.lang.String;@3404bc16</data>
<data key="distance">1.0559470232166468</data>
</edge>
<edge id="9905-2379" label="similarity" source="9905" target="2379">
<data key="edgelabel">similarity</data>
<data key="weight">0.73</data>
<data key="xref">[Ljava.lang.String;@3404bc16</data>
<data key="distance">0.8752155261078476</data>
</edge>
<edge id="2848-3429" label="similarity" source="2848" target="3429">
<data key="edgelabel">similarity</data>
<data key="weight">0.67</data>
<data key="xref">[Ljava.lang.String;@3404bc16</data>
<data key="distance">1.0397435788501659</data>
</edge>
<edge id="8958-2848" label="similarity" source="8958" target="2848">
<data key="edgelabel">similarity</data>
<data key="weight">0.65</data>
<data key="xref">[Ljava.lang.String;@3404bc16</data>
<data key="distance">1.1156609229837715</data>
</edge>
<edge id="8392-2848" label="similarity" source="8392" target="2848">
<data key="edgelabel">similarity</data>
<data key="weight">0.75</data>
<data key="xref">[Ljava.lang.String;@3404bc16</data>
<data key="distance">0.8077927263778549</data>
</edge>
<edge id="3012-3668" label="similarity" source="3012" target="3668">
<data key="edgelabel">similarity</data>
<data key="weight">0.76</data>
<data key="xref">[Ljava.lang.String;@3404bc16</data>
<data key="distance">0.7528434059481169</data>
</edge>
<edge id="3668-4101" label="similarity" source="3668" target="4101">
<data key="edgelabel">similarity</data>
<data key="weight">0.66</data>
<data key="xref">[Ljava.lang.String;@3404bc16</data>
<data key="distance">1.0975471244363177</data>
</edge>
<edge id="5317-3668" label="similarity" source="5317" target="3668">
<data key="edgelabel">similarity</data>
<data key="weight">0.68</data>
<data key="xref">[Ljava.lang.String;@3404bc16</data>
<data key="distance">1.0028568527266184</data>
</edge>
<edge id="12021-3668" label="similarity" source="12021" target="3668">
<data key="edgelabel">similarity</data>
<data key="weight">0.65</data>
<data key="xref">[Ljava.lang.String;@3404bc16</data>
<data key="distance">1.1164193529842792</data>
</edge>
<edge id="7864-3668" label="similarity" source="7864" target="3668">
<data key="edgelabel">similarity</data>
<data key="weight">0.77</data>
<data key="xref">[Ljava.lang.String;@3404bc16</data>
<data key="distance">0.7368758454760342</data>
</edge>
<edge id="7526-11067" label="similarity" source="7526" target="11067">
<data key="edgelabel">similarity</data>
<data key="weight">0.69</data>
<data key="xref">[Ljava.lang.String;@3404bc16</data>
<data key="distance">0.9940938342134902</data>
</edge>
<edge id="7526-9259" label="similarity" source="7526" target="9259">
<data key="edgelabel">similarity</data>
<data key="weight">0.65</data>
<data key="xref">[Ljava.lang.String;@3404bc16</data>
<data key="distance">1.1153136425058168</data>
</edge>
<edge id="7895-13517" label="similarity" source="7895" target="13517">
<data key="edgelabel">similarity</data>
<data key="weight">0.82</data>
<data key="xref">[Ljava.lang.String;@3404bc16</data>
<data key="distance">0.5589046867234718</data>
</edge>
<edge id="7895-9517" label="similarity" source="7895" target="9517">
<data key="edgelabel">similarity</data>
<data key="weight">0.7</data>
<data key="xref">[Ljava.lang.String;@3404bc16</data>
<data key="distance">0.953990941825674</data>
</edge>
<edge id="8958-8271" label="similarity" source="8958" target="8271">
<data key="edgelabel">similarity</data>
<data key="weight">0.66</data>
<data key="xref">[Ljava.lang.String;@3404bc16</data>
<data key="distance">1.0928130951566102</data>
</edge>
<edge id="8351-12008" label="similarity" source="8351" target="12008">
<data key="edgelabel">similarity</data>
<data key="weight">0.73</data>
<data key="xref">[Ljava.lang.String;@3404bc16</data>
<data key="distance">0.8515383005890858</data>
</edge>
<edge id="8392-11825" label="similarity" source="8392" target="11825">
<data key="edgelabel">similarity</data>
<data key="weight">0.69</data>
<data key="xref">[Ljava.lang.String;@3404bc16</data>
<data key="distance">0.9947366714610775</data>
</edge>
<edge id="12770-8958" label="similarity" source="12770" target="8958">
<data key="edgelabel">similarity</data>
<data key="weight">0.66</data>
<data key="xref">[Ljava.lang.String;@3404bc16</data>
<data key="distance">1.0913491925789736</data>
</edge>
<edge id="9259-11825" label="similarity" source="9259" target="11825">
<data key="edgelabel">similarity</data>
<data key="weight">0.66</data>
<data key="xref">[Ljava.lang.String;@3404bc16</data>
<data key="distance">1.0858296891454151</data>
</edge>
<edge id="12770-9517" label="similarity" source="12770" target="9517">
<data key="edgelabel">similarity</data>
<data key="weight">0.7</data>
<data key="xref">[Ljava.lang.String;@3404bc16</data>
<data key="distance">0.945414207349434</data>
</edge>
<edge id="13517-12770" label="similarity" source="13517" target="12770">
<data key="edgelabel">similarity</data>
<data key="weight">0.78</data>
<data key="xref">[Ljava.lang.String;@3404bc16</data>
<data key="distance">0.6869802911913857</data>
</edge>
</graph>
</graphml>
