# Supplementary material for: Complex Networks Analyses of Antibiofilm Peptides: An Emerging Tool for Next-Generation Antimicrobials’ Discovery
Source: Antibiotics (Basel). 2023 Apr 13;12(4):747. doi: 10.3390/antibiotics12040747 (PMC10135022; doi:10.3390/antibiotics12040747)
Supplement: Supplementary file 1 [file antibiotics-12-00747-s001.zip › Supplementary_Materials_Final/FileS1_HSPN_Parameters_Cutoff_Selection_&_Node_Degree_&_GraphML_files/GraphML_files_HSPNs_at_CutOff_0_to_0.95/HSPN_Antibiofilm_cutoff_0.9.graphml]

<?xml version="1.0" encoding="UTF-8"?><graphml xmlns="http://graphml.graphdrawing.org/xmlns">
<key attr.name="label" attr.type="string" for="node" id="label"/>
<key attr.name="Edge Label" attr.type="string" for="edge" id="edgelabel"/>
<key attr.name="weight" attr.type="double" for="edge" id="weight"/>
<key attr.name="r" attr.type="int" for="node" id="r"/>
<key attr.name="g" attr.type="int" for="node" id="g"/>
<key attr.name="b" attr.type="int" for="node" id="b"/>
<key attr.name="x" attr.type="float" for="node" id="x"/>
<key attr.name="y" attr.type="float" for="node" id="y"/>
<key attr.name="size" attr.type="float" for="node" id="size"/>
<key attr.name="Name" attr.type="string" for="node" id="name"/>
<key attr.name="Cluster" attr.type="int" for="node" id="cluster"/>
<key attr.name="DbRef" attr.type="string[]" for="edge" id="xref"/>
<key attr.name="Distance" attr.type="double" for="edge" id="distance"/>
<graph edgedefault="undirected">
<node id="0">
<data key="label">Peptide</data>
<data key="name">starPep_00000</data>
<data key="cluster">29</data>
<data key="size">10.0</data>
<data key="r">153</data>
<data key="g">153</data>
<data key="b">153</data>
<data key="x">243.33942</data>
<data key="y">88.27893</data>
</node>
<node id="1">
<data key="label">Peptide</data>
<data key="name">starPep_00001</data>
<data key="cluster">42</data>
<data key="size">10.0</data>
<data key="r">153</data>
<data key="g">153</data>
<data key="b">153</data>
<data key="x">355.15668</data>
<data key="y">91.26434</data>
</node>
<node id="2">
<data key="label">Peptide</data>
<data key="name">starPep_00002</data>
<data key="cluster">91</data>
<data key="size">10.0</data>
<data key="r">153</data>
<data key="g">153</data>
<data key="b">153</data>
<data key="x">371.1324</data>
<data key="y">-291.0163</data>
</node>
<node id="4">
<data key="label">Peptide</data>
<data key="name">starPep_00004</data>
<data key="cluster">6</data>
<data key="size">10.0</data>
<data key="r">153</data>
<data key="g">153</data>
<data key="b">153</data>
<data key="x">184.73114</data>
<data key="y">-100.27716</data>
</node>
<node id="8">
<data key="label">Peptide</data>
<data key="name">starPep_00008</data>
<data key="cluster">31</data>
<data key="size">10.0</data>
<data key="r">153</data>
<data key="g">153</data>
<data key="b">153</data>
<data key="x">417.7212</data>
<data key="y">69.83148</data>
</node>
<node id="20">
<data key="label">Peptide</data>
<data key="name">starPep_00020</data>
<data key="cluster">60</data>
<data key="size">10.0</data>
<data key="r">153</data>
<data key="g">153</data>
<data key="b">153</data>
<data key="x">163.54242</data>
<data key="y">-341.33447</data>
</node>
<node id="23">
<data key="label">Peptide</data>
<data key="name">starPep_00023</data>
<data key="cluster">9</data>
<data key="size">10.0</data>
<data key="r">153</data>
<data key="g">153</data>
<data key="b">153</data>
<data key="x">360.51715</data>
<data key="y">-100.658936</data>
</node>
<node id="25">
<data key="label">Peptide</data>
<data key="name">starPep_00025</data>
<data key="cluster">33</data>
<data key="size">10.0</data>
<data key="r">153</data>
<data key="g">153</data>
<data key="b">153</data>
<data key="x">203.0752</data>
<data key="y">-180.8982</data>
</node>
<node id="36">
<data key="label">Peptide</data>
<data key="name">starPep_00036</data>
<data key="cluster">71</data>
<data key="size">10.0</data>
<data key="r">153</data>
<data key="g">153</data>
<data key="b">153</data>
<data key="x">230.9768</data>
<data key="y">170.47412</data>
</node>
<node id="42">
<data key="label">Peptide</data>
<data key="name">starPep_00042</data>
<data key="cluster">76</data>
<data key="size">10.0</data>
<data key="r">153</data>
<data key="g">153</data>
<data key="b">153</data>
<data key="x">143.03668</data>
<data key="y">275.99915</data>
</node>
<node id="48">
<data key="label">Peptide</data>
<data key="name">starPep_00048</data>
<data key="cluster">22</data>
<data key="size">10.0</data>
<data key="r">153</data>
<data key="g">153</data>
<data key="b">153</data>
<data key="x">236.42279</data>
<data key="y">-154.34573</data>
</node>
<node id="49">
<data key="label">Peptide</data>
<data key="name">starPep_00049</data>
<data key="cluster">2</data>
<data key="size">10.0</data>
<data key="r">153</data>
<data key="g">153</data>
<data key="b">153</data>
<data key="x">418.36743</data>
<data key="y">-202.46445</data>
</node>
<node id="51">
<data key="label">Peptide</data>
<data key="name">starPep_00051</data>
<data key="cluster">32</data>
<data key="size">10.0</data>
<data key="r">153</data>
<data key="g">153</data>
<data key="b">153</data>
<data key="x">274.29865</data>
<data key="y">43.790466</data>
</node>
<node id="84">
<data key="label">Peptide</data>
<data key="name">starPep_00084</data>
<data key="cluster">23</data>
<data key="size">10.0</data>
<data key="r">153</data>
<data key="g">153</data>
<data key="b">153</data>
<data key="x">199.63306</data>
<data key="y">-19.638916</data>
</node>
<node id="103">
<data key="label">Peptide</data>
<data key="name">starPep_00103</data>
<data key="cluster">38</data>
<data key="size">10.0</data>
<data key="r">153</data>
<data key="g">153</data>
<data key="b">153</data>
<data key="x">210.42303</data>
<data key="y">-125.218445</data>
</node>
<node id="116">
<data key="label">Peptide</data>
<data key="name">starPep_00116</data>
<data key="cluster">4</data>
<data key="size">10.0</data>
<data key="r">153</data>
<data key="g">153</data>
<data key="b">153</data>
<data key="x">299.43365</data>
<data key="y">-222.29666</data>
</node>
<node id="136">
<data key="label">Peptide</data>
<data key="name">starPep_00136</data>
<data key="cluster">27</data>
<data key="size">10.0</data>
<data key="r">153</data>
<data key="g">153</data>
<data key="b">153</data>
<data key="x">309.0182</data>
<data key="y">34.5141</data>
</node>
<node id="145">
<data key="label">Peptide</data>
<data key="name">starPep_00145</data>
<data key="cluster">65</data>
<data key="size">10.0</data>
<data key="r">153</data>
<data key="g">153</data>
<data key="b">153</data>
<data key="x">80.45538</data>
<data key="y">-228.18701</data>
</node>
<node id="193">
<data key="label">Peptide</data>
<data key="name">starPep_00193</data>
<data key="cluster">44</data>
<data key="size">10.0</data>
<data key="r">153</data>
<data key="g">153</data>
<data key="b">153</data>
<data key="x">367.70386</data>
<data key="y">126.882385</data>
</node>
<node id="297">
<data key="label">Peptide</data>
<data key="name">starPep_00297</data>
<data key="cluster">25</data>
<data key="size">10.0</data>
<data key="r">153</data>
<data key="g">153</data>
<data key="b">153</data>
<data key="x">321.00836</data>
<data key="y">-30.998993</data>
</node>
<node id="351">
<data key="label">Peptide</data>
<data key="name">starPep_00351</data>
<data key="cluster">53</data>
<data key="size">10.0</data>
<data key="r">153</data>
<data key="g">153</data>
<data key="b">153</data>
<data key="x">233.383</data>
<data key="y">-20.730042</data>
</node>
<node id="361">
<data key="label">Peptide</data>
<data key="name">starPep_00361</data>
<data key="cluster">12</data>
<data key="size">10.0</data>
<data key="r">153</data>
<data key="g">153</data>
<data key="b">153</data>
<data key="x">314.9416</data>
<data key="y">93.95508</data>
</node>
<node id="379">
<data key="label">Peptide</data>
<data key="name">starPep_00379</data>
<data key="cluster">120</data>
<data key="size">10.0</data>
<data key="r">153</data>
<data key="g">153</data>
<data key="b">153</data>
<data key="x">-399.3728</data>
<data key="y">86.81055</data>
</node>
<node id="496">
<data key="label">Peptide</data>
<data key="name">starPep_00496</data>
<data key="cluster">56</data>
<data key="size">10.0</data>
<data key="r">153</data>
<data key="g">153</data>
<data key="b">153</data>
<data key="x">417.57788</data>
<data key="y">32.564026</data>
</node>
<node id="511">
<data key="label">Peptide</data>
<data key="name">starPep_00511</data>
<data key="cluster">15</data>
<data key="size">10.0</data>
<data key="r">153</data>
<data key="g">153</data>
<data key="b">153</data>
<data key="x">290.59387</data>
<data key="y">85.28589</data>
</node>
<node id="514">
<data key="label">Peptide</data>
<data key="name">starPep_00514</data>
<data key="cluster">82</data>
<data key="size">10.0</data>
<data key="r">153</data>
<data key="g">153</data>
<data key="b">153</data>
<data key="x">11.733185</data>
<data key="y">106.18121</data>
</node>
<node id="517">
<data key="label">Peptide</data>
<data key="name">starPep_00517</data>
<data key="cluster">52</data>
<data key="size">10.0</data>
<data key="r">153</data>
<data key="g">153</data>
<data key="b">153</data>
<data key="x">295.94446</data>
<data key="y">114.00281</data>
</node>
<node id="522">
<data key="label">Peptide</data>
<data key="name">starPep_00522</data>
<data key="cluster">51</data>
<data key="size">10.0</data>
<data key="r">153</data>
<data key="g">153</data>
<data key="b">153</data>
<data key="x">147.87073</data>
<data key="y">-36.16919</data>
</node>
<node id="527">
<data key="label">Peptide</data>
<data key="name">starPep_00527</data>
<data key="cluster">87</data>
<data key="size">10.0</data>
<data key="r">153</data>
<data key="g">153</data>
<data key="b">153</data>
<data key="x">288.92236</data>
<data key="y">361.81592</data>
</node>
<node id="561">
<data key="label">Peptide</data>
<data key="name">starPep_00561</data>
<data key="cluster">5</data>
<data key="size">10.0</data>
<data key="r">153</data>
<data key="g">153</data>
<data key="b">153</data>
<data key="x">276.03668</data>
<data key="y">14.727844</data>
</node>
<node id="640">
<data key="label">Peptide</data>
<data key="name">starPep_00640</data>
<data key="cluster">59</data>
<data key="size">10.0</data>
<data key="r">153</data>
<data key="g">153</data>
<data key="b">153</data>
<data key="x">234.14679</data>
<data key="y">290.01465</data>
</node>
<node id="739">
<data key="label">Peptide</data>
<data key="name">starPep_00739</data>
<data key="cluster">146</data>
<data key="size">10.0</data>
<data key="r">153</data>
<data key="g">153</data>
<data key="b">153</data>
<data key="x">-29.18689</data>
<data key="y">-302.17065</data>
</node>
<node id="803">
<data key="label">Peptide</data>
<data key="name">starPep_00803</data>
<data key="cluster">13</data>
<data key="size">10.0</data>
<data key="r">153</data>
<data key="g">153</data>
<data key="b">153</data>
<data key="x">251.00067</data>
<data key="y">-37.515625</data>
</node>
<node id="942">
<data key="label">Peptide</data>
<data key="name">starPep_00942</data>
<data key="cluster">97</data>
<data key="size">10.0</data>
<data key="r">153</data>
<data key="g">153</data>
<data key="b">153</data>
<data key="x">198.59363</data>
<data key="y">328.60352</data>
</node>
<node id="1018">
<data key="label">Peptide</data>
<data key="name">starPep_01018</data>
<data key="cluster">141</data>
<data key="size">10.0</data>
<data key="r">153</data>
<data key="g">153</data>
<data key="b">153</data>
<data key="x">248.68048</data>
<data key="y">88.21411</data>
</node>
<node id="1143">
<data key="label">Peptide</data>
<data key="name">starPep_01143</data>
<data key="cluster">143</data>
<data key="size">10.0</data>
<data key="r">153</data>
<data key="g">153</data>
<data key="b">153</data>
<data key="x">212.55829</data>
<data key="y">120.661316</data>
</node>
<node id="1288">
<data key="label">Peptide</data>
<data key="name">starPep_01288</data>
<data key="cluster">68</data>
<data key="size">10.0</data>
<data key="r">153</data>
<data key="g">153</data>
<data key="b">153</data>
<data key="x">439.46307</data>
<data key="y">214.02307</data>
</node>
<node id="1468">
<data key="label">Peptide</data>
<data key="name">starPep_01468</data>
<data key="cluster">90</data>
<data key="size">10.0</data>
<data key="r">153</data>
<data key="g">153</data>
<data key="b">153</data>
<data key="x">318.72284</data>
<data key="y">222.1983</data>
</node>
<node id="1564">
<data key="label">Peptide</data>
<data key="name">starPep_01564</data>
<data key="cluster">118</data>
<data key="size">10.0</data>
<data key="r">153</data>
<data key="g">153</data>
<data key="b">153</data>
<data key="x">-324.4928</data>
<data key="y">215.54858</data>
</node>
<node id="2281">
<data key="label">Peptide</data>
<data key="name">starPep_02281</data>
<data key="cluster">158</data>
<data key="size">10.0</data>
<data key="r">153</data>
<data key="g">153</data>
<data key="b">153</data>
<data key="x">-192.65662</data>
<data key="y">206.95056</data>
</node>
<node id="2379">
<data key="label">Peptide</data>
<data key="name">starPep_02379</data>
<data key="cluster">26</data>
<data key="size">10.0</data>
<data key="r">153</data>
<data key="g">153</data>
<data key="b">153</data>
<data key="x">111.73566</data>
<data key="y">-109.75415</data>
</node>
<node id="2383">
<data key="label">Peptide</data>
<data key="name">starPep_02383</data>
<data key="cluster">168</data>
<data key="size">10.0</data>
<data key="r">153</data>
<data key="g">153</data>
<data key="b">153</data>
<data key="x">-377.1869</data>
<data key="y">-218.94168</data>
</node>
<node id="2400">
<data key="label">Peptide</data>
<data key="name">starPep_02400</data>
<data key="cluster">167</data>
<data key="size">10.0</data>
<data key="r">153</data>
<data key="g">153</data>
<data key="b">153</data>
<data key="x">-251.38307</data>
<data key="y">-464.37762</data>
</node>
<node id="2430">
<data key="label">Peptide</data>
<data key="name">starPep_02430</data>
<data key="cluster">62</data>
<data key="size">10.0</data>
<data key="r">153</data>
<data key="g">153</data>
<data key="b">153</data>
<data key="x">238.55853</data>
<data key="y">54.01172</data>
</node>
<node id="2515">
<data key="label">Peptide</data>
<data key="name">starPep_02515</data>
<data key="cluster">96</data>
<data key="size">10.0</data>
<data key="r">153</data>
<data key="g">153</data>
<data key="b">153</data>
<data key="x">-15.9322815</data>
<data key="y">239.94104</data>
</node>
<node id="2700">
<data key="label">Peptide</data>
<data key="name">starPep_02700</data>
<data key="cluster">132</data>
<data key="size">10.0</data>
<data key="r">153</data>
<data key="g">153</data>
<data key="b">153</data>
<data key="x">-405.28253</data>
<data key="y">-105.5795</data>
</node>
<node id="2702">
<data key="label">Peptide</data>
<data key="name">starPep_02702</data>
<data key="cluster">156</data>
<data key="size">10.0</data>
<data key="r">153</data>
<data key="g">153</data>
<data key="b">153</data>
<data key="x">43.65161</data>
<data key="y">-430.21997</data>
</node>
<node id="2730">
<data key="label">Peptide</data>
<data key="name">starPep_02730</data>
<data key="cluster">75</data>
<data key="size">10.0</data>
<data key="r">153</data>
<data key="g">153</data>
<data key="b">153</data>
<data key="x">-74.890076</data>
<data key="y">508.24115</data>
</node>
<node id="2819">
<data key="label">Peptide</data>
<data key="name">starPep_02819</data>
<data key="cluster">163</data>
<data key="size">10.0</data>
<data key="r">153</data>
<data key="g">153</data>
<data key="b">153</data>
<data key="x">-386.70712</data>
<data key="y">-243.81522</data>
</node>
<node id="2848">
<data key="label">Peptide</data>
<data key="name">starPep_02848</data>
<data key="cluster">50</data>
<data key="size">10.0</data>
<data key="r">153</data>
<data key="g">153</data>
<data key="b">153</data>
<data key="x">77.10565</data>
<data key="y">266.07648</data>
</node>
<node id="2884">
<data key="label">Peptide</data>
<data key="name">starPep_02884</data>
<data key="cluster">1</data>
<data key="size">10.0</data>
<data key="r">153</data>
<data key="g">153</data>
<data key="b">153</data>
<data key="x">290.021</data>
<data key="y">-50.311584</data>
</node>
<node id="2888">
<data key="label">Peptide</data>
<data key="name">starPep_02888</data>
<data key="cluster">17</data>
<data key="size">10.0</data>
<data key="r">153</data>
<data key="g">153</data>
<data key="b">153</data>
<data key="x">353.46484</data>
<data key="y">-166.9638</data>
</node>
<node id="2906">
<data key="label">Peptide</data>
<data key="name">starPep_02906</data>
<data key="cluster">107</data>
<data key="size">10.0</data>
<data key="r">153</data>
<data key="g">153</data>
<data key="b">153</data>
<data key="x">-252.82565</data>
<data key="y">193.6637</data>
</node>
<node id="2907">
<data key="label">Peptide</data>
<data key="name">starPep_02907</data>
<data key="cluster">103</data>
<data key="size">10.0</data>
<data key="r">153</data>
<data key="g">153</data>
<data key="b">153</data>
<data key="x">-176.67032</data>
<data key="y">-21.34616</data>
</node>
<node id="2908">
<data key="label">Peptide</data>
<data key="name">starPep_02908</data>
<data key="cluster">104</data>
<data key="size">10.0</data>
<data key="r">153</data>
<data key="g">153</data>
<data key="b">153</data>
<data key="x">-225.64667</data>
<data key="y">67.69391</data>
</node>
<node id="2909">
<data key="label">Peptide</data>
<data key="name">starPep_02909</data>
<data key="cluster">106</data>
<data key="size">10.0</data>
<data key="r">153</data>
<data key="g">153</data>
<data key="b">153</data>
<data key="x">-310.7055</data>
<data key="y">85.45526</data>
</node>
<node id="2910">
<data key="label">Peptide</data>
<data key="name">starPep_02910</data>
<data key="cluster">112</data>
<data key="size">10.0</data>
<data key="r">153</data>
<data key="g">153</data>
<data key="b">153</data>
<data key="x">-309.49182</data>
<data key="y">0.48464966</data>
</node>
<node id="3008">
<data key="label">Peptide</data>
<data key="name">starPep_03008</data>
<data key="cluster">147</data>
<data key="size">10.0</data>
<data key="r">153</data>
<data key="g">153</data>
<data key="b">153</data>
<data key="x">69.5473</data>
<data key="y">90.1416</data>
</node>
<node id="3012">
<data key="label">Peptide</data>
<data key="name">starPep_03012</data>
<data key="cluster">28</data>
<data key="size">10.0</data>
<data key="r">153</data>
<data key="g">153</data>
<data key="b">153</data>
<data key="x">372.45013</data>
<data key="y">42.988403</data>
</node>
<node id="3027">
<data key="label">Peptide</data>
<data key="name">starPep_03027</data>
<data key="cluster">67</data>
<data key="size">10.0</data>
<data key="r">153</data>
<data key="g">153</data>
<data key="b">153</data>
<data key="x">429.22296</data>
<data key="y">201.53802</data>
</node>
<node id="3278">
<data key="label">Peptide</data>
<data key="name">starPep_03278</data>
<data key="cluster">37</data>
<data key="size">10.0</data>
<data key="r">153</data>
<data key="g">153</data>
<data key="b">153</data>
<data key="x">31.419739</data>
<data key="y">-65.43289</data>
</node>
<node id="3322">
<data key="label">Peptide</data>
<data key="name">starPep_03322</data>
<data key="cluster">55</data>
<data key="size">10.0</data>
<data key="r">153</data>
<data key="g">153</data>
<data key="b">153</data>
<data key="x">343.7104</data>
<data key="y">308.3393</data>
</node>
<node id="3429">
<data key="label">Peptide</data>
<data key="name">starPep_03429</data>
<data key="cluster">81</data>
<data key="size">10.0</data>
<data key="r">153</data>
<data key="g">153</data>
<data key="b">153</data>
<data key="x">57.499023</data>
<data key="y">489.9151</data>
</node>
<node id="3602">
<data key="label">Peptide</data>
<data key="name">starPep_03602</data>
<data key="cluster">119</data>
<data key="size">10.0</data>
<data key="r">153</data>
<data key="g">153</data>
<data key="b">153</data>
<data key="x">101.34265</data>
<data key="y">6.8283997</data>
</node>
<node id="3668">
<data key="label">Peptide</data>
<data key="name">starPep_03668</data>
<data key="cluster">10</data>
<data key="size">10.0</data>
<data key="r">153</data>
<data key="g">153</data>
<data key="b">153</data>
<data key="x">280.41608</data>
<data key="y">-103.59888</data>
</node>
<node id="3693">
<data key="label">Peptide</data>
<data key="name">starPep_03693</data>
<data key="cluster">149</data>
<data key="size">10.0</data>
<data key="r">153</data>
<data key="g">153</data>
<data key="b">153</data>
<data key="x">128.93536</data>
<data key="y">391.5014</data>
</node>
<node id="3792">
<data key="label">Peptide</data>
<data key="name">starPep_03792</data>
<data key="cluster">83</data>
<data key="size">10.0</data>
<data key="r">153</data>
<data key="g">153</data>
<data key="b">153</data>
<data key="x">168.20178</data>
<data key="y">297.5291</data>
</node>
<node id="3927">
<data key="label">Peptide</data>
<data key="name">starPep_03927</data>
<data key="cluster">98</data>
<data key="size">10.0</data>
<data key="r">153</data>
<data key="g">153</data>
<data key="b">153</data>
<data key="x">312.9394</data>
<data key="y">372.82208</data>
</node>
<node id="4044">
<data key="label">Peptide</data>
<data key="name">starPep_04044</data>
<data key="cluster">99</data>
<data key="size">10.0</data>
<data key="r">153</data>
<data key="g">153</data>
<data key="b">153</data>
<data key="x">133.99841</data>
<data key="y">348.85663</data>
</node>
<node id="4101">
<data key="label">Peptide</data>
<data key="name">starPep_04101</data>
<data key="cluster">61</data>
<data key="size">10.0</data>
<data key="r">153</data>
<data key="g">153</data>
<data key="b">153</data>
<data key="x">231.09747</data>
<data key="y">-199.42404</data>
</node>
<node id="4267">
<data key="label">Peptide</data>
<data key="name">starPep_04267</data>
<data key="cluster">8</data>
<data key="size">10.0</data>
<data key="r">153</data>
<data key="g">153</data>
<data key="b">153</data>
<data key="x">288.50104</data>
<data key="y">-177.7651</data>
</node>
<node id="4274">
<data key="label">Peptide</data>
<data key="name">starPep_04274</data>
<data key="cluster">77</data>
<data key="size">10.0</data>
<data key="r">153</data>
<data key="g">153</data>
<data key="b">153</data>
<data key="x">-33.166626</data>
<data key="y">510.0</data>
</node>
<node id="4312">
<data key="label">Peptide</data>
<data key="name">starPep_04312</data>
<data key="cluster">145</data>
<data key="size">10.0</data>
<data key="r">153</data>
<data key="g">153</data>
<data key="b">153</data>
<data key="x">-1.1031799</data>
<data key="y">60.161377</data>
</node>
<node id="4316">
<data key="label">Peptide</data>
<data key="name">starPep_04316</data>
<data key="cluster">131</data>
<data key="size">10.0</data>
<data key="r">153</data>
<data key="g">153</data>
<data key="b">153</data>
<data key="x">-265.39563</data>
<data key="y">-125.31381</data>
</node>
<node id="4342">
<data key="label">Peptide</data>
<data key="name">starPep_04342</data>
<data key="cluster">155</data>
<data key="size">10.0</data>
<data key="r">153</data>
<data key="g">153</data>
<data key="b">153</data>
<data key="x">24.03357</data>
<data key="y">72.02466</data>
</node>
<node id="4424">
<data key="label">Peptide</data>
<data key="name">starPep_04424</data>
<data key="cluster">74</data>
<data key="size">10.0</data>
<data key="r">153</data>
<data key="g">153</data>
<data key="b">153</data>
<data key="x">-68.982605</data>
<data key="y">423.6961</data>
</node>
<node id="4678">
<data key="label">Peptide</data>
<data key="name">starPep_04678</data>
<data key="cluster">151</data>
<data key="size">10.0</data>
<data key="r">153</data>
<data key="g">153</data>
<data key="b">153</data>
<data key="x">-169.24365</data>
<data key="y">-311.25317</data>
</node>
<node id="4734">
<data key="label">Peptide</data>
<data key="name">starPep_04734</data>
<data key="cluster">73</data>
<data key="size">10.0</data>
<data key="r">153</data>
<data key="g">153</data>
<data key="b">153</data>
<data key="x">104.03888</data>
<data key="y">-361.9032</data>
</node>
<node id="4737">
<data key="label">Peptide</data>
<data key="name">starPep_04737</data>
<data key="cluster">150</data>
<data key="size">10.0</data>
<data key="r">153</data>
<data key="g">153</data>
<data key="b">153</data>
<data key="x">-108.40213</data>
<data key="y">-371.41574</data>
</node>
<node id="4795">
<data key="label">Peptide</data>
<data key="name">starPep_04795</data>
<data key="cluster">40</data>
<data key="size">10.0</data>
<data key="r">153</data>
<data key="g">153</data>
<data key="b">153</data>
<data key="x">375.31403</data>
<data key="y">-348.62543</data>
</node>
<node id="4801">
<data key="label">Peptide</data>
<data key="name">starPep_04801</data>
<data key="cluster">16</data>
<data key="size">10.0</data>
<data key="r">153</data>
<data key="g">153</data>
<data key="b">153</data>
<data key="x">405.40338</data>
<data key="y">-329.1549</data>
</node>
<node id="4853">
<data key="label">Peptide</data>
<data key="name">starPep_04853</data>
<data key="cluster">148</data>
<data key="size">10.0</data>
<data key="r">153</data>
<data key="g">153</data>
<data key="b">153</data>
<data key="x">-86.75668</data>
<data key="y">78.74274</data>
</node>
<node id="4871">
<data key="label">Peptide</data>
<data key="name">starPep_04871</data>
<data key="cluster">161</data>
<data key="size">10.0</data>
<data key="r">153</data>
<data key="g">153</data>
<data key="b">153</data>
<data key="x">-387.58923</data>
<data key="y">-289.75992</data>
</node>
<node id="5137">
<data key="label">Peptide</data>
<data key="name">starPep_05137</data>
<data key="cluster">139</data>
<data key="size">10.0</data>
<data key="r">153</data>
<data key="g">153</data>
<data key="b">153</data>
<data key="x">-88.81738</data>
<data key="y">-397.04495</data>
</node>
<node id="5293">
<data key="label">Peptide</data>
<data key="name">starPep_05293</data>
<data key="cluster">47</data>
<data key="size">10.0</data>
<data key="r">153</data>
<data key="g">153</data>
<data key="b">153</data>
<data key="x">344.86768</data>
<data key="y">2.4954224</data>
</node>
<node id="5305">
<data key="label">Peptide</data>
<data key="name">starPep_05305</data>
<data key="cluster">84</data>
<data key="size">10.0</data>
<data key="r">153</data>
<data key="g">153</data>
<data key="b">153</data>
<data key="x">-51.74292</data>
<data key="y">269.84827</data>
</node>
<node id="5315">
<data key="label">Peptide</data>
<data key="name">starPep_05315</data>
<data key="cluster">41</data>
<data key="size">10.0</data>
<data key="r">153</data>
<data key="g">153</data>
<data key="b">153</data>
<data key="x">324.55615</data>
<data key="y">-233.52292</data>
</node>
<node id="5316">
<data key="label">Peptide</data>
<data key="name">starPep_05316</data>
<data key="cluster">57</data>
<data key="size">10.0</data>
<data key="r">153</data>
<data key="g">153</data>
<data key="b">153</data>
<data key="x">343.9527</data>
<data key="y">-326.2971</data>
</node>
<node id="5317">
<data key="label">Peptide</data>
<data key="name">starPep_05317</data>
<data key="cluster">58</data>
<data key="size">10.0</data>
<data key="r">153</data>
<data key="g">153</data>
<data key="b">153</data>
<data key="x">90.561646</data>
<data key="y">-142.64941</data>
</node>
<node id="5447">
<data key="label">Peptide</data>
<data key="name">starPep_05447</data>
<data key="cluster">171</data>
<data key="size">10.0</data>
<data key="r">153</data>
<data key="g">153</data>
<data key="b">153</data>
<data key="x">-357.99182</data>
<data key="y">-455.66013</data>
</node>
<node id="5561">
<data key="label">Peptide</data>
<data key="name">starPep_05561</data>
<data key="cluster">49</data>
<data key="size">10.0</data>
<data key="r">153</data>
<data key="g">153</data>
<data key="b">153</data>
<data key="x">302.48663</data>
<data key="y">181.57056</data>
</node>
<node id="5949">
<data key="label">Peptide</data>
<data key="name">starPep_05949</data>
<data key="cluster">137</data>
<data key="size">10.0</data>
<data key="r">153</data>
<data key="g">153</data>
<data key="b">153</data>
<data key="x">-251.25334</data>
<data key="y">81.790955</data>
</node>
<node id="5964">
<data key="label">Peptide</data>
<data key="name">starPep_05964</data>
<data key="cluster">170</data>
<data key="size">10.0</data>
<data key="r">153</data>
<data key="g">153</data>
<data key="b">153</data>
<data key="x">-402.089</data>
<data key="y">354.42285</data>
</node>
<node id="5968">
<data key="label">Peptide</data>
<data key="name">starPep_05968</data>
<data key="cluster">92</data>
<data key="size">10.0</data>
<data key="r">153</data>
<data key="g">153</data>
<data key="b">153</data>
<data key="x">-33.657043</data>
<data key="y">352.69293</data>
</node>
<node id="6108">
<data key="label">Peptide</data>
<data key="name">starPep_06108</data>
<data key="cluster">169</data>
<data key="size">10.0</data>
<data key="r">153</data>
<data key="g">153</data>
<data key="b">153</data>
<data key="x">-490.0</data>
<data key="y">133.25745</data>
</node>
<node id="6111">
<data key="label">Peptide</data>
<data key="name">starPep_06111</data>
<data key="cluster">136</data>
<data key="size">10.0</data>
<data key="r">153</data>
<data key="g">153</data>
<data key="b">153</data>
<data key="x">-351.56815</data>
<data key="y">139.86853</data>
</node>
<node id="6130">
<data key="label">Peptide</data>
<data key="name">starPep_06130</data>
<data key="cluster">135</data>
<data key="size">10.0</data>
<data key="r">153</data>
<data key="g">153</data>
<data key="b">153</data>
<data key="x">160.78955</data>
<data key="y">-122.12036</data>
</node>
<node id="6255">
<data key="label">Peptide</data>
<data key="name">starPep_06255</data>
<data key="cluster">159</data>
<data key="size">10.0</data>
<data key="r">153</data>
<data key="g">153</data>
<data key="b">153</data>
<data key="x">-118.49716</data>
<data key="y">178.33447</data>
</node>
<node id="6358">
<data key="label">Peptide</data>
<data key="name">starPep_06358</data>
<data key="cluster">165</data>
<data key="size">10.0</data>
<data key="r">153</data>
<data key="g">153</data>
<data key="b">153</data>
<data key="x">-443.51764</data>
<data key="y">0.68078613</data>
</node>
<node id="6382">
<data key="label">Peptide</data>
<data key="name">starPep_06382</data>
<data key="cluster">130</data>
<data key="size">10.0</data>
<data key="r">153</data>
<data key="g">153</data>
<data key="b">153</data>
<data key="x">-165.02649</data>
<data key="y">-261.4689</data>
</node>
<node id="6521">
<data key="label">Peptide</data>
<data key="name">starPep_06521</data>
<data key="cluster">36</data>
<data key="size">10.0</data>
<data key="r">153</data>
<data key="g">153</data>
<data key="b">153</data>
<data key="x">-16.090637</data>
<data key="y">32.77826</data>
</node>
<node id="6665">
<data key="label">Peptide</data>
<data key="name">starPep_06665</data>
<data key="cluster">164</data>
<data key="size">10.0</data>
<data key="r">153</data>
<data key="g">153</data>
<data key="b">153</data>
<data key="x">-449.0671</data>
<data key="y">-12.32309</data>
</node>
<node id="6708">
<data key="label">Peptide</data>
<data key="name">starPep_06708</data>
<data key="cluster">80</data>
<data key="size">10.0</data>
<data key="r">153</data>
<data key="g">153</data>
<data key="b">153</data>
<data key="x">159.41382</data>
<data key="y">339.92108</data>
</node>
<node id="7174">
<data key="label">Peptide</data>
<data key="name">starPep_07174</data>
<data key="cluster">153</data>
<data key="size">10.0</data>
<data key="r">153</data>
<data key="g">153</data>
<data key="b">153</data>
<data key="x">-278.6803</data>
<data key="y">-182.29251</data>
</node>
<node id="7411">
<data key="label">Peptide</data>
<data key="name">starPep_07411</data>
<data key="cluster">70</data>
<data key="size">10.0</data>
<data key="r">153</data>
<data key="g">153</data>
<data key="b">153</data>
<data key="x">-238.0127</data>
<data key="y">-8.48172</data>
</node>
<node id="7412">
<data key="label">Peptide</data>
<data key="name">starPep_07412</data>
<data key="cluster">128</data>
<data key="size">10.0</data>
<data key="r">153</data>
<data key="g">153</data>
<data key="b">153</data>
<data key="x">-225.44354</data>
<data key="y">18.388672</data>
</node>
<node id="7468">
<data key="label">Peptide</data>
<data key="name">starPep_07468</data>
<data key="cluster">162</data>
<data key="size">10.0</data>
<data key="r">153</data>
<data key="g">153</data>
<data key="b">153</data>
<data key="x">-423.5546</data>
<data key="y">-49.439453</data>
</node>
<node id="7526">
<data key="label">Peptide</data>
<data key="name">starPep_07526</data>
<data key="cluster">69</data>
<data key="size">10.0</data>
<data key="r">153</data>
<data key="g">153</data>
<data key="b">153</data>
<data key="x">37.994507</data>
<data key="y">44.246582</data>
</node>
<node id="7634">
<data key="label">Peptide</data>
<data key="name">starPep_07634</data>
<data key="cluster">117</data>
<data key="size">10.0</data>
<data key="r">153</data>
<data key="g">153</data>
<data key="b">153</data>
<data key="x">-250.09464</data>
<data key="y">-231.90076</data>
</node>
<node id="7864">
<data key="label">Peptide</data>
<data key="name">starPep_07864</data>
<data key="cluster">24</data>
<data key="size">10.0</data>
<data key="r">153</data>
<data key="g">153</data>
<data key="b">153</data>
<data key="x">194.71149</data>
<data key="y">-81.21173</data>
</node>
<node id="7893">
<data key="label">Peptide</data>
<data key="name">starPep_07893</data>
<data key="cluster">100</data>
<data key="size">10.0</data>
<data key="r">153</data>
<data key="g">153</data>
<data key="b">153</data>
<data key="x">-306.89432</data>
<data key="y">56.76465</data>
</node>
<node id="7894">
<data key="label">Peptide</data>
<data key="name">starPep_07894</data>
<data key="cluster">109</data>
<data key="size">10.0</data>
<data key="r">153</data>
<data key="g">153</data>
<data key="b">153</data>
<data key="x">-280.07043</data>
<data key="y">65.427185</data>
</node>
<node id="7895">
<data key="label">Peptide</data>
<data key="name">starPep_07895</data>
<data key="cluster">110</data>
<data key="size">10.0</data>
<data key="r">153</data>
<data key="g">153</data>
<data key="b">153</data>
<data key="x">-259.64478</data>
<data key="y">-83.67392</data>
</node>
<node id="7901">
<data key="label">Peptide</data>
<data key="name">starPep_07901</data>
<data key="cluster">108</data>
<data key="size">10.0</data>
<data key="r">153</data>
<data key="g">153</data>
<data key="b">153</data>
<data key="x">-237.31061</data>
<data key="y">-26.942688</data>
</node>
<node id="8001">
<data key="label">Peptide</data>
<data key="name">starPep_08001</data>
<data key="cluster">166</data>
<data key="size">10.0</data>
<data key="r">153</data>
<data key="g">153</data>
<data key="b">153</data>
<data key="x">-166.12363</data>
<data key="y">-88.47577</data>
</node>
<node id="8271">
<data key="label">Peptide</data>
<data key="name">starPep_08271</data>
<data key="cluster">94</data>
<data key="size">10.0</data>
<data key="r">153</data>
<data key="g">153</data>
<data key="b">153</data>
<data key="x">-0.6505432</data>
<data key="y">287.28217</data>
</node>
<node id="8351">
<data key="label">Peptide</data>
<data key="name">starPep_08351</data>
<data key="cluster">79</data>
<data key="size">10.0</data>
<data key="r">153</data>
<data key="g">153</data>
<data key="b">153</data>
<data key="x">362.03998</data>
<data key="y">-271.17844</data>
</node>
<node id="8392">
<data key="label">Peptide</data>
<data key="name">starPep_08392</data>
<data key="cluster">46</data>
<data key="size">10.0</data>
<data key="r">153</data>
<data key="g">153</data>
<data key="b">153</data>
<data key="x">221.5401</data>
<data key="y">215.7818</data>
</node>
<node id="8394">
<data key="label">Peptide</data>
<data key="name">starPep_08394</data>
<data key="cluster">54</data>
<data key="size">10.0</data>
<data key="r">153</data>
<data key="g">153</data>
<data key="b">153</data>
<data key="x">289.9964</data>
<data key="y">140.31342</data>
</node>
<node id="8925">
<data key="label">Peptide</data>
<data key="name">starPep_08925</data>
<data key="cluster">21</data>
<data key="size">10.0</data>
<data key="r">153</data>
<data key="g">153</data>
<data key="b">153</data>
<data key="x">146.39392</data>
<data key="y">-406.20135</data>
</node>
<node id="8958">
<data key="label">Peptide</data>
<data key="name">starPep_08958</data>
<data key="cluster">72</data>
<data key="size">10.0</data>
<data key="r">153</data>
<data key="g">153</data>
<data key="b">153</data>
<data key="x">19.858887</data>
<data key="y">267.65955</data>
</node>
<node id="9259">
<data key="label">Peptide</data>
<data key="name">starPep_09259</data>
<data key="cluster">160</data>
<data key="size">10.0</data>
<data key="r">153</data>
<data key="g">153</data>
<data key="b">153</data>
<data key="x">3.1620483</data>
<data key="y">257.56128</data>
</node>
<node id="9517">
<data key="label">Peptide</data>
<data key="name">starPep_09517</data>
<data key="cluster">140</data>
<data key="size">10.0</data>
<data key="r">153</data>
<data key="g">153</data>
<data key="b">153</data>
<data key="x">-251.25334</data>
<data key="y">81.790955</data>
</node>
<node id="9821">
<data key="label">Peptide</data>
<data key="name">starPep_09821</data>
<data key="cluster">43</data>
<data key="size">10.0</data>
<data key="r">153</data>
<data key="g">153</data>
<data key="b">153</data>
<data key="x">404.11133</data>
<data key="y">226.9942</data>
</node>
<node id="9850">
<data key="label">Peptide</data>
<data key="name">starPep_09850</data>
<data key="cluster">45</data>
<data key="size">10.0</data>
<data key="r">153</data>
<data key="g">153</data>
<data key="b">153</data>
<data key="x">281.87286</data>
<data key="y">67.44153</data>
</node>
<node id="9905">
<data key="label">Peptide</data>
<data key="name">starPep_09905</data>
<data key="cluster">7</data>
<data key="size">10.0</data>
<data key="r">153</data>
<data key="g">153</data>
<data key="b">153</data>
<data key="x">125.11499</data>
<data key="y">-40.87854</data>
</node>
<node id="9928">
<data key="label">Peptide</data>
<data key="name">starPep_09928</data>
<data key="cluster">78</data>
<data key="size">10.0</data>
<data key="r">153</data>
<data key="g">153</data>
<data key="b">153</data>
<data key="x">328.30084</data>
<data key="y">266.28076</data>
</node>
<node id="9934">
<data key="label">Peptide</data>
<data key="name">starPep_09934</data>
<data key="cluster">138</data>
<data key="size">10.0</data>
<data key="r">153</data>
<data key="g">153</data>
<data key="b">153</data>
<data key="x">151.82202</data>
<data key="y">481.60114</data>
</node>
<node id="9989">
<data key="label">Peptide</data>
<data key="name">starPep_09989</data>
<data key="cluster">174</data>
<data key="size">10.0</data>
<data key="r">153</data>
<data key="g">153</data>
<data key="b">153</data>
<data key="x">-23.51358</data>
<data key="y">199.08154</data>
</node>
<node id="10286">
<data key="label">Peptide</data>
<data key="name">starPep_10286</data>
<data key="cluster">93</data>
<data key="size">10.0</data>
<data key="r">153</data>
<data key="g">153</data>
<data key="b">153</data>
<data key="x">207.77191</data>
<data key="y">336.11212</data>
</node>
<node id="10445">
<data key="label">Peptide</data>
<data key="name">starPep_10445</data>
<data key="cluster">89</data>
<data key="size">10.0</data>
<data key="r">153</data>
<data key="g">153</data>
<data key="b">153</data>
<data key="x">-331.72357</data>
<data key="y">-100.14972</data>
</node>
<node id="10594">
<data key="label">Peptide</data>
<data key="name">starPep_10594</data>
<data key="cluster">134</data>
<data key="size">10.0</data>
<data key="r">153</data>
<data key="g">153</data>
<data key="b">153</data>
<data key="x">103.66431</data>
<data key="y">126.82489</data>
</node>
<node id="10637">
<data key="label">Peptide</data>
<data key="name">starPep_10637</data>
<data key="cluster">48</data>
<data key="size">10.0</data>
<data key="r">153</data>
<data key="g">153</data>
<data key="b">153</data>
<data key="x">189.28381</data>
<data key="y">107.86212</data>
</node>
<node id="10917">
<data key="label">Peptide</data>
<data key="name">starPep_10917</data>
<data key="cluster">14</data>
<data key="size">10.0</data>
<data key="r">153</data>
<data key="g">153</data>
<data key="b">153</data>
<data key="x">236.11725</data>
<data key="y">-11.396423</data>
</node>
<node id="10922">
<data key="label">Peptide</data>
<data key="name">starPep_10922</data>
<data key="cluster">133</data>
<data key="size">10.0</data>
<data key="r">153</data>
<data key="g">153</data>
<data key="b">153</data>
<data key="x">-176.67032</data>
<data key="y">-21.34616</data>
</node>
<node id="10965">
<data key="label">Peptide</data>
<data key="name">starPep_10965</data>
<data key="cluster">88</data>
<data key="size">10.0</data>
<data key="r">153</data>
<data key="g">153</data>
<data key="b">153</data>
<data key="x">-369.39764</data>
<data key="y">-135.46082</data>
</node>
<node id="10977">
<data key="label">Peptide</data>
<data key="name">starPep_10977</data>
<data key="cluster">157</data>
<data key="size">10.0</data>
<data key="r">153</data>
<data key="g">153</data>
<data key="b">153</data>
<data key="x">27.694092</data>
<data key="y">139.2201</data>
</node>
<node id="11001">
<data key="label">Peptide</data>
<data key="name">starPep_11001</data>
<data key="cluster">144</data>
<data key="size">10.0</data>
<data key="r">153</data>
<data key="g">153</data>
<data key="b">153</data>
<data key="x">-79.49097</data>
<data key="y">203.95764</data>
</node>
<node id="11008">
<data key="label">Peptide</data>
<data key="name">starPep_11008</data>
<data key="cluster">154</data>
<data key="size">10.0</data>
<data key="r">153</data>
<data key="g">153</data>
<data key="b">153</data>
<data key="x">-138.80884</data>
<data key="y">86.800476</data>
</node>
<node id="11067">
<data key="label">Peptide</data>
<data key="name">starPep_11067</data>
<data key="cluster">35</data>
<data key="size">10.0</data>
<data key="r">153</data>
<data key="g">153</data>
<data key="b">153</data>
<data key="x">168.80078</data>
<data key="y">401.96332</data>
</node>
<node id="11825">
<data key="label">Peptide</data>
<data key="name">starPep_11825</data>
<data key="cluster">142</data>
<data key="size">10.0</data>
<data key="r">153</data>
<data key="g">153</data>
<data key="b">153</data>
<data key="x">105.9043</data>
<data key="y">185.38654</data>
</node>
<node id="11826">
<data key="label">Peptide</data>
<data key="name">starPep_11826</data>
<data key="cluster">129</data>
<data key="size">10.0</data>
<data key="r">153</data>
<data key="g">153</data>
<data key="b">153</data>
<data key="x">312.38348</data>
<data key="y">42.667114</data>
</node>
<node id="12008">
<data key="label">Peptide</data>
<data key="name">starPep_12008</data>
<data key="cluster">34</data>
<data key="size">10.0</data>
<data key="r">153</data>
<data key="g">153</data>
<data key="b">153</data>
<data key="x">420.08038</data>
<data key="y">-246.09634</data>
</node>
<node id="12021">
<data key="label">Peptide</data>
<data key="name">starPep_12021</data>
<data key="cluster">64</data>
<data key="size">10.0</data>
<data key="r">153</data>
<data key="g">153</data>
<data key="b">153</data>
<data key="x">448.42456</data>
<data key="y">-259.90088</data>
</node>
<node id="12022">
<data key="label">Peptide</data>
<data key="name">starPep_12022</data>
<data key="cluster">63</data>
<data key="size">10.0</data>
<data key="r">153</data>
<data key="g">153</data>
<data key="b">153</data>
<data key="x">333.82947</data>
<data key="y">-490.0</data>
</node>
<node id="12035">
<data key="label">Peptide</data>
<data key="name">starPep_12035</data>
<data key="cluster">11</data>
<data key="size">10.0</data>
<data key="r">153</data>
<data key="g">153</data>
<data key="b">153</data>
<data key="x">344.90698</data>
<data key="y">111.56714</data>
</node>
<node id="12469">
<data key="label">Peptide</data>
<data key="name">starPep_12469</data>
<data key="cluster">152</data>
<data key="size">10.0</data>
<data key="r">153</data>
<data key="g">153</data>
<data key="b">153</data>
<data key="x">-149.19437</data>
<data key="y">-52.74405</data>
</node>
<node id="12523">
<data key="label">Peptide</data>
<data key="name">starPep_12523</data>
<data key="cluster">124</data>
<data key="size">10.0</data>
<data key="r">153</data>
<data key="g">153</data>
<data key="b">153</data>
<data key="x">-40.03409</data>
<data key="y">-159.73224</data>
</node>
<node id="12525">
<data key="label">Peptide</data>
<data key="name">starPep_12525</data>
<data key="cluster">123</data>
<data key="size">10.0</data>
<data key="r">153</data>
<data key="g">153</data>
<data key="b">153</data>
<data key="x">-406.0008</data>
<data key="y">147.15314</data>
</node>
<node id="12527">
<data key="label">Peptide</data>
<data key="name">starPep_12527</data>
<data key="cluster">122</data>
<data key="size">10.0</data>
<data key="r">153</data>
<data key="g">153</data>
<data key="b">153</data>
<data key="x">-327.61786</data>
<data key="y">51.92798</data>
</node>
<node id="12528">
<data key="label">Peptide</data>
<data key="name">starPep_12528</data>
<data key="cluster">125</data>
<data key="size">10.0</data>
<data key="r">153</data>
<data key="g">153</data>
<data key="b">153</data>
<data key="x">-268.66696</data>
<data key="y">91.84686</data>
</node>
<node id="12529">
<data key="label">Peptide</data>
<data key="name">starPep_12529</data>
<data key="cluster">121</data>
<data key="size">10.0</data>
<data key="r">153</data>
<data key="g">153</data>
<data key="b">153</data>
<data key="x">-262.65033</data>
<data key="y">23.964172</data>
</node>
<node id="12530">
<data key="label">Peptide</data>
<data key="name">starPep_12530</data>
<data key="cluster">127</data>
<data key="size">10.0</data>
<data key="r">153</data>
<data key="g">153</data>
<data key="b">153</data>
<data key="x">-303.44196</data>
<data key="y">-60.10022</data>
</node>
<node id="12531">
<data key="label">Peptide</data>
<data key="name">starPep_12531</data>
<data key="cluster">126</data>
<data key="size">10.0</data>
<data key="r">153</data>
<data key="g">153</data>
<data key="b">153</data>
<data key="x">-259.64478</data>
<data key="y">-83.67392</data>
</node>
<node id="12770">
<data key="label">Peptide</data>
<data key="name">starPep_12770</data>
<data key="cluster">116</data>
<data key="size">10.0</data>
<data key="r">153</data>
<data key="g">153</data>
<data key="b">153</data>
<data key="x">-225.64667</data>
<data key="y">67.69391</data>
</node>
<node id="13192">
<data key="label">Peptide</data>
<data key="name">starPep_13192</data>
<data key="cluster">30</data>
<data key="size">10.0</data>
<data key="r">153</data>
<data key="g">153</data>
<data key="b">153</data>
<data key="x">465.5182</data>
<data key="y">-172.16772</data>
</node>
<node id="13234">
<data key="label">Peptide</data>
<data key="name">starPep_13234</data>
<data key="cluster">18</data>
<data key="size">10.0</data>
<data key="r">153</data>
<data key="g">153</data>
<data key="b">153</data>
<data key="x">133.07037</data>
<data key="y">-421.72064</data>
</node>
<node id="13235">
<data key="label">Peptide</data>
<data key="name">starPep_13235</data>
<data key="cluster">19</data>
<data key="size">10.0</data>
<data key="r">153</data>
<data key="g">153</data>
<data key="b">153</data>
<data key="x">140.08533</data>
<data key="y">-434.49673</data>
</node>
<node id="13404">
<data key="label">Peptide</data>
<data key="name">starPep_13404</data>
<data key="cluster">115</data>
<data key="size">10.0</data>
<data key="r">153</data>
<data key="g">153</data>
<data key="b">153</data>
<data key="x">-406.0008</data>
<data key="y">147.15314</data>
</node>
<node id="13405">
<data key="label">Peptide</data>
<data key="name">starPep_13405</data>
<data key="cluster">114</data>
<data key="size">10.0</data>
<data key="r">153</data>
<data key="g">153</data>
<data key="b">153</data>
<data key="x">-303.44196</data>
<data key="y">-60.10022</data>
</node>
<node id="13500">
<data key="label">Peptide</data>
<data key="name">starPep_13500</data>
<data key="cluster">86</data>
<data key="size">10.0</data>
<data key="r">153</data>
<data key="g">153</data>
<data key="b">153</data>
<data key="x">-383.1524</data>
<data key="y">30.124817</data>
</node>
<node id="13504">
<data key="label">Peptide</data>
<data key="name">starPep_13504</data>
<data key="cluster">111</data>
<data key="size">10.0</data>
<data key="r">153</data>
<data key="g">153</data>
<data key="b">153</data>
<data key="x">-268.66696</data>
<data key="y">91.84686</data>
</node>
<node id="13505">
<data key="label">Peptide</data>
<data key="name">starPep_13505</data>
<data key="cluster">105</data>
<data key="size">10.0</data>
<data key="r">153</data>
<data key="g">153</data>
<data key="b">153</data>
<data key="x">-262.65033</data>
<data key="y">23.964172</data>
</node>
<node id="13515">
<data key="label">Peptide</data>
<data key="name">starPep_13515</data>
<data key="cluster">101</data>
<data key="size">10.0</data>
<data key="r">153</data>
<data key="g">153</data>
<data key="b">153</data>
<data key="x">-216.35007</data>
<data key="y">84.94476</data>
</node>
<node id="13517">
<data key="label">Peptide</data>
<data key="name">starPep_13517</data>
<data key="cluster">113</data>
<data key="size">10.0</data>
<data key="r">153</data>
<data key="g">153</data>
<data key="b">153</data>
<data key="x">-152.98123</data>
<data key="y">-16.740143</data>
</node>
<node id="13528">
<data key="label">Peptide</data>
<data key="name">starPep_13528</data>
<data key="cluster">102</data>
<data key="size">10.0</data>
<data key="r">153</data>
<data key="g">153</data>
<data key="b">153</data>
<data key="x">-216.35007</data>
<data key="y">84.94476</data>
</node>
<node id="13644">
<data key="label">Peptide</data>
<data key="name">starPep_13644</data>
<data key="cluster">85</data>
<data key="size">10.0</data>
<data key="r">153</data>
<data key="g">153</data>
<data key="b">153</data>
<data key="x">-221.23624</data>
<data key="y">-300.80414</data>
</node>
<node id="13860">
<data key="label">Peptide</data>
<data key="name">starPep_13860</data>
<data key="cluster">172</data>
<data key="size">10.0</data>
<data key="r">153</data>
<data key="g">153</data>
<data key="b">153</data>
<data key="x">172.79663</data>
<data key="y">-56.891296</data>
</node>
<node id="13861">
<data key="label">Peptide</data>
<data key="name">starPep_13861</data>
<data key="cluster">173</data>
<data key="size">10.0</data>
<data key="r">153</data>
<data key="g">153</data>
<data key="b">153</data>
<data key="x">113.74658</data>
<data key="y">-118.72232</data>
</node>
<node id="14812">
<data key="label">Peptide</data>
<data key="name">starPep_14812</data>
<data key="cluster">95</data>
<data key="size">10.0</data>
<data key="r">153</data>
<data key="g">153</data>
<data key="b">153</data>
<data key="x">118.39435</data>
<data key="y">-195.6152</data>
</node>
<node id="16445">
<data key="label">Peptide</data>
<data key="name">starPep_16445</data>
<data key="cluster">66</data>
<data key="size">10.0</data>
<data key="r">153</data>
<data key="g">153</data>
<data key="b">153</data>
<data key="x">320.79913</data>
<data key="y">-55.730286</data>
</node>
<node id="18706">
<data key="label">Peptide</data>
<data key="name">starPep_18706</data>
<data key="cluster">39</data>
<data key="size">10.0</data>
<data key="r">153</data>
<data key="g">153</data>
<data key="b">153</data>
<data key="x">304.1421</data>
<data key="y">-146.74625</data>
</node>
<node id="24067">
<data key="label">Peptide</data>
<data key="name">starPep_24067</data>
<data key="cluster">3</data>
<data key="size">10.0</data>
<data key="r">153</data>
<data key="g">153</data>
<data key="b">153</data>
<data key="x">430.3391</data>
<data key="y">43.825195</data>
</node>
<node id="39648">
<data key="label">Peptide</data>
<data key="name">starPep_39648</data>
<data key="cluster">20</data>
<data key="size">10.0</data>
<data key="r">153</data>
<data key="g">153</data>
<data key="b">153</data>
<data key="x">510.0</data>
<data key="y">-133.25967</data>
</node>
<edge id="12529-13505" label="similarity" source="12529" target="13505">
<data key="edgelabel">similarity</data>
<data key="weight">1.0</data>
<data key="xref">[Ljava.lang.String;@559994a5</data>
<data key="distance">2.360529710700789E-15</data>
</edge>
<edge id="12770-2908" label="similarity" source="12770" target="2908">
<data key="edgelabel">similarity</data>
<data key="weight">1.0</data>
<data key="xref">[Ljava.lang.String;@559994a5</data>
<data key="distance">9.566618574882216E-16</data>
</edge>
<edge id="9517-5949" label="similarity" source="9517" target="5949">
<data key="edgelabel">similarity</data>
<data key="weight">1.0</data>
<data key="xref">[Ljava.lang.String;@559994a5</data>
<data key="distance">1.8621074812896218E-15</data>
</edge>
<edge id="7895-12531" label="similarity" source="7895" target="12531">
<data key="edgelabel">similarity</data>
<data key="weight">1.0</data>
<data key="xref">[Ljava.lang.String;@559994a5</data>
<data key="distance">5.880793434424232E-15</data>
</edge>
<edge id="13504-12528" label="similarity" source="13504" target="12528">
<data key="edgelabel">similarity</data>
<data key="weight">1.0</data>
<data key="xref">[Ljava.lang.String;@559994a5</data>
<data key="distance">2.7502190222947685E-15</data>
</edge>
<edge id="12527-7893" label="similarity" source="12527" target="7893">
<data key="edgelabel">similarity</data>
<data key="weight">0.94</data>
<data key="xref">[Ljava.lang.String;@559994a5</data>
<data key="distance">0.19106364441071996</data>
</edge>
<edge id="12525-13404" label="similarity" source="12525" target="13404">
<data key="edgelabel">similarity</data>
<data key="weight">1.0</data>
<data key="xref">[Ljava.lang.String;@559994a5</data>
<data key="distance">3.794147593639029E-15</data>
</edge>
<edge id="13405-12530" label="similarity" source="13405" target="12530">
<data key="edgelabel">similarity</data>
<data key="weight">1.0</data>
<data key="xref">[Ljava.lang.String;@559994a5</data>
<data key="distance">6.212600619506936E-15</data>
</edge>
<edge id="2907-10922" label="similarity" source="2907" target="10922">
<data key="edgelabel">similarity</data>
<data key="weight">1.0</data>
<data key="xref">[Ljava.lang.String;@559994a5</data>
<data key="distance">5.336726713782377E-15</data>
</edge>
<edge id="3027-1288" label="similarity" source="3027" target="1288">
<data key="edgelabel">similarity</data>
<data key="weight">0.91</data>
<data key="xref">[Ljava.lang.String;@559994a5</data>
<data key="distance">0.27455847604485595</data>
</edge>
<edge id="13515-13528" label="similarity" source="13515" target="13528">
<data key="edgelabel">similarity</data>
<data key="weight">1.0</data>
<data key="xref">[Ljava.lang.String;@559994a5</data>
<data key="distance">1.3575427668343072E-15</data>
</edge>
<edge id="13235-13234" label="similarity" source="13235" target="13234">
<data key="edgelabel">similarity</data>
<data key="weight">0.95</data>
<data key="xref">[Ljava.lang.String;@559994a5</data>
<data key="distance">0.14348830003609717</data>
</edge>
<edge id="13192-39648" label="similarity" source="13192" target="39648">
<data key="edgelabel">similarity</data>
<data key="weight">0.9</data>
<data key="xref">[Ljava.lang.String;@559994a5</data>
<data key="distance">0.3239199851342787</data>
</edge>
<edge id="13234-8925" label="similarity" source="13234" target="8925">
<data key="edgelabel">similarity</data>
<data key="weight">0.94</data>
<data key="xref">[Ljava.lang.String;@559994a5</data>
<data key="distance">0.17613582536702033</data>
</edge>
</graph>
</graphml>
