# Supplementary material for: Complex Networks Analyses of Antibiofilm Peptides: An Emerging Tool for Next-Generation Antimicrobials’ Discovery
Source: Antibiotics (Basel). 2023 Apr 13;12(4):747. doi: 10.3390/antibiotics12040747 (PMC10135022; doi:10.3390/antibiotics12040747)
Supplement: Supplementary file 1 [file antibiotics-12-00747-s001.zip › Supplementary_Materials_Final/FileS1_HSPN_Parameters_Cutoff_Selection_&_Node_Degree_&_GraphML_files/GraphML_files_HSPNs_at_CutOff_0_to_0.95/HSPN_Antibiofilm_cutoff_0.65.graphml]

<?xml version="1.0" encoding="UTF-8"?><graphml xmlns="http://graphml.graphdrawing.org/xmlns">
<key attr.name="label" attr.type="string" for="node" id="label"/>
<key attr.name="Edge Label" attr.type="string" for="edge" id="edgelabel"/>
<key attr.name="weight" attr.type="double" for="edge" id="weight"/>
<key attr.name="r" attr.type="int" for="node" id="r"/>
<key attr.name="g" attr.type="int" for="node" id="g"/>
<key attr.name="b" attr.type="int" for="node" id="b"/>
<key attr.name="x" attr.type="float" for="node" id="x"/>
<key attr.name="y" attr.type="float" for="node" id="y"/>
<key attr.name="size" attr.type="float" for="node" id="size"/>
<key attr.name="Name" attr.type="string" for="node" id="name"/>
<key attr.name="Cluster" attr.type="int" for="node" id="cluster"/>
<key attr.name="DbRef" attr.type="string[]" for="edge" id="xref"/>
<key attr.name="Distance" attr.type="double" for="edge" id="distance"/>
<graph edgedefault="undirected">
<node id="0">
<data key="label">Peptide</data>
<data key="name">starPep_00000</data>
<data key="cluster">29</data>
<data key="size">10.0</data>
<data key="r">153</data>
<data key="g">153</data>
<data key="b">153</data>
<data key="x">243.33942</data>
<data key="y">88.27893</data>
</node>
<node id="1">
<data key="label">Peptide</data>
<data key="name">starPep_00001</data>
<data key="cluster">42</data>
<data key="size">10.0</data>
<data key="r">153</data>
<data key="g">153</data>
<data key="b">153</data>
<data key="x">355.15668</data>
<data key="y">91.26434</data>
</node>
<node id="2">
<data key="label">Peptide</data>
<data key="name">starPep_00002</data>
<data key="cluster">91</data>
<data key="size">10.0</data>
<data key="r">153</data>
<data key="g">153</data>
<data key="b">153</data>
<data key="x">371.1324</data>
<data key="y">-291.0163</data>
</node>
<node id="4">
<data key="label">Peptide</data>
<data key="name">starPep_00004</data>
<data key="cluster">6</data>
<data key="size">10.0</data>
<data key="r">153</data>
<data key="g">153</data>
<data key="b">153</data>
<data key="x">184.73114</data>
<data key="y">-100.27716</data>
</node>
<node id="8">
<data key="label">Peptide</data>
<data key="name">starPep_00008</data>
<data key="cluster">31</data>
<data key="size">10.0</data>
<data key="r">153</data>
<data key="g">153</data>
<data key="b">153</data>
<data key="x">417.7212</data>
<data key="y">69.83148</data>
</node>
<node id="20">
<data key="label">Peptide</data>
<data key="name">starPep_00020</data>
<data key="cluster">60</data>
<data key="size">10.0</data>
<data key="r">153</data>
<data key="g">153</data>
<data key="b">153</data>
<data key="x">163.54242</data>
<data key="y">-341.33447</data>
</node>
<node id="23">
<data key="label">Peptide</data>
<data key="name">starPep_00023</data>
<data key="cluster">9</data>
<data key="size">10.0</data>
<data key="r">153</data>
<data key="g">153</data>
<data key="b">153</data>
<data key="x">360.51715</data>
<data key="y">-100.658936</data>
</node>
<node id="25">
<data key="label">Peptide</data>
<data key="name">starPep_00025</data>
<data key="cluster">33</data>
<data key="size">10.0</data>
<data key="r">153</data>
<data key="g">153</data>
<data key="b">153</data>
<data key="x">203.0752</data>
<data key="y">-180.8982</data>
</node>
<node id="36">
<data key="label">Peptide</data>
<data key="name">starPep_00036</data>
<data key="cluster">71</data>
<data key="size">10.0</data>
<data key="r">153</data>
<data key="g">153</data>
<data key="b">153</data>
<data key="x">230.9768</data>
<data key="y">170.47412</data>
</node>
<node id="42">
<data key="label">Peptide</data>
<data key="name">starPep_00042</data>
<data key="cluster">76</data>
<data key="size">10.0</data>
<data key="r">153</data>
<data key="g">153</data>
<data key="b">153</data>
<data key="x">143.03668</data>
<data key="y">275.99915</data>
</node>
<node id="48">
<data key="label">Peptide</data>
<data key="name">starPep_00048</data>
<data key="cluster">22</data>
<data key="size">10.0</data>
<data key="r">153</data>
<data key="g">153</data>
<data key="b">153</data>
<data key="x">236.42279</data>
<data key="y">-154.34573</data>
</node>
<node id="49">
<data key="label">Peptide</data>
<data key="name">starPep_00049</data>
<data key="cluster">2</data>
<data key="size">10.0</data>
<data key="r">153</data>
<data key="g">153</data>
<data key="b">153</data>
<data key="x">418.36743</data>
<data key="y">-202.46445</data>
</node>
<node id="51">
<data key="label">Peptide</data>
<data key="name">starPep_00051</data>
<data key="cluster">32</data>
<data key="size">10.0</data>
<data key="r">153</data>
<data key="g">153</data>
<data key="b">153</data>
<data key="x">274.29865</data>
<data key="y">43.790466</data>
</node>
<node id="84">
<data key="label">Peptide</data>
<data key="name">starPep_00084</data>
<data key="cluster">23</data>
<data key="size">10.0</data>
<data key="r">153</data>
<data key="g">153</data>
<data key="b">153</data>
<data key="x">199.63306</data>
<data key="y">-19.638916</data>
</node>
<node id="103">
<data key="label">Peptide</data>
<data key="name">starPep_00103</data>
<data key="cluster">38</data>
<data key="size">10.0</data>
<data key="r">153</data>
<data key="g">153</data>
<data key="b">153</data>
<data key="x">210.42303</data>
<data key="y">-125.218445</data>
</node>
<node id="116">
<data key="label">Peptide</data>
<data key="name">starPep_00116</data>
<data key="cluster">4</data>
<data key="size">10.0</data>
<data key="r">153</data>
<data key="g">153</data>
<data key="b">153</data>
<data key="x">299.43365</data>
<data key="y">-222.29666</data>
</node>
<node id="136">
<data key="label">Peptide</data>
<data key="name">starPep_00136</data>
<data key="cluster">27</data>
<data key="size">10.0</data>
<data key="r">153</data>
<data key="g">153</data>
<data key="b">153</data>
<data key="x">309.0182</data>
<data key="y">34.5141</data>
</node>
<node id="145">
<data key="label">Peptide</data>
<data key="name">starPep_00145</data>
<data key="cluster">65</data>
<data key="size">10.0</data>
<data key="r">153</data>
<data key="g">153</data>
<data key="b">153</data>
<data key="x">80.45538</data>
<data key="y">-228.18701</data>
</node>
<node id="193">
<data key="label">Peptide</data>
<data key="name">starPep_00193</data>
<data key="cluster">44</data>
<data key="size">10.0</data>
<data key="r">153</data>
<data key="g">153</data>
<data key="b">153</data>
<data key="x">367.70386</data>
<data key="y">126.882385</data>
</node>
<node id="297">
<data key="label">Peptide</data>
<data key="name">starPep_00297</data>
<data key="cluster">25</data>
<data key="size">10.0</data>
<data key="r">153</data>
<data key="g">153</data>
<data key="b">153</data>
<data key="x">321.00836</data>
<data key="y">-30.998993</data>
</node>
<node id="351">
<data key="label">Peptide</data>
<data key="name">starPep_00351</data>
<data key="cluster">53</data>
<data key="size">10.0</data>
<data key="r">153</data>
<data key="g">153</data>
<data key="b">153</data>
<data key="x">233.383</data>
<data key="y">-20.730042</data>
</node>
<node id="361">
<data key="label">Peptide</data>
<data key="name">starPep_00361</data>
<data key="cluster">12</data>
<data key="size">10.0</data>
<data key="r">153</data>
<data key="g">153</data>
<data key="b">153</data>
<data key="x">314.9416</data>
<data key="y">93.95508</data>
</node>
<node id="379">
<data key="label">Peptide</data>
<data key="name">starPep_00379</data>
<data key="cluster">120</data>
<data key="size">10.0</data>
<data key="r">153</data>
<data key="g">153</data>
<data key="b">153</data>
<data key="x">-399.3728</data>
<data key="y">86.81055</data>
</node>
<node id="496">
<data key="label">Peptide</data>
<data key="name">starPep_00496</data>
<data key="cluster">56</data>
<data key="size">10.0</data>
<data key="r">153</data>
<data key="g">153</data>
<data key="b">153</data>
<data key="x">417.57788</data>
<data key="y">32.564026</data>
</node>
<node id="511">
<data key="label">Peptide</data>
<data key="name">starPep_00511</data>
<data key="cluster">15</data>
<data key="size">10.0</data>
<data key="r">153</data>
<data key="g">153</data>
<data key="b">153</data>
<data key="x">290.59387</data>
<data key="y">85.28589</data>
</node>
<node id="514">
<data key="label">Peptide</data>
<data key="name">starPep_00514</data>
<data key="cluster">82</data>
<data key="size">10.0</data>
<data key="r">153</data>
<data key="g">153</data>
<data key="b">153</data>
<data key="x">11.733185</data>
<data key="y">106.18121</data>
</node>
<node id="517">
<data key="label">Peptide</data>
<data key="name">starPep_00517</data>
<data key="cluster">52</data>
<data key="size">10.0</data>
<data key="r">153</data>
<data key="g">153</data>
<data key="b">153</data>
<data key="x">295.94446</data>
<data key="y">114.00281</data>
</node>
<node id="522">
<data key="label">Peptide</data>
<data key="name">starPep_00522</data>
<data key="cluster">51</data>
<data key="size">10.0</data>
<data key="r">153</data>
<data key="g">153</data>
<data key="b">153</data>
<data key="x">147.87073</data>
<data key="y">-36.16919</data>
</node>
<node id="527">
<data key="label">Peptide</data>
<data key="name">starPep_00527</data>
<data key="cluster">87</data>
<data key="size">10.0</data>
<data key="r">153</data>
<data key="g">153</data>
<data key="b">153</data>
<data key="x">288.92236</data>
<data key="y">361.81592</data>
</node>
<node id="561">
<data key="label">Peptide</data>
<data key="name">starPep_00561</data>
<data key="cluster">5</data>
<data key="size">10.0</data>
<data key="r">153</data>
<data key="g">153</data>
<data key="b">153</data>
<data key="x">276.03668</data>
<data key="y">14.727844</data>
</node>
<node id="640">
<data key="label">Peptide</data>
<data key="name">starPep_00640</data>
<data key="cluster">59</data>
<data key="size">10.0</data>
<data key="r">153</data>
<data key="g">153</data>
<data key="b">153</data>
<data key="x">234.14679</data>
<data key="y">290.01465</data>
</node>
<node id="739">
<data key="label">Peptide</data>
<data key="name">starPep_00739</data>
<data key="cluster">146</data>
<data key="size">10.0</data>
<data key="r">153</data>
<data key="g">153</data>
<data key="b">153</data>
<data key="x">-29.18689</data>
<data key="y">-302.17065</data>
</node>
<node id="803">
<data key="label">Peptide</data>
<data key="name">starPep_00803</data>
<data key="cluster">13</data>
<data key="size">10.0</data>
<data key="r">153</data>
<data key="g">153</data>
<data key="b">153</data>
<data key="x">251.00067</data>
<data key="y">-37.515625</data>
</node>
<node id="942">
<data key="label">Peptide</data>
<data key="name">starPep_00942</data>
<data key="cluster">97</data>
<data key="size">10.0</data>
<data key="r">153</data>
<data key="g">153</data>
<data key="b">153</data>
<data key="x">198.59363</data>
<data key="y">328.60352</data>
</node>
<node id="1018">
<data key="label">Peptide</data>
<data key="name">starPep_01018</data>
<data key="cluster">141</data>
<data key="size">10.0</data>
<data key="r">153</data>
<data key="g">153</data>
<data key="b">153</data>
<data key="x">248.68048</data>
<data key="y">88.21411</data>
</node>
<node id="1143">
<data key="label">Peptide</data>
<data key="name">starPep_01143</data>
<data key="cluster">143</data>
<data key="size">10.0</data>
<data key="r">153</data>
<data key="g">153</data>
<data key="b">153</data>
<data key="x">212.55829</data>
<data key="y">120.661316</data>
</node>
<node id="1288">
<data key="label">Peptide</data>
<data key="name">starPep_01288</data>
<data key="cluster">68</data>
<data key="size">10.0</data>
<data key="r">153</data>
<data key="g">153</data>
<data key="b">153</data>
<data key="x">439.46307</data>
<data key="y">214.02307</data>
</node>
<node id="1468">
<data key="label">Peptide</data>
<data key="name">starPep_01468</data>
<data key="cluster">90</data>
<data key="size">10.0</data>
<data key="r">153</data>
<data key="g">153</data>
<data key="b">153</data>
<data key="x">318.72284</data>
<data key="y">222.1983</data>
</node>
<node id="1564">
<data key="label">Peptide</data>
<data key="name">starPep_01564</data>
<data key="cluster">118</data>
<data key="size">10.0</data>
<data key="r">153</data>
<data key="g">153</data>
<data key="b">153</data>
<data key="x">-324.4928</data>
<data key="y">215.54858</data>
</node>
<node id="2281">
<data key="label">Peptide</data>
<data key="name">starPep_02281</data>
<data key="cluster">158</data>
<data key="size">10.0</data>
<data key="r">153</data>
<data key="g">153</data>
<data key="b">153</data>
<data key="x">-192.65662</data>
<data key="y">206.95056</data>
</node>
<node id="2379">
<data key="label">Peptide</data>
<data key="name">starPep_02379</data>
<data key="cluster">26</data>
<data key="size">10.0</data>
<data key="r">153</data>
<data key="g">153</data>
<data key="b">153</data>
<data key="x">111.73566</data>
<data key="y">-109.75415</data>
</node>
<node id="2383">
<data key="label">Peptide</data>
<data key="name">starPep_02383</data>
<data key="cluster">168</data>
<data key="size">10.0</data>
<data key="r">153</data>
<data key="g">153</data>
<data key="b">153</data>
<data key="x">-377.1869</data>
<data key="y">-218.94168</data>
</node>
<node id="2400">
<data key="label">Peptide</data>
<data key="name">starPep_02400</data>
<data key="cluster">167</data>
<data key="size">10.0</data>
<data key="r">153</data>
<data key="g">153</data>
<data key="b">153</data>
<data key="x">-251.38307</data>
<data key="y">-464.37762</data>
</node>
<node id="2430">
<data key="label">Peptide</data>
<data key="name">starPep_02430</data>
<data key="cluster">62</data>
<data key="size">10.0</data>
<data key="r">153</data>
<data key="g">153</data>
<data key="b">153</data>
<data key="x">238.55853</data>
<data key="y">54.01172</data>
</node>
<node id="2515">
<data key="label">Peptide</data>
<data key="name">starPep_02515</data>
<data key="cluster">96</data>
<data key="size">10.0</data>
<data key="r">153</data>
<data key="g">153</data>
<data key="b">153</data>
<data key="x">-15.9322815</data>
<data key="y">239.94104</data>
</node>
<node id="2700">
<data key="label">Peptide</data>
<data key="name">starPep_02700</data>
<data key="cluster">132</data>
<data key="size">10.0</data>
<data key="r">153</data>
<data key="g">153</data>
<data key="b">153</data>
<data key="x">-405.28253</data>
<data key="y">-105.5795</data>
</node>
<node id="2702">
<data key="label">Peptide</data>
<data key="name">starPep_02702</data>
<data key="cluster">156</data>
<data key="size">10.0</data>
<data key="r">153</data>
<data key="g">153</data>
<data key="b">153</data>
<data key="x">43.65161</data>
<data key="y">-430.21997</data>
</node>
<node id="2730">
<data key="label">Peptide</data>
<data key="name">starPep_02730</data>
<data key="cluster">75</data>
<data key="size">10.0</data>
<data key="r">153</data>
<data key="g">153</data>
<data key="b">153</data>
<data key="x">-74.890076</data>
<data key="y">508.24115</data>
</node>
<node id="2819">
<data key="label">Peptide</data>
<data key="name">starPep_02819</data>
<data key="cluster">163</data>
<data key="size">10.0</data>
<data key="r">153</data>
<data key="g">153</data>
<data key="b">153</data>
<data key="x">-386.70712</data>
<data key="y">-243.81522</data>
</node>
<node id="2848">
<data key="label">Peptide</data>
<data key="name">starPep_02848</data>
<data key="cluster">50</data>
<data key="size">10.0</data>
<data key="r">153</data>
<data key="g">153</data>
<data key="b">153</data>
<data key="x">77.10565</data>
<data key="y">266.07648</data>
</node>
<node id="2884">
<data key="label">Peptide</data>
<data key="name">starPep_02884</data>
<data key="cluster">1</data>
<data key="size">10.0</data>
<data key="r">153</data>
<data key="g">153</data>
<data key="b">153</data>
<data key="x">290.021</data>
<data key="y">-50.311584</data>
</node>
<node id="2888">
<data key="label">Peptide</data>
<data key="name">starPep_02888</data>
<data key="cluster">17</data>
<data key="size">10.0</data>
<data key="r">153</data>
<data key="g">153</data>
<data key="b">153</data>
<data key="x">353.46484</data>
<data key="y">-166.9638</data>
</node>
<node id="2906">
<data key="label">Peptide</data>
<data key="name">starPep_02906</data>
<data key="cluster">107</data>
<data key="size">10.0</data>
<data key="r">153</data>
<data key="g">153</data>
<data key="b">153</data>
<data key="x">-252.82565</data>
<data key="y">193.6637</data>
</node>
<node id="2907">
<data key="label">Peptide</data>
<data key="name">starPep_02907</data>
<data key="cluster">103</data>
<data key="size">10.0</data>
<data key="r">153</data>
<data key="g">153</data>
<data key="b">153</data>
<data key="x">-176.67032</data>
<data key="y">-21.34616</data>
</node>
<node id="2908">
<data key="label">Peptide</data>
<data key="name">starPep_02908</data>
<data key="cluster">104</data>
<data key="size">10.0</data>
<data key="r">153</data>
<data key="g">153</data>
<data key="b">153</data>
<data key="x">-225.64667</data>
<data key="y">67.69391</data>
</node>
<node id="2909">
<data key="label">Peptide</data>
<data key="name">starPep_02909</data>
<data key="cluster">106</data>
<data key="size">10.0</data>
<data key="r">153</data>
<data key="g">153</data>
<data key="b">153</data>
<data key="x">-310.7055</data>
<data key="y">85.45526</data>
</node>
<node id="2910">
<data key="label">Peptide</data>
<data key="name">starPep_02910</data>
<data key="cluster">112</data>
<data key="size">10.0</data>
<data key="r">153</data>
<data key="g">153</data>
<data key="b">153</data>
<data key="x">-309.49182</data>
<data key="y">0.48464966</data>
</node>
<node id="3008">
<data key="label">Peptide</data>
<data key="name">starPep_03008</data>
<data key="cluster">147</data>
<data key="size">10.0</data>
<data key="r">153</data>
<data key="g">153</data>
<data key="b">153</data>
<data key="x">69.5473</data>
<data key="y">90.1416</data>
</node>
<node id="3012">
<data key="label">Peptide</data>
<data key="name">starPep_03012</data>
<data key="cluster">28</data>
<data key="size">10.0</data>
<data key="r">153</data>
<data key="g">153</data>
<data key="b">153</data>
<data key="x">372.45013</data>
<data key="y">42.988403</data>
</node>
<node id="3027">
<data key="label">Peptide</data>
<data key="name">starPep_03027</data>
<data key="cluster">67</data>
<data key="size">10.0</data>
<data key="r">153</data>
<data key="g">153</data>
<data key="b">153</data>
<data key="x">429.22296</data>
<data key="y">201.53802</data>
</node>
<node id="3278">
<data key="label">Peptide</data>
<data key="name">starPep_03278</data>
<data key="cluster">37</data>
<data key="size">10.0</data>
<data key="r">153</data>
<data key="g">153</data>
<data key="b">153</data>
<data key="x">31.419739</data>
<data key="y">-65.43289</data>
</node>
<node id="3322">
<data key="label">Peptide</data>
<data key="name">starPep_03322</data>
<data key="cluster">55</data>
<data key="size">10.0</data>
<data key="r">153</data>
<data key="g">153</data>
<data key="b">153</data>
<data key="x">343.7104</data>
<data key="y">308.3393</data>
</node>
<node id="3429">
<data key="label">Peptide</data>
<data key="name">starPep_03429</data>
<data key="cluster">81</data>
<data key="size">10.0</data>
<data key="r">153</data>
<data key="g">153</data>
<data key="b">153</data>
<data key="x">57.499023</data>
<data key="y">489.9151</data>
</node>
<node id="3602">
<data key="label">Peptide</data>
<data key="name">starPep_03602</data>
<data key="cluster">119</data>
<data key="size">10.0</data>
<data key="r">153</data>
<data key="g">153</data>
<data key="b">153</data>
<data key="x">101.34265</data>
<data key="y">6.8283997</data>
</node>
<node id="3668">
<data key="label">Peptide</data>
<data key="name">starPep_03668</data>
<data key="cluster">10</data>
<data key="size">10.0</data>
<data key="r">153</data>
<data key="g">153</data>
<data key="b">153</data>
<data key="x">280.41608</data>
<data key="y">-103.59888</data>
</node>
<node id="3693">
<data key="label">Peptide</data>
<data key="name">starPep_03693</data>
<data key="cluster">149</data>
<data key="size">10.0</data>
<data key="r">153</data>
<data key="g">153</data>
<data key="b">153</data>
<data key="x">128.93536</data>
<data key="y">391.5014</data>
</node>
<node id="3792">
<data key="label">Peptide</data>
<data key="name">starPep_03792</data>
<data key="cluster">83</data>
<data key="size">10.0</data>
<data key="r">153</data>
<data key="g">153</data>
<data key="b">153</data>
<data key="x">168.20178</data>
<data key="y">297.5291</data>
</node>
<node id="3927">
<data key="label">Peptide</data>
<data key="name">starPep_03927</data>
<data key="cluster">98</data>
<data key="size">10.0</data>
<data key="r">153</data>
<data key="g">153</data>
<data key="b">153</data>
<data key="x">312.9394</data>
<data key="y">372.82208</data>
</node>
<node id="4044">
<data key="label">Peptide</data>
<data key="name">starPep_04044</data>
<data key="cluster">99</data>
<data key="size">10.0</data>
<data key="r">153</data>
<data key="g">153</data>
<data key="b">153</data>
<data key="x">133.99841</data>
<data key="y">348.85663</data>
</node>
<node id="4101">
<data key="label">Peptide</data>
<data key="name">starPep_04101</data>
<data key="cluster">61</data>
<data key="size">10.0</data>
<data key="r">153</data>
<data key="g">153</data>
<data key="b">153</data>
<data key="x">231.09747</data>
<data key="y">-199.42404</data>
</node>
<node id="4267">
<data key="label">Peptide</data>
<data key="name">starPep_04267</data>
<data key="cluster">8</data>
<data key="size">10.0</data>
<data key="r">153</data>
<data key="g">153</data>
<data key="b">153</data>
<data key="x">288.50104</data>
<data key="y">-177.7651</data>
</node>
<node id="4274">
<data key="label">Peptide</data>
<data key="name">starPep_04274</data>
<data key="cluster">77</data>
<data key="size">10.0</data>
<data key="r">153</data>
<data key="g">153</data>
<data key="b">153</data>
<data key="x">-33.166626</data>
<data key="y">510.0</data>
</node>
<node id="4312">
<data key="label">Peptide</data>
<data key="name">starPep_04312</data>
<data key="cluster">145</data>
<data key="size">10.0</data>
<data key="r">153</data>
<data key="g">153</data>
<data key="b">153</data>
<data key="x">-1.1031799</data>
<data key="y">60.161377</data>
</node>
<node id="4316">
<data key="label">Peptide</data>
<data key="name">starPep_04316</data>
<data key="cluster">131</data>
<data key="size">10.0</data>
<data key="r">153</data>
<data key="g">153</data>
<data key="b">153</data>
<data key="x">-265.39563</data>
<data key="y">-125.31381</data>
</node>
<node id="4342">
<data key="label">Peptide</data>
<data key="name">starPep_04342</data>
<data key="cluster">155</data>
<data key="size">10.0</data>
<data key="r">153</data>
<data key="g">153</data>
<data key="b">153</data>
<data key="x">24.03357</data>
<data key="y">72.02466</data>
</node>
<node id="4424">
<data key="label">Peptide</data>
<data key="name">starPep_04424</data>
<data key="cluster">74</data>
<data key="size">10.0</data>
<data key="r">153</data>
<data key="g">153</data>
<data key="b">153</data>
<data key="x">-68.982605</data>
<data key="y">423.6961</data>
</node>
<node id="4678">
<data key="label">Peptide</data>
<data key="name">starPep_04678</data>
<data key="cluster">151</data>
<data key="size">10.0</data>
<data key="r">153</data>
<data key="g">153</data>
<data key="b">153</data>
<data key="x">-169.24365</data>
<data key="y">-311.25317</data>
</node>
<node id="4734">
<data key="label">Peptide</data>
<data key="name">starPep_04734</data>
<data key="cluster">73</data>
<data key="size">10.0</data>
<data key="r">153</data>
<data key="g">153</data>
<data key="b">153</data>
<data key="x">104.03888</data>
<data key="y">-361.9032</data>
</node>
<node id="4737">
<data key="label">Peptide</data>
<data key="name">starPep_04737</data>
<data key="cluster">150</data>
<data key="size">10.0</data>
<data key="r">153</data>
<data key="g">153</data>
<data key="b">153</data>
<data key="x">-108.40213</data>
<data key="y">-371.41574</data>
</node>
<node id="4795">
<data key="label">Peptide</data>
<data key="name">starPep_04795</data>
<data key="cluster">40</data>
<data key="size">10.0</data>
<data key="r">153</data>
<data key="g">153</data>
<data key="b">153</data>
<data key="x">375.31403</data>
<data key="y">-348.62543</data>
</node>
<node id="4801">
<data key="label">Peptide</data>
<data key="name">starPep_04801</data>
<data key="cluster">16</data>
<data key="size">10.0</data>
<data key="r">153</data>
<data key="g">153</data>
<data key="b">153</data>
<data key="x">405.40338</data>
<data key="y">-329.1549</data>
</node>
<node id="4853">
<data key="label">Peptide</data>
<data key="name">starPep_04853</data>
<data key="cluster">148</data>
<data key="size">10.0</data>
<data key="r">153</data>
<data key="g">153</data>
<data key="b">153</data>
<data key="x">-86.75668</data>
<data key="y">78.74274</data>
</node>
<node id="4871">
<data key="label">Peptide</data>
<data key="name">starPep_04871</data>
<data key="cluster">161</data>
<data key="size">10.0</data>
<data key="r">153</data>
<data key="g">153</data>
<data key="b">153</data>
<data key="x">-387.58923</data>
<data key="y">-289.75992</data>
</node>
<node id="5137">
<data key="label">Peptide</data>
<data key="name">starPep_05137</data>
<data key="cluster">139</data>
<data key="size">10.0</data>
<data key="r">153</data>
<data key="g">153</data>
<data key="b">153</data>
<data key="x">-88.81738</data>
<data key="y">-397.04495</data>
</node>
<node id="5293">
<data key="label">Peptide</data>
<data key="name">starPep_05293</data>
<data key="cluster">47</data>
<data key="size">10.0</data>
<data key="r">153</data>
<data key="g">153</data>
<data key="b">153</data>
<data key="x">344.86768</data>
<data key="y">2.4954224</data>
</node>
<node id="5305">
<data key="label">Peptide</data>
<data key="name">starPep_05305</data>
<data key="cluster">84</data>
<data key="size">10.0</data>
<data key="r">153</data>
<data key="g">153</data>
<data key="b">153</data>
<data key="x">-51.74292</data>
<data key="y">269.84827</data>
</node>
<node id="5315">
<data key="label">Peptide</data>
<data key="name">starPep_05315</data>
<data key="cluster">41</data>
<data key="size">10.0</data>
<data key="r">153</data>
<data key="g">153</data>
<data key="b">153</data>
<data key="x">324.55615</data>
<data key="y">-233.52292</data>
</node>
<node id="5316">
<data key="label">Peptide</data>
<data key="name">starPep_05316</data>
<data key="cluster">57</data>
<data key="size">10.0</data>
<data key="r">153</data>
<data key="g">153</data>
<data key="b">153</data>
<data key="x">343.9527</data>
<data key="y">-326.2971</data>
</node>
<node id="5317">
<data key="label">Peptide</data>
<data key="name">starPep_05317</data>
<data key="cluster">58</data>
<data key="size">10.0</data>
<data key="r">153</data>
<data key="g">153</data>
<data key="b">153</data>
<data key="x">90.561646</data>
<data key="y">-142.64941</data>
</node>
<node id="5447">
<data key="label">Peptide</data>
<data key="name">starPep_05447</data>
<data key="cluster">171</data>
<data key="size">10.0</data>
<data key="r">153</data>
<data key="g">153</data>
<data key="b">153</data>
<data key="x">-357.99182</data>
<data key="y">-455.66013</data>
</node>
<node id="5561">
<data key="label">Peptide</data>
<data key="name">starPep_05561</data>
<data key="cluster">49</data>
<data key="size">10.0</data>
<data key="r">153</data>
<data key="g">153</data>
<data key="b">153</data>
<data key="x">302.48663</data>
<data key="y">181.57056</data>
</node>
<node id="5949">
<data key="label">Peptide</data>
<data key="name">starPep_05949</data>
<data key="cluster">137</data>
<data key="size">10.0</data>
<data key="r">153</data>
<data key="g">153</data>
<data key="b">153</data>
<data key="x">-251.25334</data>
<data key="y">81.790955</data>
</node>
<node id="5964">
<data key="label">Peptide</data>
<data key="name">starPep_05964</data>
<data key="cluster">170</data>
<data key="size">10.0</data>
<data key="r">153</data>
<data key="g">153</data>
<data key="b">153</data>
<data key="x">-402.089</data>
<data key="y">354.42285</data>
</node>
<node id="5968">
<data key="label">Peptide</data>
<data key="name">starPep_05968</data>
<data key="cluster">92</data>
<data key="size">10.0</data>
<data key="r">153</data>
<data key="g">153</data>
<data key="b">153</data>
<data key="x">-33.657043</data>
<data key="y">352.69293</data>
</node>
<node id="6108">
<data key="label">Peptide</data>
<data key="name">starPep_06108</data>
<data key="cluster">169</data>
<data key="size">10.0</data>
<data key="r">153</data>
<data key="g">153</data>
<data key="b">153</data>
<data key="x">-490.0</data>
<data key="y">133.25745</data>
</node>
<node id="6111">
<data key="label">Peptide</data>
<data key="name">starPep_06111</data>
<data key="cluster">136</data>
<data key="size">10.0</data>
<data key="r">153</data>
<data key="g">153</data>
<data key="b">153</data>
<data key="x">-351.56815</data>
<data key="y">139.86853</data>
</node>
<node id="6130">
<data key="label">Peptide</data>
<data key="name">starPep_06130</data>
<data key="cluster">135</data>
<data key="size">10.0</data>
<data key="r">153</data>
<data key="g">153</data>
<data key="b">153</data>
<data key="x">160.78955</data>
<data key="y">-122.12036</data>
</node>
<node id="6255">
<data key="label">Peptide</data>
<data key="name">starPep_06255</data>
<data key="cluster">159</data>
<data key="size">10.0</data>
<data key="r">153</data>
<data key="g">153</data>
<data key="b">153</data>
<data key="x">-118.49716</data>
<data key="y">178.33447</data>
</node>
<node id="6358">
<data key="label">Peptide</data>
<data key="name">starPep_06358</data>
<data key="cluster">165</data>
<data key="size">10.0</data>
<data key="r">153</data>
<data key="g">153</data>
<data key="b">153</data>
<data key="x">-443.51764</data>
<data key="y">0.68078613</data>
</node>
<node id="6382">
<data key="label">Peptide</data>
<data key="name">starPep_06382</data>
<data key="cluster">130</data>
<data key="size">10.0</data>
<data key="r">153</data>
<data key="g">153</data>
<data key="b">153</data>
<data key="x">-165.02649</data>
<data key="y">-261.4689</data>
</node>
<node id="6521">
<data key="label">Peptide</data>
<data key="name">starPep_06521</data>
<data key="cluster">36</data>
<data key="size">10.0</data>
<data key="r">153</data>
<data key="g">153</data>
<data key="b">153</data>
<data key="x">-16.090637</data>
<data key="y">32.77826</data>
</node>
<node id="6665">
<data key="label">Peptide</data>
<data key="name">starPep_06665</data>
<data key="cluster">164</data>
<data key="size">10.0</data>
<data key="r">153</data>
<data key="g">153</data>
<data key="b">153</data>
<data key="x">-449.0671</data>
<data key="y">-12.32309</data>
</node>
<node id="6708">
<data key="label">Peptide</data>
<data key="name">starPep_06708</data>
<data key="cluster">80</data>
<data key="size">10.0</data>
<data key="r">153</data>
<data key="g">153</data>
<data key="b">153</data>
<data key="x">159.41382</data>
<data key="y">339.92108</data>
</node>
<node id="7174">
<data key="label">Peptide</data>
<data key="name">starPep_07174</data>
<data key="cluster">153</data>
<data key="size">10.0</data>
<data key="r">153</data>
<data key="g">153</data>
<data key="b">153</data>
<data key="x">-278.6803</data>
<data key="y">-182.29251</data>
</node>
<node id="7411">
<data key="label">Peptide</data>
<data key="name">starPep_07411</data>
<data key="cluster">70</data>
<data key="size">10.0</data>
<data key="r">153</data>
<data key="g">153</data>
<data key="b">153</data>
<data key="x">-238.0127</data>
<data key="y">-8.48172</data>
</node>
<node id="7412">
<data key="label">Peptide</data>
<data key="name">starPep_07412</data>
<data key="cluster">128</data>
<data key="size">10.0</data>
<data key="r">153</data>
<data key="g">153</data>
<data key="b">153</data>
<data key="x">-225.44354</data>
<data key="y">18.388672</data>
</node>
<node id="7468">
<data key="label">Peptide</data>
<data key="name">starPep_07468</data>
<data key="cluster">162</data>
<data key="size">10.0</data>
<data key="r">153</data>
<data key="g">153</data>
<data key="b">153</data>
<data key="x">-423.5546</data>
<data key="y">-49.439453</data>
</node>
<node id="7526">
<data key="label">Peptide</data>
<data key="name">starPep_07526</data>
<data key="cluster">69</data>
<data key="size">10.0</data>
<data key="r">153</data>
<data key="g">153</data>
<data key="b">153</data>
<data key="x">37.994507</data>
<data key="y">44.246582</data>
</node>
<node id="7634">
<data key="label">Peptide</data>
<data key="name">starPep_07634</data>
<data key="cluster">117</data>
<data key="size">10.0</data>
<data key="r">153</data>
<data key="g">153</data>
<data key="b">153</data>
<data key="x">-250.09464</data>
<data key="y">-231.90076</data>
</node>
<node id="7864">
<data key="label">Peptide</data>
<data key="name">starPep_07864</data>
<data key="cluster">24</data>
<data key="size">10.0</data>
<data key="r">153</data>
<data key="g">153</data>
<data key="b">153</data>
<data key="x">194.71149</data>
<data key="y">-81.21173</data>
</node>
<node id="7893">
<data key="label">Peptide</data>
<data key="name">starPep_07893</data>
<data key="cluster">100</data>
<data key="size">10.0</data>
<data key="r">153</data>
<data key="g">153</data>
<data key="b">153</data>
<data key="x">-306.89432</data>
<data key="y">56.76465</data>
</node>
<node id="7894">
<data key="label">Peptide</data>
<data key="name">starPep_07894</data>
<data key="cluster">109</data>
<data key="size">10.0</data>
<data key="r">153</data>
<data key="g">153</data>
<data key="b">153</data>
<data key="x">-280.07043</data>
<data key="y">65.427185</data>
</node>
<node id="7895">
<data key="label">Peptide</data>
<data key="name">starPep_07895</data>
<data key="cluster">110</data>
<data key="size">10.0</data>
<data key="r">153</data>
<data key="g">153</data>
<data key="b">153</data>
<data key="x">-259.64478</data>
<data key="y">-83.67392</data>
</node>
<node id="7901">
<data key="label">Peptide</data>
<data key="name">starPep_07901</data>
<data key="cluster">108</data>
<data key="size">10.0</data>
<data key="r">153</data>
<data key="g">153</data>
<data key="b">153</data>
<data key="x">-237.31061</data>
<data key="y">-26.942688</data>
</node>
<node id="8001">
<data key="label">Peptide</data>
<data key="name">starPep_08001</data>
<data key="cluster">166</data>
<data key="size">10.0</data>
<data key="r">153</data>
<data key="g">153</data>
<data key="b">153</data>
<data key="x">-166.12363</data>
<data key="y">-88.47577</data>
</node>
<node id="8271">
<data key="label">Peptide</data>
<data key="name">starPep_08271</data>
<data key="cluster">94</data>
<data key="size">10.0</data>
<data key="r">153</data>
<data key="g">153</data>
<data key="b">153</data>
<data key="x">-0.6505432</data>
<data key="y">287.28217</data>
</node>
<node id="8351">
<data key="label">Peptide</data>
<data key="name">starPep_08351</data>
<data key="cluster">79</data>
<data key="size">10.0</data>
<data key="r">153</data>
<data key="g">153</data>
<data key="b">153</data>
<data key="x">362.03998</data>
<data key="y">-271.17844</data>
</node>
<node id="8392">
<data key="label">Peptide</data>
<data key="name">starPep_08392</data>
<data key="cluster">46</data>
<data key="size">10.0</data>
<data key="r">153</data>
<data key="g">153</data>
<data key="b">153</data>
<data key="x">221.5401</data>
<data key="y">215.7818</data>
</node>
<node id="8394">
<data key="label">Peptide</data>
<data key="name">starPep_08394</data>
<data key="cluster">54</data>
<data key="size">10.0</data>
<data key="r">153</data>
<data key="g">153</data>
<data key="b">153</data>
<data key="x">289.9964</data>
<data key="y">140.31342</data>
</node>
<node id="8925">
<data key="label">Peptide</data>
<data key="name">starPep_08925</data>
<data key="cluster">21</data>
<data key="size">10.0</data>
<data key="r">153</data>
<data key="g">153</data>
<data key="b">153</data>
<data key="x">146.39392</data>
<data key="y">-406.20135</data>
</node>
<node id="8958">
<data key="label">Peptide</data>
<data key="name">starPep_08958</data>
<data key="cluster">72</data>
<data key="size">10.0</data>
<data key="r">153</data>
<data key="g">153</data>
<data key="b">153</data>
<data key="x">19.858887</data>
<data key="y">267.65955</data>
</node>
<node id="9259">
<data key="label">Peptide</data>
<data key="name">starPep_09259</data>
<data key="cluster">160</data>
<data key="size">10.0</data>
<data key="r">153</data>
<data key="g">153</data>
<data key="b">153</data>
<data key="x">3.1620483</data>
<data key="y">257.56128</data>
</node>
<node id="9517">
<data key="label">Peptide</data>
<data key="name">starPep_09517</data>
<data key="cluster">140</data>
<data key="size">10.0</data>
<data key="r">153</data>
<data key="g">153</data>
<data key="b">153</data>
<data key="x">-251.25334</data>
<data key="y">81.790955</data>
</node>
<node id="9821">
<data key="label">Peptide</data>
<data key="name">starPep_09821</data>
<data key="cluster">43</data>
<data key="size">10.0</data>
<data key="r">153</data>
<data key="g">153</data>
<data key="b">153</data>
<data key="x">404.11133</data>
<data key="y">226.9942</data>
</node>
<node id="9850">
<data key="label">Peptide</data>
<data key="name">starPep_09850</data>
<data key="cluster">45</data>
<data key="size">10.0</data>
<data key="r">153</data>
<data key="g">153</data>
<data key="b">153</data>
<data key="x">281.87286</data>
<data key="y">67.44153</data>
</node>
<node id="9905">
<data key="label">Peptide</data>
<data key="name">starPep_09905</data>
<data key="cluster">7</data>
<data key="size">10.0</data>
<data key="r">153</data>
<data key="g">153</data>
<data key="b">153</data>
<data key="x">125.11499</data>
<data key="y">-40.87854</data>
</node>
<node id="9928">
<data key="label">Peptide</data>
<data key="name">starPep_09928</data>
<data key="cluster">78</data>
<data key="size">10.0</data>
<data key="r">153</data>
<data key="g">153</data>
<data key="b">153</data>
<data key="x">328.30084</data>
<data key="y">266.28076</data>
</node>
<node id="9934">
<data key="label">Peptide</data>
<data key="name">starPep_09934</data>
<data key="cluster">138</data>
<data key="size">10.0</data>
<data key="r">153</data>
<data key="g">153</data>
<data key="b">153</data>
<data key="x">151.82202</data>
<data key="y">481.60114</data>
</node>
<node id="9989">
<data key="label">Peptide</data>
<data key="name">starPep_09989</data>
<data key="cluster">174</data>
<data key="size">10.0</data>
<data key="r">153</data>
<data key="g">153</data>
<data key="b">153</data>
<data key="x">-23.51358</data>
<data key="y">199.08154</data>
</node>
<node id="10286">
<data key="label">Peptide</data>
<data key="name">starPep_10286</data>
<data key="cluster">93</data>
<data key="size">10.0</data>
<data key="r">153</data>
<data key="g">153</data>
<data key="b">153</data>
<data key="x">207.77191</data>
<data key="y">336.11212</data>
</node>
<node id="10445">
<data key="label">Peptide</data>
<data key="name">starPep_10445</data>
<data key="cluster">89</data>
<data key="size">10.0</data>
<data key="r">153</data>
<data key="g">153</data>
<data key="b">153</data>
<data key="x">-331.72357</data>
<data key="y">-100.14972</data>
</node>
<node id="10594">
<data key="label">Peptide</data>
<data key="name">starPep_10594</data>
<data key="cluster">134</data>
<data key="size">10.0</data>
<data key="r">153</data>
<data key="g">153</data>
<data key="b">153</data>
<data key="x">103.66431</data>
<data key="y">126.82489</data>
</node>
<node id="10637">
<data key="label">Peptide</data>
<data key="name">starPep_10637</data>
<data key="cluster">48</data>
<data key="size">10.0</data>
<data key="r">153</data>
<data key="g">153</data>
<data key="b">153</data>
<data key="x">189.28381</data>
<data key="y">107.86212</data>
</node>
<node id="10917">
<data key="label">Peptide</data>
<data key="name">starPep_10917</data>
<data key="cluster">14</data>
<data key="size">10.0</data>
<data key="r">153</data>
<data key="g">153</data>
<data key="b">153</data>
<data key="x">236.11725</data>
<data key="y">-11.396423</data>
</node>
<node id="10922">
<data key="label">Peptide</data>
<data key="name">starPep_10922</data>
<data key="cluster">133</data>
<data key="size">10.0</data>
<data key="r">153</data>
<data key="g">153</data>
<data key="b">153</data>
<data key="x">-176.67032</data>
<data key="y">-21.34616</data>
</node>
<node id="10965">
<data key="label">Peptide</data>
<data key="name">starPep_10965</data>
<data key="cluster">88</data>
<data key="size">10.0</data>
<data key="r">153</data>
<data key="g">153</data>
<data key="b">153</data>
<data key="x">-369.39764</data>
<data key="y">-135.46082</data>
</node>
<node id="10977">
<data key="label">Peptide</data>
<data key="name">starPep_10977</data>
<data key="cluster">157</data>
<data key="size">10.0</data>
<data key="r">153</data>
<data key="g">153</data>
<data key="b">153</data>
<data key="x">27.694092</data>
<data key="y">139.2201</data>
</node>
<node id="11001">
<data key="label">Peptide</data>
<data key="name">starPep_11001</data>
<data key="cluster">144</data>
<data key="size">10.0</data>
<data key="r">153</data>
<data key="g">153</data>
<data key="b">153</data>
<data key="x">-79.49097</data>
<data key="y">203.95764</data>
</node>
<node id="11008">
<data key="label">Peptide</data>
<data key="name">starPep_11008</data>
<data key="cluster">154</data>
<data key="size">10.0</data>
<data key="r">153</data>
<data key="g">153</data>
<data key="b">153</data>
<data key="x">-138.80884</data>
<data key="y">86.800476</data>
</node>
<node id="11067">
<data key="label">Peptide</data>
<data key="name">starPep_11067</data>
<data key="cluster">35</data>
<data key="size">10.0</data>
<data key="r">153</data>
<data key="g">153</data>
<data key="b">153</data>
<data key="x">168.80078</data>
<data key="y">401.96332</data>
</node>
<node id="11825">
<data key="label">Peptide</data>
<data key="name">starPep_11825</data>
<data key="cluster">142</data>
<data key="size">10.0</data>
<data key="r">153</data>
<data key="g">153</data>
<data key="b">153</data>
<data key="x">105.9043</data>
<data key="y">185.38654</data>
</node>
<node id="11826">
<data key="label">Peptide</data>
<data key="name">starPep_11826</data>
<data key="cluster">129</data>
<data key="size">10.0</data>
<data key="r">153</data>
<data key="g">153</data>
<data key="b">153</data>
<data key="x">312.38348</data>
<data key="y">42.667114</data>
</node>
<node id="12008">
<data key="label">Peptide</data>
<data key="name">starPep_12008</data>
<data key="cluster">34</data>
<data key="size">10.0</data>
<data key="r">153</data>
<data key="g">153</data>
<data key="b">153</data>
<data key="x">420.08038</data>
<data key="y">-246.09634</data>
</node>
<node id="12021">
<data key="label">Peptide</data>
<data key="name">starPep_12021</data>
<data key="cluster">64</data>
<data key="size">10.0</data>
<data key="r">153</data>
<data key="g">153</data>
<data key="b">153</data>
<data key="x">448.42456</data>
<data key="y">-259.90088</data>
</node>
<node id="12022">
<data key="label">Peptide</data>
<data key="name">starPep_12022</data>
<data key="cluster">63</data>
<data key="size">10.0</data>
<data key="r">153</data>
<data key="g">153</data>
<data key="b">153</data>
<data key="x">333.82947</data>
<data key="y">-490.0</data>
</node>
<node id="12035">
<data key="label">Peptide</data>
<data key="name">starPep_12035</data>
<data key="cluster">11</data>
<data key="size">10.0</data>
<data key="r">153</data>
<data key="g">153</data>
<data key="b">153</data>
<data key="x">344.90698</data>
<data key="y">111.56714</data>
</node>
<node id="12469">
<data key="label">Peptide</data>
<data key="name">starPep_12469</data>
<data key="cluster">152</data>
<data key="size">10.0</data>
<data key="r">153</data>
<data key="g">153</data>
<data key="b">153</data>
<data key="x">-149.19437</data>
<data key="y">-52.74405</data>
</node>
<node id="12523">
<data key="label">Peptide</data>
<data key="name">starPep_12523</data>
<data key="cluster">124</data>
<data key="size">10.0</data>
<data key="r">153</data>
<data key="g">153</data>
<data key="b">153</data>
<data key="x">-40.03409</data>
<data key="y">-159.73224</data>
</node>
<node id="12525">
<data key="label">Peptide</data>
<data key="name">starPep_12525</data>
<data key="cluster">123</data>
<data key="size">10.0</data>
<data key="r">153</data>
<data key="g">153</data>
<data key="b">153</data>
<data key="x">-406.0008</data>
<data key="y">147.15314</data>
</node>
<node id="12527">
<data key="label">Peptide</data>
<data key="name">starPep_12527</data>
<data key="cluster">122</data>
<data key="size">10.0</data>
<data key="r">153</data>
<data key="g">153</data>
<data key="b">153</data>
<data key="x">-327.61786</data>
<data key="y">51.92798</data>
</node>
<node id="12528">
<data key="label">Peptide</data>
<data key="name">starPep_12528</data>
<data key="cluster">125</data>
<data key="size">10.0</data>
<data key="r">153</data>
<data key="g">153</data>
<data key="b">153</data>
<data key="x">-268.66696</data>
<data key="y">91.84686</data>
</node>
<node id="12529">
<data key="label">Peptide</data>
<data key="name">starPep_12529</data>
<data key="cluster">121</data>
<data key="size">10.0</data>
<data key="r">153</data>
<data key="g">153</data>
<data key="b">153</data>
<data key="x">-262.65033</data>
<data key="y">23.964172</data>
</node>
<node id="12530">
<data key="label">Peptide</data>
<data key="name">starPep_12530</data>
<data key="cluster">127</data>
<data key="size">10.0</data>
<data key="r">153</data>
<data key="g">153</data>
<data key="b">153</data>
<data key="x">-303.44196</data>
<data key="y">-60.10022</data>
</node>
<node id="12531">
<data key="label">Peptide</data>
<data key="name">starPep_12531</data>
<data key="cluster">126</data>
<data key="size">10.0</data>
<data key="r">153</data>
<data key="g">153</data>
<data key="b">153</data>
<data key="x">-259.64478</data>
<data key="y">-83.67392</data>
</node>
<node id="12770">
<data key="label">Peptide</data>
<data key="name">starPep_12770</data>
<data key="cluster">116</data>
<data key="size">10.0</data>
<data key="r">153</data>
<data key="g">153</data>
<data key="b">153</data>
<data key="x">-225.64667</data>
<data key="y">67.69391</data>
</node>
<node id="13192">
<data key="label">Peptide</data>
<data key="name">starPep_13192</data>
<data key="cluster">30</data>
<data key="size">10.0</data>
<data key="r">153</data>
<data key="g">153</data>
<data key="b">153</data>
<data key="x">465.5182</data>
<data key="y">-172.16772</data>
</node>
<node id="13234">
<data key="label">Peptide</data>
<data key="name">starPep_13234</data>
<data key="cluster">18</data>
<data key="size">10.0</data>
<data key="r">153</data>
<data key="g">153</data>
<data key="b">153</data>
<data key="x">133.07037</data>
<data key="y">-421.72064</data>
</node>
<node id="13235">
<data key="label">Peptide</data>
<data key="name">starPep_13235</data>
<data key="cluster">19</data>
<data key="size">10.0</data>
<data key="r">153</data>
<data key="g">153</data>
<data key="b">153</data>
<data key="x">140.08533</data>
<data key="y">-434.49673</data>
</node>
<node id="13404">
<data key="label">Peptide</data>
<data key="name">starPep_13404</data>
<data key="cluster">115</data>
<data key="size">10.0</data>
<data key="r">153</data>
<data key="g">153</data>
<data key="b">153</data>
<data key="x">-406.0008</data>
<data key="y">147.15314</data>
</node>
<node id="13405">
<data key="label">Peptide</data>
<data key="name">starPep_13405</data>
<data key="cluster">114</data>
<data key="size">10.0</data>
<data key="r">153</data>
<data key="g">153</data>
<data key="b">153</data>
<data key="x">-303.44196</data>
<data key="y">-60.10022</data>
</node>
<node id="13500">
<data key="label">Peptide</data>
<data key="name">starPep_13500</data>
<data key="cluster">86</data>
<data key="size">10.0</data>
<data key="r">153</data>
<data key="g">153</data>
<data key="b">153</data>
<data key="x">-383.1524</data>
<data key="y">30.124817</data>
</node>
<node id="13504">
<data key="label">Peptide</data>
<data key="name">starPep_13504</data>
<data key="cluster">111</data>
<data key="size">10.0</data>
<data key="r">153</data>
<data key="g">153</data>
<data key="b">153</data>
<data key="x">-268.66696</data>
<data key="y">91.84686</data>
</node>
<node id="13505">
<data key="label">Peptide</data>
<data key="name">starPep_13505</data>
<data key="cluster">105</data>
<data key="size">10.0</data>
<data key="r">153</data>
<data key="g">153</data>
<data key="b">153</data>
<data key="x">-262.65033</data>
<data key="y">23.964172</data>
</node>
<node id="13515">
<data key="label">Peptide</data>
<data key="name">starPep_13515</data>
<data key="cluster">101</data>
<data key="size">10.0</data>
<data key="r">153</data>
<data key="g">153</data>
<data key="b">153</data>
<data key="x">-216.35007</data>
<data key="y">84.94476</data>
</node>
<node id="13517">
<data key="label">Peptide</data>
<data key="name">starPep_13517</data>
<data key="cluster">113</data>
<data key="size">10.0</data>
<data key="r">153</data>
<data key="g">153</data>
<data key="b">153</data>
<data key="x">-152.98123</data>
<data key="y">-16.740143</data>
</node>
<node id="13528">
<data key="label">Peptide</data>
<data key="name">starPep_13528</data>
<data key="cluster">102</data>
<data key="size">10.0</data>
<data key="r">153</data>
<data key="g">153</data>
<data key="b">153</data>
<data key="x">-216.35007</data>
<data key="y">84.94476</data>
</node>
<node id="13644">
<data key="label">Peptide</data>
<data key="name">starPep_13644</data>
<data key="cluster">85</data>
<data key="size">10.0</data>
<data key="r">153</data>
<data key="g">153</data>
<data key="b">153</data>
<data key="x">-221.23624</data>
<data key="y">-300.80414</data>
</node>
<node id="13860">
<data key="label">Peptide</data>
<data key="name">starPep_13860</data>
<data key="cluster">172</data>
<data key="size">10.0</data>
<data key="r">153</data>
<data key="g">153</data>
<data key="b">153</data>
<data key="x">172.79663</data>
<data key="y">-56.891296</data>
</node>
<node id="13861">
<data key="label">Peptide</data>
<data key="name">starPep_13861</data>
<data key="cluster">173</data>
<data key="size">10.0</data>
<data key="r">153</data>
<data key="g">153</data>
<data key="b">153</data>
<data key="x">113.74658</data>
<data key="y">-118.72232</data>
</node>
<node id="14812">
<data key="label">Peptide</data>
<data key="name">starPep_14812</data>
<data key="cluster">95</data>
<data key="size">10.0</data>
<data key="r">153</data>
<data key="g">153</data>
<data key="b">153</data>
<data key="x">118.39435</data>
<data key="y">-195.6152</data>
</node>
<node id="16445">
<data key="label">Peptide</data>
<data key="name">starPep_16445</data>
<data key="cluster">66</data>
<data key="size">10.0</data>
<data key="r">153</data>
<data key="g">153</data>
<data key="b">153</data>
<data key="x">320.79913</data>
<data key="y">-55.730286</data>
</node>
<node id="18706">
<data key="label">Peptide</data>
<data key="name">starPep_18706</data>
<data key="cluster">39</data>
<data key="size">10.0</data>
<data key="r">153</data>
<data key="g">153</data>
<data key="b">153</data>
<data key="x">304.1421</data>
<data key="y">-146.74625</data>
</node>
<node id="24067">
<data key="label">Peptide</data>
<data key="name">starPep_24067</data>
<data key="cluster">3</data>
<data key="size">10.0</data>
<data key="r">153</data>
<data key="g">153</data>
<data key="b">153</data>
<data key="x">430.3391</data>
<data key="y">43.825195</data>
</node>
<node id="39648">
<data key="label">Peptide</data>
<data key="name">starPep_39648</data>
<data key="cluster">20</data>
<data key="size">10.0</data>
<data key="r">153</data>
<data key="g">153</data>
<data key="b">153</data>
<data key="x">510.0</data>
<data key="y">-133.25967</data>
</node>
<edge id="12529-13505" label="similarity" source="12529" target="13505">
<data key="edgelabel">similarity</data>
<data key="weight">1.0</data>
<data key="xref">[Ljava.lang.String;@559994a5</data>
<data key="distance">2.360529710700789E-15</data>
</edge>
<edge id="5968-514" label="similarity" source="5968" target="514">
<data key="edgelabel">similarity</data>
<data key="weight">0.72</data>
<data key="xref">[Ljava.lang.String;@559994a5</data>
<data key="distance">0.8852399822587556</data>
</edge>
<edge id="4795-4801" label="similarity" source="4795" target="4801">
<data key="edgelabel">similarity</data>
<data key="weight">0.8</data>
<data key="xref">[Ljava.lang.String;@559994a5</data>
<data key="distance">0.6443477890290942</data>
</edge>
<edge id="10977-4342" label="similarity" source="10977" target="4342">
<data key="edgelabel">similarity</data>
<data key="weight">0.65</data>
<data key="xref">[Ljava.lang.String;@559994a5</data>
<data key="distance">1.1168122586336142</data>
</edge>
<edge id="13500-2909" label="similarity" source="13500" target="2909">
<data key="edgelabel">similarity</data>
<data key="weight">0.81</data>
<data key="xref">[Ljava.lang.String;@559994a5</data>
<data key="distance">0.620352099529836</data>
</edge>
<edge id="12770-2908" label="similarity" source="12770" target="2908">
<data key="edgelabel">similarity</data>
<data key="weight">1.0</data>
<data key="xref">[Ljava.lang.String;@559994a5</data>
<data key="distance">9.566618574882216E-16</data>
</edge>
<edge id="9517-5949" label="similarity" source="9517" target="5949">
<data key="edgelabel">similarity</data>
<data key="weight">1.0</data>
<data key="xref">[Ljava.lang.String;@559994a5</data>
<data key="distance">1.8621074812896218E-15</data>
</edge>
<edge id="7895-12531" label="similarity" source="7895" target="12531">
<data key="edgelabel">similarity</data>
<data key="weight">1.0</data>
<data key="xref">[Ljava.lang.String;@559994a5</data>
<data key="distance">5.880793434424232E-15</data>
</edge>
<edge id="12529-7895" label="similarity" source="12529" target="7895">
<data key="edgelabel">similarity</data>
<data key="weight">0.79</data>
<data key="xref">[Ljava.lang.String;@559994a5</data>
<data key="distance">0.6560347279994034</data>
</edge>
<edge id="4795-5315" label="similarity" source="4795" target="5315">
<data key="edgelabel">similarity</data>
<data key="weight">0.75</data>
<data key="xref">[Ljava.lang.String;@559994a5</data>
<data key="distance">0.8039055895766061</data>
</edge>
<edge id="7895-13517" label="similarity" source="7895" target="13517">
<data key="edgelabel">similarity</data>
<data key="weight">0.82</data>
<data key="xref">[Ljava.lang.String;@559994a5</data>
<data key="distance">0.5589046867234719</data>
</edge>
<edge id="5968-2515" label="similarity" source="5968" target="2515">
<data key="edgelabel">similarity</data>
<data key="weight">0.68</data>
<data key="xref">[Ljava.lang.String;@559994a5</data>
<data key="distance">1.0187622854201808</data>
</edge>
<edge id="7895-13505" label="similarity" source="7895" target="13505">
<data key="edgelabel">similarity</data>
<data key="weight">0.79</data>
<data key="xref">[Ljava.lang.String;@559994a5</data>
<data key="distance">0.6560347279994034</data>
</edge>
<edge id="5968-6708" label="similarity" source="5968" target="6708">
<data key="edgelabel">similarity</data>
<data key="weight">0.65</data>
<data key="xref">[Ljava.lang.String;@559994a5</data>
<data key="distance">1.1247857363775038</data>
</edge>
<edge id="9517-2907" label="similarity" source="9517" target="2907">
<data key="edgelabel">similarity</data>
<data key="weight">0.76</data>
<data key="xref">[Ljava.lang.String;@559994a5</data>
<data key="distance">0.7688919480401611</data>
</edge>
<edge id="7895-7634" label="similarity" source="7895" target="7634">
<data key="edgelabel">similarity</data>
<data key="weight">0.74</data>
<data key="xref">[Ljava.lang.String;@559994a5</data>
<data key="distance">0.836565778988845</data>
</edge>
<edge id="12529-12525" label="similarity" source="12529" target="12525">
<data key="edgelabel">similarity</data>
<data key="weight">0.73</data>
<data key="xref">[Ljava.lang.String;@559994a5</data>
<data key="distance">0.8694273561010467</data>
</edge>
<edge id="7895-9517" label="similarity" source="7895" target="9517">
<data key="edgelabel">similarity</data>
<data key="weight">0.7</data>
<data key="xref">[Ljava.lang.String;@559994a5</data>
<data key="distance">0.9539909418256739</data>
</edge>
<edge id="13500-2700" label="similarity" source="13500" target="2700">
<data key="edgelabel">similarity</data>
<data key="weight">0.79</data>
<data key="xref">[Ljava.lang.String;@559994a5</data>
<data key="distance">0.6685636674594839</data>
</edge>
<edge id="12529-7411" label="similarity" source="12529" target="7411">
<data key="edgelabel">similarity</data>
<data key="weight">0.7</data>
<data key="xref">[Ljava.lang.String;@559994a5</data>
<data key="distance">0.946805723334129</data>
</edge>
<edge id="12770-13517" label="similarity" source="12770" target="13517">
<data key="edgelabel">similarity</data>
<data key="weight">0.78</data>
<data key="xref">[Ljava.lang.String;@559994a5</data>
<data key="distance">0.6869802911913857</data>
</edge>
<edge id="7895-7893" label="similarity" source="7895" target="7893">
<data key="edgelabel">similarity</data>
<data key="weight">0.69</data>
<data key="xref">[Ljava.lang.String;@559994a5</data>
<data key="distance">0.9820561234941813</data>
</edge>
<edge id="13500-13505" label="similarity" source="13500" target="13505">
<data key="edgelabel">similarity</data>
<data key="weight">0.73</data>
<data key="xref">[Ljava.lang.String;@559994a5</data>
<data key="distance">0.8599670691091372</data>
</edge>
<edge id="12770-12525" label="similarity" source="12770" target="12525">
<data key="edgelabel">similarity</data>
<data key="weight">0.73</data>
<data key="xref">[Ljava.lang.String;@559994a5</data>
<data key="distance">0.8733194120281299</data>
</edge>
<edge id="9517-13404" label="similarity" source="9517" target="13404">
<data key="edgelabel">similarity</data>
<data key="weight">0.7</data>
<data key="xref">[Ljava.lang.String;@559994a5</data>
<data key="distance">0.949958768718925</data>
</edge>
<edge id="7895-4316" label="similarity" source="7895" target="4316">
<data key="edgelabel">similarity</data>
<data key="weight">0.69</data>
<data key="xref">[Ljava.lang.String;@559994a5</data>
<data key="distance">0.9896345048924676</data>
</edge>
<edge id="12770-9517" label="similarity" source="12770" target="9517">
<data key="edgelabel">similarity</data>
<data key="weight">0.7</data>
<data key="xref">[Ljava.lang.String;@559994a5</data>
<data key="distance">0.9454142073494339</data>
</edge>
<edge id="13500-7894" label="similarity" source="13500" target="7894">
<data key="edgelabel">similarity</data>
<data key="weight">0.7</data>
<data key="xref">[Ljava.lang.String;@559994a5</data>
<data key="distance">0.9624803103665982</data>
</edge>
<edge id="5315-3668" label="similarity" source="5315" target="3668">
<data key="edgelabel">similarity</data>
<data key="weight">0.71</data>
<data key="xref">[Ljava.lang.String;@559994a5</data>
<data key="distance">0.9312963805065891</data>
</edge>
<edge id="12770-7411" label="similarity" source="12770" target="7411">
<data key="edgelabel">similarity</data>
<data key="weight">0.67</data>
<data key="xref">[Ljava.lang.String;@559994a5</data>
<data key="distance">1.0442089943654733</data>
</edge>
<edge id="7895-2379" label="similarity" source="7895" target="2379">
<data key="edgelabel">similarity</data>
<data key="weight">0.66</data>
<data key="xref">[Ljava.lang.String;@559994a5</data>
<data key="distance">1.0740402573364218</data>
</edge>
<edge id="12770-8958" label="similarity" source="12770" target="8958">
<data key="edgelabel">similarity</data>
<data key="weight">0.66</data>
<data key="xref">[Ljava.lang.String;@559994a5</data>
<data key="distance">1.0913491925789736</data>
</edge>
<edge id="13500-1564" label="similarity" source="13500" target="1564">
<data key="edgelabel">similarity</data>
<data key="weight">0.69</data>
<data key="xref">[Ljava.lang.String;@559994a5</data>
<data key="distance">0.9742222883492028</data>
</edge>
<edge id="13500-2907" label="similarity" source="13500" target="2907">
<data key="edgelabel">similarity</data>
<data key="weight">0.66</data>
<data key="xref">[Ljava.lang.String;@559994a5</data>
<data key="distance">1.0853471606861005</data>
</edge>
<edge id="10286-5561" label="similarity" source="10286" target="5561">
<data key="edgelabel">similarity</data>
<data key="weight">0.68</data>
<data key="xref">[Ljava.lang.String;@559994a5</data>
<data key="distance">1.0037162899729237</data>
</edge>
<edge id="1018-193" label="similarity" source="1018" target="193">
<data key="edgelabel">similarity</data>
<data key="weight">0.71</data>
<data key="xref">[Ljava.lang.String;@559994a5</data>
<data key="distance">0.9372283286808748</data>
</edge>
<edge id="13504-12528" label="similarity" source="13504" target="12528">
<data key="edgelabel">similarity</data>
<data key="weight">1.0</data>
<data key="xref">[Ljava.lang.String;@559994a5</data>
<data key="distance">2.7502190222947685E-15</data>
</edge>
<edge id="527-942" label="similarity" source="527" target="942">
<data key="edgelabel">similarity</data>
<data key="weight">0.71</data>
<data key="xref">[Ljava.lang.String;@559994a5</data>
<data key="distance">0.9267105381584145</data>
</edge>
<edge id="10286-2848" label="similarity" source="10286" target="2848">
<data key="edgelabel">similarity</data>
<data key="weight">0.65</data>
<data key="xref">[Ljava.lang.String;@559994a5</data>
<data key="distance">1.1028794018068537</data>
</edge>
<edge id="13504-2906" label="similarity" source="13504" target="2906">
<data key="edgelabel">similarity</data>
<data key="weight">0.8</data>
<data key="xref">[Ljava.lang.String;@559994a5</data>
<data key="distance">0.6291785510255206</data>
</edge>
<edge id="1-8" label="similarity" source="1" target="8">
<data key="edgelabel">similarity</data>
<data key="weight">0.78</data>
<data key="xref">[Ljava.lang.String;@559994a5</data>
<data key="distance">0.7088712932488833</data>
</edge>
<edge id="527-3927" label="similarity" source="527" target="3927">
<data key="edgelabel">similarity</data>
<data key="weight">0.71</data>
<data key="xref">[Ljava.lang.String;@559994a5</data>
<data key="distance">0.9383307356911952</data>
</edge>
<edge id="7634-2907" label="similarity" source="7634" target="2907">
<data key="edgelabel">similarity</data>
<data key="weight">0.78</data>
<data key="xref">[Ljava.lang.String;@559994a5</data>
<data key="distance">0.6932174632969897</data>
</edge>
<edge id="13504-6111" label="similarity" source="13504" target="6111">
<data key="edgelabel">similarity</data>
<data key="weight">0.72</data>
<data key="xref">[Ljava.lang.String;@559994a5</data>
<data key="distance">0.905781249869846</data>
</edge>
<edge id="7634-13644" label="similarity" source="7634" target="13644">
<data key="edgelabel">similarity</data>
<data key="weight">0.74</data>
<data key="xref">[Ljava.lang.String;@559994a5</data>
<data key="distance">0.81699811772526</data>
</edge>
<edge id="7634-4316" label="similarity" source="7634" target="4316">
<data key="edgelabel">similarity</data>
<data key="weight">0.67</data>
<data key="xref">[Ljava.lang.String;@559994a5</data>
<data key="distance">1.0511657253610733</data>
</edge>
<edge id="2910-4316" label="similarity" source="2910" target="4316">
<data key="edgelabel">similarity</data>
<data key="weight">0.79</data>
<data key="xref">[Ljava.lang.String;@559994a5</data>
<data key="distance">0.6622618703439153</data>
</edge>
<edge id="527-10286" label="similarity" source="527" target="10286">
<data key="edgelabel">similarity</data>
<data key="weight">0.68</data>
<data key="xref">[Ljava.lang.String;@559994a5</data>
<data key="distance">1.0218308910004528</data>
</edge>
<edge id="527-1288" label="similarity" source="527" target="1288">
<data key="edgelabel">similarity</data>
<data key="weight">0.65</data>
<data key="xref">[Ljava.lang.String;@559994a5</data>
<data key="distance">1.0997473897854675</data>
</edge>
<edge id="12527-7893" label="similarity" source="12527" target="7893">
<data key="edgelabel">similarity</data>
<data key="weight">0.94</data>
<data key="xref">[Ljava.lang.String;@559994a5</data>
<data key="distance">0.19106364441071996</data>
</edge>
<edge id="8271-11001" label="similarity" source="8271" target="11001">
<data key="edgelabel">similarity</data>
<data key="weight">0.76</data>
<data key="xref">[Ljava.lang.String;@559994a5</data>
<data key="distance">0.7488105880529046</data>
</edge>
<edge id="1-5561" label="similarity" source="1" target="5561">
<data key="edgelabel">similarity</data>
<data key="weight">0.76</data>
<data key="xref">[Ljava.lang.String;@559994a5</data>
<data key="distance">0.7492919010397383</data>
</edge>
<edge id="11825-11826" label="similarity" source="11825" target="11826">
<data key="edgelabel">similarity</data>
<data key="weight">0.7</data>
<data key="xref">[Ljava.lang.String;@559994a5</data>
<data key="distance">0.9397715397662519</data>
</edge>
<edge id="2910-2909" label="similarity" source="2910" target="2909">
<data key="edgelabel">similarity</data>
<data key="weight">0.75</data>
<data key="xref">[Ljava.lang.String;@559994a5</data>
<data key="distance">0.7847744685841135</data>
</edge>
<edge id="2910-7411" label="similarity" source="2910" target="7411">
<data key="edgelabel">similarity</data>
<data key="weight">0.69</data>
<data key="xref">[Ljava.lang.String;@559994a5</data>
<data key="distance">0.9862875290978261</data>
</edge>
<edge id="1-39648" label="similarity" source="1" target="39648">
<data key="edgelabel">similarity</data>
<data key="weight">0.71</data>
<data key="xref">[Ljava.lang.String;@559994a5</data>
<data key="distance">0.9071798902457122</data>
</edge>
<edge id="12527-11008" label="similarity" source="12527" target="11008">
<data key="edgelabel">similarity</data>
<data key="weight">0.72</data>
<data key="xref">[Ljava.lang.String;@559994a5</data>
<data key="distance">0.9010647710767432</data>
</edge>
<edge id="1564-2906" label="similarity" source="1564" target="2906">
<data key="edgelabel">similarity</data>
<data key="weight">0.76</data>
<data key="xref">[Ljava.lang.String;@559994a5</data>
<data key="distance">0.750211173237347</data>
</edge>
<edge id="8271-8958" label="similarity" source="8271" target="8958">
<data key="edgelabel">similarity</data>
<data key="weight">0.66</data>
<data key="xref">[Ljava.lang.String;@559994a5</data>
<data key="distance">1.0928130951566102</data>
</edge>
<edge id="1564-379" label="similarity" source="1564" target="379">
<data key="edgelabel">similarity</data>
<data key="weight">0.74</data>
<data key="xref">[Ljava.lang.String;@559994a5</data>
<data key="distance">0.841927184957554</data>
</edge>
<edge id="1564-13515" label="similarity" source="1564" target="13515">
<data key="edgelabel">similarity</data>
<data key="weight">0.7</data>
<data key="xref">[Ljava.lang.String;@559994a5</data>
<data key="distance">0.9578444384532407</data>
</edge>
<edge id="1564-12525" label="similarity" source="1564" target="12525">
<data key="edgelabel">similarity</data>
<data key="weight">0.68</data>
<data key="xref">[Ljava.lang.String;@559994a5</data>
<data key="distance">1.0205793249393362</data>
</edge>
<edge id="10965-7894" label="similarity" source="10965" target="7894">
<data key="edgelabel">similarity</data>
<data key="weight">0.75</data>
<data key="xref">[Ljava.lang.String;@559994a5</data>
<data key="distance">0.7916871020484607</data>
</edge>
<edge id="12527-1564" label="similarity" source="12527" target="1564">
<data key="edgelabel">similarity</data>
<data key="weight">0.7</data>
<data key="xref">[Ljava.lang.String;@559994a5</data>
<data key="distance">0.9538629601843263</data>
</edge>
<edge id="9821-193" label="similarity" source="9821" target="193">
<data key="edgelabel">similarity</data>
<data key="weight">0.82</data>
<data key="xref">[Ljava.lang.String;@559994a5</data>
<data key="distance">0.5813125357712838</data>
</edge>
<edge id="12527-6111" label="similarity" source="12527" target="6111">
<data key="edgelabel">similarity</data>
<data key="weight">0.68</data>
<data key="xref">[Ljava.lang.String;@559994a5</data>
<data key="distance">1.0313476170783284</data>
</edge>
<edge id="12527-4316" label="similarity" source="12527" target="4316">
<data key="edgelabel">similarity</data>
<data key="weight">0.67</data>
<data key="xref">[Ljava.lang.String;@559994a5</data>
<data key="distance">1.0457410567521137</data>
</edge>
<edge id="11825-8392" label="similarity" source="11825" target="8392">
<data key="edgelabel">similarity</data>
<data key="weight">0.69</data>
<data key="xref">[Ljava.lang.String;@559994a5</data>
<data key="distance">0.9947366714610776</data>
</edge>
<edge id="12527-7901" label="similarity" source="12527" target="7901">
<data key="edgelabel">similarity</data>
<data key="weight">0.67</data>
<data key="xref">[Ljava.lang.String;@559994a5</data>
<data key="distance">1.0558611136232332</data>
</edge>
<edge id="11825-9259" label="similarity" source="11825" target="9259">
<data key="edgelabel">similarity</data>
<data key="weight">0.66</data>
<data key="xref">[Ljava.lang.String;@559994a5</data>
<data key="distance">1.0858296891454151</data>
</edge>
<edge id="10965-2700" label="similarity" source="10965" target="2700">
<data key="edgelabel">similarity</data>
<data key="weight">0.74</data>
<data key="xref">[Ljava.lang.String;@559994a5</data>
<data key="distance">0.8290861587119093</data>
</edge>
<edge id="10965-379" label="similarity" source="10965" target="379">
<data key="edgelabel">similarity</data>
<data key="weight">0.65</data>
<data key="xref">[Ljava.lang.String;@559994a5</data>
<data key="distance">1.1181872359235128</data>
</edge>
<edge id="3602-522" label="similarity" source="3602" target="522">
<data key="edgelabel">similarity</data>
<data key="weight">0.7</data>
<data key="xref">[Ljava.lang.String;@559994a5</data>
<data key="distance">0.9470251548071572</data>
</edge>
<edge id="1143-522" label="similarity" source="1143" target="522">
<data key="edgelabel">similarity</data>
<data key="weight">0.65</data>
<data key="xref">[Ljava.lang.String;@559994a5</data>
<data key="distance">1.1092668065931472</data>
</edge>
<edge id="12525-13404" label="similarity" source="12525" target="13404">
<data key="edgelabel">similarity</data>
<data key="weight">1.0</data>
<data key="xref">[Ljava.lang.String;@559994a5</data>
<data key="distance">3.794147593639029E-15</data>
</edge>
<edge id="1468-5561" label="similarity" source="1468" target="5561">
<data key="edgelabel">similarity</data>
<data key="weight">0.76</data>
<data key="xref">[Ljava.lang.String;@559994a5</data>
<data key="distance">0.761466312216334</data>
</edge>
<edge id="9821-1288" label="similarity" source="9821" target="1288">
<data key="edgelabel">similarity</data>
<data key="weight">0.73</data>
<data key="xref">[Ljava.lang.String;@559994a5</data>
<data key="distance">0.845980925563749</data>
</edge>
<edge id="1468-9928" label="similarity" source="1468" target="9928">
<data key="edgelabel">similarity</data>
<data key="weight">0.76</data>
<data key="xref">[Ljava.lang.String;@559994a5</data>
<data key="distance">0.771249786347335</data>
</edge>
<edge id="9821-1468" label="similarity" source="9821" target="1468">
<data key="edgelabel">similarity</data>
<data key="weight">0.73</data>
<data key="xref">[Ljava.lang.String;@559994a5</data>
<data key="distance">0.8550483142234252</data>
</edge>
<edge id="1468-36" label="similarity" source="1468" target="36">
<data key="edgelabel">similarity</data>
<data key="weight">0.72</data>
<data key="xref">[Ljava.lang.String;@559994a5</data>
<data key="distance">0.8985561300532456</data>
</edge>
<edge id="13517-2907" label="similarity" source="13517" target="2907">
<data key="edgelabel">similarity</data>
<data key="weight">0.78</data>
<data key="xref">[Ljava.lang.String;@559994a5</data>
<data key="distance">0.7137418266011449</data>
</edge>
<edge id="9821-3322" label="similarity" source="9821" target="3322">
<data key="edgelabel">similarity</data>
<data key="weight">0.71</data>
<data key="xref">[Ljava.lang.String;@559994a5</data>
<data key="distance">0.9285832866991574</data>
</edge>
<edge id="13517-7901" label="similarity" source="13517" target="7901">
<data key="edgelabel">similarity</data>
<data key="weight">0.67</data>
<data key="xref">[Ljava.lang.String;@559994a5</data>
<data key="distance">1.0618535032446268</data>
</edge>
<edge id="2515-42" label="similarity" source="2515" target="42">
<data key="edgelabel">similarity</data>
<data key="weight">0.72</data>
<data key="xref">[Ljava.lang.String;@559994a5</data>
<data key="distance">0.8819719379822518</data>
</edge>
<edge id="3602-103" label="similarity" source="3602" target="103">
<data key="edgelabel">similarity</data>
<data key="weight">0.69</data>
<data key="xref">[Ljava.lang.String;@559994a5</data>
<data key="distance">0.9873907176559826</data>
</edge>
<edge id="12525-2908" label="similarity" source="12525" target="2908">
<data key="edgelabel">similarity</data>
<data key="weight">0.73</data>
<data key="xref">[Ljava.lang.String;@559994a5</data>
<data key="distance">0.8733194120281299</data>
</edge>
<edge id="13517-2515" label="similarity" source="13517" target="2515">
<data key="edgelabel">similarity</data>
<data key="weight">0.66</data>
<data key="xref">[Ljava.lang.String;@559994a5</data>
<data key="distance">1.089461081527666</data>
</edge>
<edge id="12523-6382" label="similarity" source="12523" target="6382">
<data key="edgelabel">similarity</data>
<data key="weight">0.72</data>
<data key="xref">[Ljava.lang.String;@559994a5</data>
<data key="distance">0.8792615885029756</data>
</edge>
<edge id="11001-7412" label="similarity" source="11001" target="7412">
<data key="edgelabel">similarity</data>
<data key="weight">0.65</data>
<data key="xref">[Ljava.lang.String;@559994a5</data>
<data key="distance">1.1270996040550108</data>
</edge>
<edge id="193-5293" label="similarity" source="193" target="5293">
<data key="edgelabel">similarity</data>
<data key="weight">0.77</data>
<data key="xref">[Ljava.lang.String;@559994a5</data>
<data key="distance">0.7449883050848178</data>
</edge>
<edge id="12523-10594" label="similarity" source="12523" target="10594">
<data key="edgelabel">similarity</data>
<data key="weight">0.7</data>
<data key="xref">[Ljava.lang.String;@559994a5</data>
<data key="distance">0.9397496419157941</data>
</edge>
<edge id="4312-4342" label="similarity" source="4312" target="4342">
<data key="edgelabel">similarity</data>
<data key="weight">0.69</data>
<data key="xref">[Ljava.lang.String;@559994a5</data>
<data key="distance">0.9944228380523036</data>
</edge>
<edge id="13405-12530" label="similarity" source="13405" target="12530">
<data key="edgelabel">similarity</data>
<data key="weight">1.0</data>
<data key="xref">[Ljava.lang.String;@559994a5</data>
<data key="distance">6.212600619506936E-15</data>
</edge>
<edge id="9259-7526" label="similarity" source="9259" target="7526">
<data key="edgelabel">similarity</data>
<data key="weight">0.65</data>
<data key="xref">[Ljava.lang.String;@559994a5</data>
<data key="distance">1.1153136425058168</data>
</edge>
<edge id="193-5561" label="similarity" source="193" target="5561">
<data key="edgelabel">similarity</data>
<data key="weight">0.75</data>
<data key="xref">[Ljava.lang.String;@559994a5</data>
<data key="distance">0.7942907950048553</data>
</edge>
<edge id="12523-5317" label="similarity" source="12523" target="5317">
<data key="edgelabel">similarity</data>
<data key="weight">0.67</data>
<data key="xref">[Ljava.lang.String;@559994a5</data>
<data key="distance">1.050162058273872</data>
</edge>
<edge id="13405-12531" label="similarity" source="13405" target="12531">
<data key="edgelabel">similarity</data>
<data key="weight">0.8</data>
<data key="xref">[Ljava.lang.String;@559994a5</data>
<data key="distance">0.6283988963012196</data>
</edge>
<edge id="4312-514" label="similarity" source="4312" target="514">
<data key="edgelabel">similarity</data>
<data key="weight">0.68</data>
<data key="xref">[Ljava.lang.String;@559994a5</data>
<data key="distance">1.0089460133135415</data>
</edge>
<edge id="13405-5949" label="similarity" source="13405" target="5949">
<data key="edgelabel">similarity</data>
<data key="weight">0.76</data>
<data key="xref">[Ljava.lang.String;@559994a5</data>
<data key="distance">0.773752969669922</data>
</edge>
<edge id="6708-42" label="similarity" source="6708" target="42">
<data key="edgelabel">similarity</data>
<data key="weight">0.76</data>
<data key="xref">[Ljava.lang.String;@559994a5</data>
<data key="distance">0.765655849454701</data>
</edge>
<edge id="942-42" label="similarity" source="942" target="42">
<data key="edgelabel">similarity</data>
<data key="weight">0.71</data>
<data key="xref">[Ljava.lang.String;@559994a5</data>
<data key="distance">0.9119015938317174</data>
</edge>
<edge id="193-640" label="similarity" source="193" target="640">
<data key="edgelabel">similarity</data>
<data key="weight">0.72</data>
<data key="xref">[Ljava.lang.String;@559994a5</data>
<data key="distance">0.8897153966519997</data>
</edge>
<edge id="193-24067" label="similarity" source="193" target="24067">
<data key="edgelabel">similarity</data>
<data key="weight">0.7</data>
<data key="xref">[Ljava.lang.String;@559994a5</data>
<data key="distance">0.9706956947783261</data>
</edge>
<edge id="193-39648" label="similarity" source="193" target="39648">
<data key="edgelabel">similarity</data>
<data key="weight">0.67</data>
<data key="xref">[Ljava.lang.String;@559994a5</data>
<data key="distance">1.0614478582536793</data>
</edge>
<edge id="193-2430" label="similarity" source="193" target="2430">
<data key="edgelabel">similarity</data>
<data key="weight">0.66</data>
<data key="xref">[Ljava.lang.String;@559994a5</data>
<data key="distance">1.0872433134711823</data>
</edge>
<edge id="13405-13404" label="similarity" source="13405" target="13404">
<data key="edgelabel">similarity</data>
<data key="weight">0.74</data>
<data key="xref">[Ljava.lang.String;@559994a5</data>
<data key="distance">0.816448412725862</data>
</edge>
<edge id="942-640" label="similarity" source="942" target="640">
<data key="edgelabel">similarity</data>
<data key="weight">0.69</data>
<data key="xref">[Ljava.lang.String;@559994a5</data>
<data key="distance">0.9922414340604565</data>
</edge>
<edge id="12528-13515" label="similarity" source="12528" target="13515">
<data key="edgelabel">similarity</data>
<data key="weight">0.68</data>
<data key="xref">[Ljava.lang.String;@559994a5</data>
<data key="distance">1.034380260902423</data>
</edge>
<edge id="3927-5561" label="similarity" source="3927" target="5561">
<data key="edgelabel">similarity</data>
<data key="weight">0.78</data>
<data key="xref">[Ljava.lang.String;@559994a5</data>
<data key="distance">0.7017089621227215</data>
</edge>
<edge id="6708-3429" label="similarity" source="6708" target="3429">
<data key="edgelabel">similarity</data>
<data key="weight">0.73</data>
<data key="xref">[Ljava.lang.String;@559994a5</data>
<data key="distance">0.8720279451132807</data>
</edge>
<edge id="11826-5561" label="similarity" source="11826" target="5561">
<data key="edgelabel">similarity</data>
<data key="weight">0.65</data>
<data key="xref">[Ljava.lang.String;@559994a5</data>
<data key="distance">1.1223144196180241</data>
</edge>
<edge id="6708-8394" label="similarity" source="6708" target="8394">
<data key="edgelabel">similarity</data>
<data key="weight">0.71</data>
<data key="xref">[Ljava.lang.String;@559994a5</data>
<data key="distance">0.9104292211943565</data>
</edge>
<edge id="6708-11067" label="similarity" source="6708" target="11067">
<data key="edgelabel">similarity</data>
<data key="weight">0.7</data>
<data key="xref">[Ljava.lang.String;@559994a5</data>
<data key="distance">0.9578396272099866</data>
</edge>
<edge id="4871-7468" label="similarity" source="4871" target="7468">
<data key="edgelabel">similarity</data>
<data key="weight">0.65</data>
<data key="xref">[Ljava.lang.String;@559994a5</data>
<data key="distance">1.0998169430901854</data>
</edge>
<edge id="9850-42" label="similarity" source="9850" target="42">
<data key="edgelabel">similarity</data>
<data key="weight">0.69</data>
<data key="xref">[Ljava.lang.String;@559994a5</data>
<data key="distance">0.9829057291274167</data>
</edge>
<edge id="3927-3322" label="similarity" source="3927" target="3322">
<data key="edgelabel">similarity</data>
<data key="weight">0.73</data>
<data key="xref">[Ljava.lang.String;@559994a5</data>
<data key="distance">0.8712773185407933</data>
</edge>
<edge id="9850-4101" label="similarity" source="9850" target="4101">
<data key="edgelabel">similarity</data>
<data key="weight">0.69</data>
<data key="xref">[Ljava.lang.String;@559994a5</data>
<data key="distance">0.9979084121784082</data>
</edge>
<edge id="9850-136" label="similarity" source="9850" target="136">
<data key="edgelabel">similarity</data>
<data key="weight">0.65</data>
<data key="xref">[Ljava.lang.String;@559994a5</data>
<data key="distance">1.1279968077349958</data>
</edge>
<edge id="3927-42" label="similarity" source="3927" target="42">
<data key="edgelabel">similarity</data>
<data key="weight">0.7</data>
<data key="xref">[Ljava.lang.String;@559994a5</data>
<data key="distance">0.9596132690695452</data>
</edge>
<edge id="3927-3429" label="similarity" source="3927" target="3429">
<data key="edgelabel">similarity</data>
<data key="weight">0.67</data>
<data key="xref">[Ljava.lang.String;@559994a5</data>
<data key="distance">1.0488013732548047</data>
</edge>
<edge id="12531-12770" label="similarity" source="12531" target="12770">
<data key="edgelabel">similarity</data>
<data key="weight">0.78</data>
<data key="xref">[Ljava.lang.String;@559994a5</data>
<data key="distance">0.707005112776643</data>
</edge>
<edge id="3429-2848" label="similarity" source="3429" target="2848">
<data key="edgelabel">similarity</data>
<data key="weight">0.67</data>
<data key="xref">[Ljava.lang.String;@559994a5</data>
<data key="distance">1.0397435788501659</data>
</edge>
<edge id="2907-10922" label="similarity" source="2907" target="10922">
<data key="edgelabel">similarity</data>
<data key="weight">1.0</data>
<data key="xref">[Ljava.lang.String;@559994a5</data>
<data key="distance">5.336726713782377E-15</data>
</edge>
<edge id="12531-10445" label="similarity" source="12531" target="10445">
<data key="edgelabel">similarity</data>
<data key="weight">0.76</data>
<data key="xref">[Ljava.lang.String;@559994a5</data>
<data key="distance">0.755011209547097</data>
</edge>
<edge id="8392-2848" label="similarity" source="8392" target="2848">
<data key="edgelabel">similarity</data>
<data key="weight">0.75</data>
<data key="xref">[Ljava.lang.String;@559994a5</data>
<data key="distance">0.8077927263778552</data>
</edge>
<edge id="8392-0" label="similarity" source="8392" target="0">
<data key="edgelabel">similarity</data>
<data key="weight">0.74</data>
<data key="xref">[Ljava.lang.String;@559994a5</data>
<data key="distance">0.8245766839796378</data>
</edge>
<edge id="7468-6665" label="similarity" source="7468" target="6665">
<data key="edgelabel">similarity</data>
<data key="weight">0.65</data>
<data key="xref">[Ljava.lang.String;@559994a5</data>
<data key="distance">1.1171355110001675</data>
</edge>
<edge id="2700-4316" label="similarity" source="2700" target="4316">
<data key="edgelabel">similarity</data>
<data key="weight">0.76</data>
<data key="xref">[Ljava.lang.String;@559994a5</data>
<data key="distance">0.7588877338435711</data>
</edge>
<edge id="3008-7526" label="similarity" source="3008" target="7526">
<data key="edgelabel">similarity</data>
<data key="weight">0.67</data>
<data key="xref">[Ljava.lang.String;@559994a5</data>
<data key="distance">1.036878936639384</data>
</edge>
<edge id="3008-8392" label="similarity" source="3008" target="8392">
<data key="edgelabel">similarity</data>
<data key="weight">0.65</data>
<data key="xref">[Ljava.lang.String;@559994a5</data>
<data key="distance">1.1115436477494935</data>
</edge>
<edge id="2700-7411" label="similarity" source="2700" target="7411">
<data key="edgelabel">similarity</data>
<data key="weight">0.71</data>
<data key="xref">[Ljava.lang.String;@559994a5</data>
<data key="distance">0.9333876881796197</data>
</edge>
<edge id="2700-6382" label="similarity" source="2700" target="6382">
<data key="edgelabel">similarity</data>
<data key="weight">0.67</data>
<data key="xref">[Ljava.lang.String;@559994a5</data>
<data key="distance">1.0567842984340252</data>
</edge>
<edge id="12531-12469" label="similarity" source="12531" target="12469">
<data key="edgelabel">similarity</data>
<data key="weight">0.74</data>
<data key="xref">[Ljava.lang.String;@559994a5</data>
<data key="distance">0.8254820488468065</data>
</edge>
<edge id="8392-3927" label="similarity" source="8392" target="3927">
<data key="edgelabel">similarity</data>
<data key="weight">0.71</data>
<data key="xref">[Ljava.lang.String;@559994a5</data>
<data key="distance">0.9305234092554883</data>
</edge>
<edge id="8392-6708" label="similarity" source="8392" target="6708">
<data key="edgelabel">similarity</data>
<data key="weight">0.7</data>
<data key="xref">[Ljava.lang.String;@559994a5</data>
<data key="distance">0.9589227683066934</data>
</edge>
<edge id="8392-5293" label="similarity" source="8392" target="5293">
<data key="edgelabel">similarity</data>
<data key="weight">0.69</data>
<data key="xref">[Ljava.lang.String;@559994a5</data>
<data key="distance">0.9779061261329302</data>
</edge>
<edge id="7174-2819" label="similarity" source="7174" target="2819">
<data key="edgelabel">similarity</data>
<data key="weight">0.71</data>
<data key="xref">[Ljava.lang.String;@559994a5</data>
<data key="distance">0.9277537813513905</data>
</edge>
<edge id="514-3278" label="similarity" source="514" target="3278">
<data key="edgelabel">similarity</data>
<data key="weight">0.71</data>
<data key="xref">[Ljava.lang.String;@559994a5</data>
<data key="distance">0.9376095349802598</data>
</edge>
<edge id="8392-2430" label="similarity" source="8392" target="2430">
<data key="edgelabel">similarity</data>
<data key="weight">0.65</data>
<data key="xref">[Ljava.lang.String;@559994a5</data>
<data key="distance">1.1258002612130695</data>
</edge>
<edge id="12531-6382" label="similarity" source="12531" target="6382">
<data key="edgelabel">similarity</data>
<data key="weight">0.7</data>
<data key="xref">[Ljava.lang.String;@559994a5</data>
<data key="distance">0.9463781829046424</data>
</edge>
<edge id="4853-11008" label="similarity" source="4853" target="11008">
<data key="edgelabel">similarity</data>
<data key="weight">0.77</data>
<data key="xref">[Ljava.lang.String;@559994a5</data>
<data key="distance">0.7393552725737527</data>
</edge>
<edge id="514-42" label="similarity" source="514" target="42">
<data key="edgelabel">similarity</data>
<data key="weight">0.7</data>
<data key="xref">[Ljava.lang.String;@559994a5</data>
<data key="distance">0.9689767757356481</data>
</edge>
<edge id="4853-13515" label="similarity" source="4853" target="13515">
<data key="edgelabel">similarity</data>
<data key="weight">0.69</data>
<data key="xref">[Ljava.lang.String;@559994a5</data>
<data key="distance">0.9730510453310582</data>
</edge>
<edge id="12531-7411" label="similarity" source="12531" target="7411">
<data key="edgelabel">similarity</data>
<data key="weight">0.69</data>
<data key="xref">[Ljava.lang.String;@559994a5</data>
<data key="distance">0.9963543249909238</data>
</edge>
<edge id="4853-7526" label="similarity" source="4853" target="7526">
<data key="edgelabel">similarity</data>
<data key="weight">0.69</data>
<data key="xref">[Ljava.lang.String;@559994a5</data>
<data key="distance">0.9839313768983061</data>
</edge>
<edge id="7174-12530" label="similarity" source="7174" target="12530">
<data key="edgelabel">similarity</data>
<data key="weight">0.71</data>
<data key="xref">[Ljava.lang.String;@559994a5</data>
<data key="distance">0.9376144832456894</data>
</edge>
<edge id="3027-1288" label="similarity" source="3027" target="1288">
<data key="edgelabel">similarity</data>
<data key="weight">0.91</data>
<data key="xref">[Ljava.lang.String;@559994a5</data>
<data key="distance">0.27455847604485595</data>
</edge>
<edge id="2907-7893" label="similarity" source="2907" target="7893">
<data key="edgelabel">similarity</data>
<data key="weight">0.66</data>
<data key="xref">[Ljava.lang.String;@559994a5</data>
<data key="distance">1.0675886073788383</data>
</edge>
<edge id="2907-0" label="similarity" source="2907" target="0">
<data key="edgelabel">similarity</data>
<data key="weight">0.66</data>
<data key="xref">[Ljava.lang.String;@559994a5</data>
<data key="distance">1.0979176916893334</data>
</edge>
<edge id="7893-7894" label="similarity" source="7893" target="7894">
<data key="edgelabel">similarity</data>
<data key="weight">0.86</data>
<data key="xref">[Ljava.lang.String;@559994a5</data>
<data key="distance">0.45963488326674967</data>
</edge>
<edge id="7893-13515" label="similarity" source="7893" target="13515">
<data key="edgelabel">similarity</data>
<data key="weight">0.8</data>
<data key="xref">[Ljava.lang.String;@559994a5</data>
<data key="distance">0.6406792867226679</data>
</edge>
<edge id="5293-496" label="similarity" source="5293" target="496">
<data key="edgelabel">similarity</data>
<data key="weight">0.73</data>
<data key="xref">[Ljava.lang.String;@559994a5</data>
<data key="distance">0.8727852796558043</data>
</edge>
<edge id="4678-4737" label="similarity" source="4678" target="4737">
<data key="edgelabel">similarity</data>
<data key="weight">0.73</data>
<data key="xref">[Ljava.lang.String;@559994a5</data>
<data key="distance">0.8463070947616651</data>
</edge>
<edge id="7893-2906" label="similarity" source="7893" target="2906">
<data key="edgelabel">similarity</data>
<data key="weight">0.72</data>
<data key="xref">[Ljava.lang.String;@559994a5</data>
<data key="distance">0.8752692661711247</data>
</edge>
<edge id="13505-7411" label="similarity" source="13505" target="7411">
<data key="edgelabel">similarity</data>
<data key="weight">0.7</data>
<data key="xref">[Ljava.lang.String;@559994a5</data>
<data key="distance">0.946805723334129</data>
</edge>
<edge id="2884-4" label="similarity" source="2884" target="4">
<data key="edgelabel">similarity</data>
<data key="weight">0.73</data>
<data key="xref">[Ljava.lang.String;@559994a5</data>
<data key="distance">0.8459038824073352</data>
</edge>
<edge id="5293-9905" label="similarity" source="5293" target="9905">
<data key="edgelabel">similarity</data>
<data key="weight">0.65</data>
<data key="xref">[Ljava.lang.String;@559994a5</data>
<data key="distance">1.1113688621272049</data>
</edge>
<edge id="13515-13528" label="similarity" source="13515" target="13528">
<data key="edgelabel">similarity</data>
<data key="weight">1.0</data>
<data key="xref">[Ljava.lang.String;@559994a5</data>
<data key="distance">1.3575427668343072E-15</data>
</edge>
<edge id="1288-640" label="similarity" source="1288" target="640">
<data key="edgelabel">similarity</data>
<data key="weight">0.72</data>
<data key="xref">[Ljava.lang.String;@559994a5</data>
<data key="distance">0.8754326713279024</data>
</edge>
<edge id="2884-361" label="similarity" source="2884" target="361">
<data key="edgelabel">similarity</data>
<data key="weight">0.7</data>
<data key="xref">[Ljava.lang.String;@559994a5</data>
<data key="distance">0.9416487176130744</data>
</edge>
<edge id="1288-297" label="similarity" source="1288" target="297">
<data key="edgelabel">similarity</data>
<data key="weight">0.65</data>
<data key="xref">[Ljava.lang.String;@559994a5</data>
<data key="distance">1.1003952114285949</data>
</edge>
<edge id="7526-145" label="similarity" source="7526" target="145">
<data key="edgelabel">similarity</data>
<data key="weight">0.71</data>
<data key="xref">[Ljava.lang.String;@559994a5</data>
<data key="distance">0.9206298714696755</data>
</edge>
<edge id="2884-48" label="similarity" source="2884" target="48">
<data key="edgelabel">similarity</data>
<data key="weight">0.69</data>
<data key="xref">[Ljava.lang.String;@559994a5</data>
<data key="distance">0.9922280507980333</data>
</edge>
<edge id="49-23" label="similarity" source="49" target="23">
<data key="edgelabel">similarity</data>
<data key="weight">0.74</data>
<data key="xref">[Ljava.lang.String;@559994a5</data>
<data key="distance">0.8148910447406537</data>
</edge>
<edge id="49-12008" label="similarity" source="49" target="12008">
<data key="edgelabel">similarity</data>
<data key="weight">0.69</data>
<data key="xref">[Ljava.lang.String;@559994a5</data>
<data key="distance">0.9773754126941082</data>
</edge>
<edge id="49-511" label="similarity" source="49" target="511">
<data key="edgelabel">similarity</data>
<data key="weight">0.67</data>
<data key="xref">[Ljava.lang.String;@559994a5</data>
<data key="distance">1.0449421603027902</data>
</edge>
<edge id="49-522" label="similarity" source="49" target="522">
<data key="edgelabel">similarity</data>
<data key="weight">0.67</data>
<data key="xref">[Ljava.lang.String;@559994a5</data>
<data key="distance">1.0560006534671866</data>
</edge>
<edge id="7526-561" label="similarity" source="7526" target="561">
<data key="edgelabel">similarity</data>
<data key="weight">0.69</data>
<data key="xref">[Ljava.lang.String;@559994a5</data>
<data key="distance">0.9834961449320582</data>
</edge>
<edge id="51-0" label="similarity" source="51" target="0">
<data key="edgelabel">similarity</data>
<data key="weight">0.79</data>
<data key="xref">[Ljava.lang.String;@559994a5</data>
<data key="distance">0.6528603318893466</data>
</edge>
<edge id="49-5293" label="similarity" source="49" target="5293">
<data key="edgelabel">similarity</data>
<data key="weight">0.65</data>
<data key="xref">[Ljava.lang.String;@559994a5</data>
<data key="distance">1.1250190725863138</data>
</edge>
<edge id="4737-2702" label="similarity" source="4737" target="2702">
<data key="edgelabel">similarity</data>
<data key="weight">0.72</data>
<data key="xref">[Ljava.lang.String;@559994a5</data>
<data key="distance">0.9062922741113503</data>
</edge>
<edge id="116-561" label="similarity" source="116" target="561">
<data key="edgelabel">similarity</data>
<data key="weight">0.73</data>
<data key="xref">[Ljava.lang.String;@559994a5</data>
<data key="distance">0.8438840487221749</data>
</edge>
<edge id="5561-517" label="similarity" source="5561" target="517">
<data key="edgelabel">similarity</data>
<data key="weight">0.79</data>
<data key="xref">[Ljava.lang.String;@559994a5</data>
<data key="distance">0.6604636868943902</data>
</edge>
<edge id="7526-11067" label="similarity" source="7526" target="11067">
<data key="edgelabel">similarity</data>
<data key="weight">0.69</data>
<data key="xref">[Ljava.lang.String;@559994a5</data>
<data key="distance">0.9940938342134902</data>
</edge>
<edge id="7526-2379" label="similarity" source="7526" target="2379">
<data key="edgelabel">similarity</data>
<data key="weight">0.67</data>
<data key="xref">[Ljava.lang.String;@559994a5</data>
<data key="distance">1.0559470232166468</data>
</edge>
<edge id="7526-3602" label="similarity" source="7526" target="3602">
<data key="edgelabel">similarity</data>
<data key="weight">0.65</data>
<data key="xref">[Ljava.lang.String;@559994a5</data>
<data key="distance">1.098727211102796</data>
</edge>
<edge id="7526-4316" label="similarity" source="7526" target="4316">
<data key="edgelabel">similarity</data>
<data key="weight">0.65</data>
<data key="xref">[Ljava.lang.String;@559994a5</data>
<data key="distance">1.1044872363553213</data>
</edge>
<edge id="51-496" label="similarity" source="51" target="496">
<data key="edgelabel">similarity</data>
<data key="weight">0.74</data>
<data key="xref">[Ljava.lang.String;@559994a5</data>
<data key="distance">0.8299802169545104</data>
</edge>
<edge id="51-9928" label="similarity" source="51" target="9928">
<data key="edgelabel">similarity</data>
<data key="weight">0.71</data>
<data key="xref">[Ljava.lang.String;@559994a5</data>
<data key="distance">0.9101686576263123</data>
</edge>
<edge id="51-39648" label="similarity" source="51" target="39648">
<data key="edgelabel">similarity</data>
<data key="weight">0.7</data>
<data key="xref">[Ljava.lang.String;@559994a5</data>
<data key="distance">0.9605311745928706</data>
</edge>
<edge id="51-9821" label="similarity" source="51" target="9821">
<data key="edgelabel">similarity</data>
<data key="weight">0.69</data>
<data key="xref">[Ljava.lang.String;@559994a5</data>
<data key="distance">0.999731044239024</data>
</edge>
<edge id="116-8925" label="similarity" source="116" target="8925">
<data key="edgelabel">similarity</data>
<data key="weight">0.72</data>
<data key="xref">[Ljava.lang.String;@559994a5</data>
<data key="distance">0.875665542683063</data>
</edge>
<edge id="4737-4734" label="similarity" source="4737" target="4734">
<data key="edgelabel">similarity</data>
<data key="weight">0.66</data>
<data key="xref">[Ljava.lang.String;@559994a5</data>
<data key="distance">1.0710219971907808</data>
</edge>
<edge id="12008-8351" label="similarity" source="12008" target="8351">
<data key="edgelabel">similarity</data>
<data key="weight">0.73</data>
<data key="xref">[Ljava.lang.String;@559994a5</data>
<data key="distance">0.8515383005890858</data>
</edge>
<edge id="12008-4267" label="similarity" source="12008" target="4267">
<data key="edgelabel">similarity</data>
<data key="weight">0.73</data>
<data key="xref">[Ljava.lang.String;@559994a5</data>
<data key="distance">0.8745678546444567</data>
</edge>
<edge id="116-20" label="similarity" source="116" target="20">
<data key="edgelabel">similarity</data>
<data key="weight">0.7</data>
<data key="xref">[Ljava.lang.String;@559994a5</data>
<data key="distance">0.9631793980551585</data>
</edge>
<edge id="116-2888" label="similarity" source="116" target="2888">
<data key="edgelabel">similarity</data>
<data key="weight">0.69</data>
<data key="xref">[Ljava.lang.String;@559994a5</data>
<data key="distance">0.978258902323042</data>
</edge>
<edge id="2906-2909" label="similarity" source="2906" target="2909">
<data key="edgelabel">similarity</data>
<data key="weight">0.76</data>
<data key="xref">[Ljava.lang.String;@559994a5</data>
<data key="distance">0.7687178963354725</data>
</edge>
<edge id="36-297" label="similarity" source="36" target="297">
<data key="edgelabel">similarity</data>
<data key="weight">0.72</data>
<data key="xref">[Ljava.lang.String;@559994a5</data>
<data key="distance">0.8919722290959116</data>
</edge>
<edge id="116-4267" label="similarity" source="116" target="4267">
<data key="edgelabel">similarity</data>
<data key="weight">0.69</data>
<data key="xref">[Ljava.lang.String;@559994a5</data>
<data key="distance">0.9942061143579013</data>
</edge>
<edge id="5561-0" label="similarity" source="5561" target="0">
<data key="edgelabel">similarity</data>
<data key="weight">0.76</data>
<data key="xref">[Ljava.lang.String;@559994a5</data>
<data key="distance">0.76120224722109</data>
</edge>
<edge id="13515-13517" label="similarity" source="13515" target="13517">
<data key="edgelabel">similarity</data>
<data key="weight">0.65</data>
<data key="xref">[Ljava.lang.String;@559994a5</data>
<data key="distance">1.1155813589351198</data>
</edge>
<edge id="12008-496" label="similarity" source="12008" target="496">
<data key="edgelabel">similarity</data>
<data key="weight">0.69</data>
<data key="xref">[Ljava.lang.String;@559994a5</data>
<data key="distance">0.9854745945412177</data>
</edge>
<edge id="12008-13192" label="similarity" source="12008" target="13192">
<data key="edgelabel">similarity</data>
<data key="weight">0.66</data>
<data key="xref">[Ljava.lang.String;@559994a5</data>
<data key="distance">1.0853913416515912</data>
</edge>
<edge id="10594-8958" label="similarity" source="10594" target="8958">
<data key="edgelabel">similarity</data>
<data key="weight">0.68</data>
<data key="xref">[Ljava.lang.String;@559994a5</data>
<data key="distance">1.027140990411008</data>
</edge>
<edge id="7901-7894" label="similarity" source="7901" target="7894">
<data key="edgelabel">similarity</data>
<data key="weight">0.71</data>
<data key="xref">[Ljava.lang.String;@559994a5</data>
<data key="distance">0.9252076384877305</data>
</edge>
<edge id="6130-297" label="similarity" source="6130" target="297">
<data key="edgelabel">similarity</data>
<data key="weight">0.66</data>
<data key="xref">[Ljava.lang.String;@559994a5</data>
<data key="distance">1.0850722774549744</data>
</edge>
<edge id="13528-7893" label="similarity" source="13528" target="7893">
<data key="edgelabel">similarity</data>
<data key="weight">0.8</data>
<data key="xref">[Ljava.lang.String;@559994a5</data>
<data key="distance">0.6406792867226679</data>
</edge>
<edge id="2848-6521" label="similarity" source="2848" target="6521">
<data key="edgelabel">similarity</data>
<data key="weight">0.7</data>
<data key="xref">[Ljava.lang.String;@559994a5</data>
<data key="distance">0.9600742118656286</data>
</edge>
<edge id="4734-2379" label="similarity" source="4734" target="2379">
<data key="edgelabel">similarity</data>
<data key="weight">0.71</data>
<data key="xref">[Ljava.lang.String;@559994a5</data>
<data key="distance">0.9361281714572781</data>
</edge>
<edge id="11067-3792" label="similarity" source="11067" target="3792">
<data key="edgelabel">similarity</data>
<data key="weight">0.67</data>
<data key="xref">[Ljava.lang.String;@559994a5</data>
<data key="distance">1.0593802645339463</data>
</edge>
<edge id="6521-3278" label="similarity" source="6521" target="3278">
<data key="edgelabel">similarity</data>
<data key="weight">0.75</data>
<data key="xref">[Ljava.lang.String;@559994a5</data>
<data key="distance">0.7910009402332498</data>
</edge>
<edge id="4734-4101" label="similarity" source="4734" target="4101">
<data key="edgelabel">similarity</data>
<data key="weight">0.7</data>
<data key="xref">[Ljava.lang.String;@559994a5</data>
<data key="distance">0.9677962537596617</data>
</edge>
<edge id="8958-42" label="similarity" source="8958" target="42">
<data key="edgelabel">similarity</data>
<data key="weight">0.75</data>
<data key="xref">[Ljava.lang.String;@559994a5</data>
<data key="distance">0.808035646754472</data>
</edge>
<edge id="4734-145" label="similarity" source="4734" target="145">
<data key="edgelabel">similarity</data>
<data key="weight">0.69</data>
<data key="xref">[Ljava.lang.String;@559994a5</data>
<data key="distance">0.9902988842195132</data>
</edge>
<edge id="4734-4267" label="similarity" source="4734" target="4267">
<data key="edgelabel">similarity</data>
<data key="weight">0.67</data>
<data key="xref">[Ljava.lang.String;@559994a5</data>
<data key="distance">1.0398770907967523</data>
</edge>
<edge id="4734-12022" label="similarity" source="4734" target="12022">
<data key="edgelabel">similarity</data>
<data key="weight">0.66</data>
<data key="xref">[Ljava.lang.String;@559994a5</data>
<data key="distance">1.091716535407964</data>
</edge>
<edge id="7894-7412" label="similarity" source="7894" target="7412">
<data key="edgelabel">similarity</data>
<data key="weight">0.71</data>
<data key="xref">[Ljava.lang.String;@559994a5</data>
<data key="distance">0.9082459212846895</data>
</edge>
<edge id="4734-6382" label="similarity" source="4734" target="6382">
<data key="edgelabel">similarity</data>
<data key="weight">0.65</data>
<data key="xref">[Ljava.lang.String;@559994a5</data>
<data key="distance">1.1249033795301544</data>
</edge>
<edge id="517-3012" label="similarity" source="517" target="3012">
<data key="edgelabel">similarity</data>
<data key="weight">0.79</data>
<data key="xref">[Ljava.lang.String;@559994a5</data>
<data key="distance">0.6636227963218959</data>
</edge>
<edge id="3278-4" label="similarity" source="3278" target="4">
<data key="edgelabel">similarity</data>
<data key="weight">0.78</data>
<data key="xref">[Ljava.lang.String;@559994a5</data>
<data key="distance">0.6875405551759501</data>
</edge>
<edge id="8958-640" label="similarity" source="8958" target="640">
<data key="edgelabel">similarity</data>
<data key="weight">0.68</data>
<data key="xref">[Ljava.lang.String;@559994a5</data>
<data key="distance">1.0335396061309208</data>
</edge>
<edge id="8958-84" label="similarity" source="8958" target="84">
<data key="edgelabel">similarity</data>
<data key="weight">0.66</data>
<data key="xref">[Ljava.lang.String;@559994a5</data>
<data key="distance">1.0736300188218233</data>
</edge>
<edge id="4424-4274" label="similarity" source="4424" target="4274">
<data key="edgelabel">similarity</data>
<data key="weight">0.81</data>
<data key="xref">[Ljava.lang.String;@559994a5</data>
<data key="distance">0.5891781325751395</data>
</edge>
<edge id="7894-4853" label="similarity" source="7894" target="4853">
<data key="edgelabel">similarity</data>
<data key="weight">0.68</data>
<data key="xref">[Ljava.lang.String;@559994a5</data>
<data key="distance">1.0272729457953853</data>
</edge>
<edge id="12530-2908" label="similarity" source="12530" target="2908">
<data key="edgelabel">similarity</data>
<data key="weight">0.74</data>
<data key="xref">[Ljava.lang.String;@559994a5</data>
<data key="distance">0.8134131563210008</data>
</edge>
<edge id="8958-2848" label="similarity" source="8958" target="2848">
<data key="edgelabel">similarity</data>
<data key="weight">0.65</data>
<data key="xref">[Ljava.lang.String;@559994a5</data>
<data key="distance">1.1156609229837717</data>
</edge>
<edge id="3278-7411" label="similarity" source="3278" target="7411">
<data key="edgelabel">similarity</data>
<data key="weight">0.68</data>
<data key="xref">[Ljava.lang.String;@559994a5</data>
<data key="distance">1.0029856501615375</data>
</edge>
<edge id="2702-5137" label="similarity" source="2702" target="5137">
<data key="edgelabel">similarity</data>
<data key="weight">0.67</data>
<data key="xref">[Ljava.lang.String;@559994a5</data>
<data key="distance">1.0406723583508297</data>
</edge>
<edge id="517-8394" label="similarity" source="517" target="8394">
<data key="edgelabel">similarity</data>
<data key="weight">0.76</data>
<data key="xref">[Ljava.lang.String;@559994a5</data>
<data key="distance">0.7500093640061599</data>
</edge>
<edge id="517-42" label="similarity" source="517" target="42">
<data key="edgelabel">similarity</data>
<data key="weight">0.72</data>
<data key="xref">[Ljava.lang.String;@559994a5</data>
<data key="distance">0.8908299274087152</data>
</edge>
<edge id="6111-6108" label="similarity" source="6111" target="6108">
<data key="edgelabel">similarity</data>
<data key="weight">0.65</data>
<data key="xref">[Ljava.lang.String;@559994a5</data>
<data key="distance">1.1297799494941</data>
</edge>
<edge id="517-7864" label="similarity" source="517" target="7864">
<data key="edgelabel">similarity</data>
<data key="weight">0.69</data>
<data key="xref">[Ljava.lang.String;@559994a5</data>
<data key="distance">0.976946686565852</data>
</edge>
<edge id="517-5293" label="similarity" source="517" target="5293">
<data key="edgelabel">similarity</data>
<data key="weight">0.68</data>
<data key="xref">[Ljava.lang.String;@559994a5</data>
<data key="distance">1.0155650834883505</data>
</edge>
<edge id="20-145" label="similarity" source="20" target="145">
<data key="edgelabel">similarity</data>
<data key="weight">0.72</data>
<data key="xref">[Ljava.lang.String;@559994a5</data>
<data key="distance">0.9005201056648114</data>
</edge>
<edge id="20-8351" label="similarity" source="20" target="8351">
<data key="edgelabel">similarity</data>
<data key="weight">0.66</data>
<data key="xref">[Ljava.lang.String;@559994a5</data>
<data key="distance">1.0924935765283303</data>
</edge>
<edge id="4101-4" label="similarity" source="4101" target="4">
<data key="edgelabel">similarity</data>
<data key="weight">0.68</data>
<data key="xref">[Ljava.lang.String;@559994a5</data>
<data key="distance">1.0052272384386056</data>
</edge>
<edge id="4101-25" label="similarity" source="4101" target="25">
<data key="edgelabel">similarity</data>
<data key="weight">0.67</data>
<data key="xref">[Ljava.lang.String;@559994a5</data>
<data key="distance">1.0631751855516622</data>
</edge>
<edge id="13235-13234" label="similarity" source="13235" target="13234">
<data key="edgelabel">similarity</data>
<data key="weight">0.95</data>
<data key="xref">[Ljava.lang.String;@559994a5</data>
<data key="distance">0.14348830003609717</data>
</edge>
<edge id="84-361" label="similarity" source="84" target="361">
<data key="edgelabel">similarity</data>
<data key="weight">0.76</data>
<data key="xref">[Ljava.lang.String;@559994a5</data>
<data key="distance">0.7517405363799771</data>
</edge>
<edge id="2379-9905" label="similarity" source="2379" target="9905">
<data key="edgelabel">similarity</data>
<data key="weight">0.73</data>
<data key="xref">[Ljava.lang.String;@559994a5</data>
<data key="distance">0.8752155261078476</data>
</edge>
<edge id="42-0" label="similarity" source="42" target="0">
<data key="edgelabel">similarity</data>
<data key="weight">0.73</data>
<data key="xref">[Ljava.lang.String;@559994a5</data>
<data key="distance">0.8511162238775123</data>
</edge>
<edge id="12022-12021" label="similarity" source="12022" target="12021">
<data key="edgelabel">similarity</data>
<data key="weight">0.75</data>
<data key="xref">[Ljava.lang.String;@559994a5</data>
<data key="distance">0.8061207187213321</data>
</edge>
<edge id="6382-10922" label="similarity" source="6382" target="10922">
<data key="edgelabel">similarity</data>
<data key="weight">0.75</data>
<data key="xref">[Ljava.lang.String;@559994a5</data>
<data key="distance">0.7976744202744194</data>
</edge>
<edge id="84-7864" label="similarity" source="84" target="7864">
<data key="edgelabel">similarity</data>
<data key="weight">0.74</data>
<data key="xref">[Ljava.lang.String;@559994a5</data>
<data key="distance">0.8350953856851061</data>
</edge>
<edge id="2379-3668" label="similarity" source="2379" target="3668">
<data key="edgelabel">similarity</data>
<data key="weight">0.71</data>
<data key="xref">[Ljava.lang.String;@559994a5</data>
<data key="distance">0.9089213552716937</data>
</edge>
<edge id="12022-4801" label="similarity" source="12022" target="4801">
<data key="edgelabel">similarity</data>
<data key="weight">0.73</data>
<data key="xref">[Ljava.lang.String;@559994a5</data>
<data key="distance">0.8575357960839073</data>
</edge>
<edge id="2379-48" label="similarity" source="2379" target="48">
<data key="edgelabel">similarity</data>
<data key="weight">0.71</data>
<data key="xref">[Ljava.lang.String;@559994a5</data>
<data key="distance">0.9254072327431041</data>
</edge>
<edge id="2379-84" label="similarity" source="2379" target="84">
<data key="edgelabel">similarity</data>
<data key="weight">0.7</data>
<data key="xref">[Ljava.lang.String;@559994a5</data>
<data key="distance">0.9521099246968826</data>
</edge>
<edge id="10445-7894" label="similarity" source="10445" target="7894">
<data key="edgelabel">similarity</data>
<data key="weight">0.68</data>
<data key="xref">[Ljava.lang.String;@559994a5</data>
<data key="distance">1.0111737249386572</data>
</edge>
<edge id="2379-4853" label="similarity" source="2379" target="4853">
<data key="edgelabel">similarity</data>
<data key="weight">0.65</data>
<data key="xref">[Ljava.lang.String;@559994a5</data>
<data key="distance">1.1031799971199203</data>
</edge>
<edge id="561-511" label="similarity" source="561" target="511">
<data key="edgelabel">similarity</data>
<data key="weight">0.76</data>
<data key="xref">[Ljava.lang.String;@559994a5</data>
<data key="distance">0.7700506343972203</data>
</edge>
<edge id="561-23" label="similarity" source="561" target="23">
<data key="edgelabel">similarity</data>
<data key="weight">0.76</data>
<data key="xref">[Ljava.lang.String;@559994a5</data>
<data key="distance">0.7786474420730015</data>
</edge>
<edge id="3012-361" label="similarity" source="3012" target="361">
<data key="edgelabel">similarity</data>
<data key="weight">0.77</data>
<data key="xref">[Ljava.lang.String;@559994a5</data>
<data key="distance">0.7259466609275276</data>
</edge>
<edge id="3012-3668" label="similarity" source="3012" target="3668">
<data key="edgelabel">similarity</data>
<data key="weight">0.76</data>
<data key="xref">[Ljava.lang.String;@559994a5</data>
<data key="distance">0.7528434059481169</data>
</edge>
<edge id="3012-136" label="similarity" source="3012" target="136">
<data key="edgelabel">similarity</data>
<data key="weight">0.71</data>
<data key="xref">[Ljava.lang.String;@559994a5</data>
<data key="distance">0.9254232070702454</data>
</edge>
<edge id="3012-527" label="similarity" source="3012" target="527">
<data key="edgelabel">similarity</data>
<data key="weight">0.65</data>
<data key="xref">[Ljava.lang.String;@559994a5</data>
<data key="distance">1.1209090299287978</data>
</edge>
<edge id="13860-13861" label="similarity" source="13860" target="13861">
<data key="edgelabel">similarity</data>
<data key="weight">0.76</data>
<data key="xref">[Ljava.lang.String;@559994a5</data>
<data key="distance">0.7696087343639896</data>
</edge>
<edge id="12021-3668" label="similarity" source="12021" target="3668">
<data key="edgelabel">similarity</data>
<data key="weight">0.65</data>
<data key="xref">[Ljava.lang.String;@559994a5</data>
<data key="distance">1.1164193529842792</data>
</edge>
<edge id="561-12035" label="similarity" source="561" target="12035">
<data key="edgelabel">similarity</data>
<data key="weight">0.75</data>
<data key="xref">[Ljava.lang.String;@559994a5</data>
<data key="distance">0.7843480360172914</data>
</edge>
<edge id="297-3668" label="similarity" source="297" target="3668">
<data key="edgelabel">similarity</data>
<data key="weight">0.8</data>
<data key="xref">[Ljava.lang.String;@559994a5</data>
<data key="distance">0.6402667183513431</data>
</edge>
<edge id="4316-2906" label="similarity" source="4316" target="2906">
<data key="edgelabel">similarity</data>
<data key="weight">0.69</data>
<data key="xref">[Ljava.lang.String;@559994a5</data>
<data key="distance">0.984980654373187</data>
</edge>
<edge id="2908-12469" label="similarity" source="2908" target="12469">
<data key="edgelabel">similarity</data>
<data key="weight">0.7</data>
<data key="xref">[Ljava.lang.String;@559994a5</data>
<data key="distance">0.9674833261161565</data>
</edge>
<edge id="561-7864" label="similarity" source="561" target="7864">
<data key="edgelabel">similarity</data>
<data key="weight">0.72</data>
<data key="xref">[Ljava.lang.String;@559994a5</data>
<data key="distance">0.8859614582809461</data>
</edge>
<edge id="0-361" label="similarity" source="0" target="361">
<data key="edgelabel">similarity</data>
<data key="weight">0.77</data>
<data key="xref">[Ljava.lang.String;@559994a5</data>
<data key="distance">0.7244748460791556</data>
</edge>
<edge id="145-48" label="similarity" source="145" target="48">
<data key="edgelabel">similarity</data>
<data key="weight">0.73</data>
<data key="xref">[Ljava.lang.String;@559994a5</data>
<data key="distance">0.8496529518970954</data>
</edge>
<edge id="561-25" label="similarity" source="561" target="25">
<data key="edgelabel">similarity</data>
<data key="weight">0.7</data>
<data key="xref">[Ljava.lang.String;@559994a5</data>
<data key="distance">0.9610355181460113</data>
</edge>
<edge id="297-361" label="similarity" source="297" target="361">
<data key="edgelabel">similarity</data>
<data key="weight">0.76</data>
<data key="xref">[Ljava.lang.String;@559994a5</data>
<data key="distance">0.7579002286914058</data>
</edge>
<edge id="2908-7411" label="similarity" source="2908" target="7411">
<data key="edgelabel">similarity</data>
<data key="weight">0.67</data>
<data key="xref">[Ljava.lang.String;@559994a5</data>
<data key="distance">1.0442089943654733</data>
</edge>
<edge id="2908-1564" label="similarity" source="2908" target="1564">
<data key="edgelabel">similarity</data>
<data key="weight">0.67</data>
<data key="xref">[Ljava.lang.String;@559994a5</data>
<data key="distance">1.0611519177280602</data>
</edge>
<edge id="561-496" label="similarity" source="561" target="496">
<data key="edgelabel">similarity</data>
<data key="weight">0.67</data>
<data key="xref">[Ljava.lang.String;@559994a5</data>
<data key="distance">1.0443040511289559</data>
</edge>
<edge id="4267-3668" label="similarity" source="4267" target="3668">
<data key="edgelabel">similarity</data>
<data key="weight">0.74</data>
<data key="xref">[Ljava.lang.String;@559994a5</data>
<data key="distance">0.8306048346611946</data>
</edge>
<edge id="4267-48" label="similarity" source="4267" target="48">
<data key="edgelabel">similarity</data>
<data key="weight">0.71</data>
<data key="xref">[Ljava.lang.String;@559994a5</data>
<data key="distance">0.9286949335210153</data>
</edge>
<edge id="4267-8925" label="similarity" source="4267" target="8925">
<data key="edgelabel">similarity</data>
<data key="weight">0.67</data>
<data key="xref">[Ljava.lang.String;@559994a5</data>
<data key="distance">1.062238649547454</data>
</edge>
<edge id="145-25" label="similarity" source="145" target="25">
<data key="edgelabel">similarity</data>
<data key="weight">0.73</data>
<data key="xref">[Ljava.lang.String;@559994a5</data>
<data key="distance">0.851700025502528</data>
</edge>
<edge id="145-522" label="similarity" source="145" target="522">
<data key="edgelabel">similarity</data>
<data key="weight">0.68</data>
<data key="xref">[Ljava.lang.String;@559994a5</data>
<data key="distance">1.0057678687180842</data>
</edge>
<edge id="803-10917" label="similarity" source="803" target="10917">
<data key="edgelabel">similarity</data>
<data key="weight">0.87</data>
<data key="xref">[Ljava.lang.String;@559994a5</data>
<data key="distance">0.40792234538552574</data>
</edge>
<edge id="351-23" label="similarity" source="351" target="23">
<data key="edgelabel">similarity</data>
<data key="weight">0.68</data>
<data key="xref">[Ljava.lang.String;@559994a5</data>
<data key="distance">1.0078941047040937</data>
</edge>
<edge id="10922-12770" label="similarity" source="10922" target="12770">
<data key="edgelabel">similarity</data>
<data key="weight">0.77</data>
<data key="xref">[Ljava.lang.String;@559994a5</data>
<data key="distance">0.7251193255073531</data>
</edge>
<edge id="136-7864" label="similarity" source="136" target="7864">
<data key="edgelabel">similarity</data>
<data key="weight">0.7</data>
<data key="xref">[Ljava.lang.String;@559994a5</data>
<data key="distance">0.9490199673205356</data>
</edge>
<edge id="136-803" label="similarity" source="136" target="803">
<data key="edgelabel">similarity</data>
<data key="weight">0.68</data>
<data key="xref">[Ljava.lang.String;@559994a5</data>
<data key="distance">1.0084908530631658</data>
</edge>
<edge id="0-48" label="similarity" source="0" target="48">
<data key="edgelabel">similarity</data>
<data key="weight">0.74</data>
<data key="xref">[Ljava.lang.String;@559994a5</data>
<data key="distance">0.8300618849180056</data>
</edge>
<edge id="351-522" label="similarity" source="351" target="522">
<data key="edgelabel">similarity</data>
<data key="weight">0.66</data>
<data key="xref">[Ljava.lang.String;@559994a5</data>
<data key="distance">1.0836162116530048</data>
</edge>
<edge id="10922-13405" label="similarity" source="10922" target="13405">
<data key="edgelabel">similarity</data>
<data key="weight">0.75</data>
<data key="xref">[Ljava.lang.String;@559994a5</data>
<data key="distance">0.8027345001480163</data>
</edge>
<edge id="803-4" label="similarity" source="803" target="4">
<data key="edgelabel">similarity</data>
<data key="weight">0.72</data>
<data key="xref">[Ljava.lang.String;@559994a5</data>
<data key="distance">0.8859609848734743</data>
</edge>
<edge id="3322-0" label="similarity" source="3322" target="0">
<data key="edgelabel">similarity</data>
<data key="weight">0.72</data>
<data key="xref">[Ljava.lang.String;@559994a5</data>
<data key="distance">0.9005997506818829</data>
</edge>
<edge id="2888-23" label="similarity" source="2888" target="23">
<data key="edgelabel">similarity</data>
<data key="weight">0.77</data>
<data key="xref">[Ljava.lang.String;@559994a5</data>
<data key="distance">0.7462885644994321</data>
</edge>
<edge id="2819-6665" label="similarity" source="2819" target="6665">
<data key="edgelabel">similarity</data>
<data key="weight">0.76</data>
<data key="xref">[Ljava.lang.String;@559994a5</data>
<data key="distance">0.7750659324961502</data>
</edge>
<edge id="10922-12469" label="similarity" source="10922" target="12469">
<data key="edgelabel">similarity</data>
<data key="weight">0.71</data>
<data key="xref">[Ljava.lang.String;@559994a5</data>
<data key="distance">0.9364479574090772</data>
</edge>
<edge id="10922-13644" label="similarity" source="10922" target="13644">
<data key="edgelabel">similarity</data>
<data key="weight">0.66</data>
<data key="xref">[Ljava.lang.String;@559994a5</data>
<data key="distance">1.0749882197181189</data>
</edge>
<edge id="0-3668" label="similarity" source="0" target="3668">
<data key="edgelabel">similarity</data>
<data key="weight">0.73</data>
<data key="xref">[Ljava.lang.String;@559994a5</data>
<data key="distance">0.865608206681872</data>
</edge>
<edge id="3322-9928" label="similarity" source="3322" target="9928">
<data key="edgelabel">similarity</data>
<data key="weight">0.69</data>
<data key="xref">[Ljava.lang.String;@559994a5</data>
<data key="distance">0.994704028311272</data>
</edge>
<edge id="10922-0" label="similarity" source="10922" target="0">
<data key="edgelabel">similarity</data>
<data key="weight">0.66</data>
<data key="xref">[Ljava.lang.String;@559994a5</data>
<data key="distance">1.0979176916893334</data>
</edge>
<edge id="10922-7901" label="similarity" source="10922" target="7901">
<data key="edgelabel">similarity</data>
<data key="weight">0.65</data>
<data key="xref">[Ljava.lang.String;@559994a5</data>
<data key="distance">1.122139617141146</data>
</edge>
<edge id="2888-48" label="similarity" source="2888" target="48">
<data key="edgelabel">similarity</data>
<data key="weight">0.73</data>
<data key="xref">[Ljava.lang.String;@559994a5</data>
<data key="distance">0.8511320638054164</data>
</edge>
<edge id="496-8" label="similarity" source="496" target="8">
<data key="edgelabel">similarity</data>
<data key="weight">0.75</data>
<data key="xref">[Ljava.lang.String;@559994a5</data>
<data key="distance">0.8097078348179864</data>
</edge>
<edge id="13192-39648" label="similarity" source="13192" target="39648">
<data key="edgelabel">similarity</data>
<data key="weight">0.9</data>
<data key="xref">[Ljava.lang.String;@559994a5</data>
<data key="distance">0.3239199851342787</data>
</edge>
<edge id="2888-4" label="similarity" source="2888" target="4">
<data key="edgelabel">similarity</data>
<data key="weight">0.66</data>
<data key="xref">[Ljava.lang.String;@559994a5</data>
<data key="distance">1.0979832535711422</data>
</edge>
<edge id="4801-3668" label="similarity" source="4801" target="3668">
<data key="edgelabel">similarity</data>
<data key="weight">0.73</data>
<data key="xref">[Ljava.lang.String;@559994a5</data>
<data key="distance">0.848002250286354</data>
</edge>
<edge id="4-9905" label="similarity" source="4" target="9905">
<data key="edgelabel">similarity</data>
<data key="weight">0.76</data>
<data key="xref">[Ljava.lang.String;@559994a5</data>
<data key="distance">0.7568181192440843</data>
</edge>
<edge id="4-7864" label="similarity" source="4" target="7864">
<data key="edgelabel">similarity</data>
<data key="weight">0.74</data>
<data key="xref">[Ljava.lang.String;@559994a5</data>
<data key="distance">0.8413827752826277</data>
</edge>
<edge id="4801-5316" label="similarity" source="4801" target="5316">
<data key="edgelabel">similarity</data>
<data key="weight">0.66</data>
<data key="xref">[Ljava.lang.String;@559994a5</data>
<data key="distance">1.0728980064888838</data>
</edge>
<edge id="13192-3668" label="similarity" source="13192" target="3668">
<data key="edgelabel">similarity</data>
<data key="weight">0.74</data>
<data key="xref">[Ljava.lang.String;@559994a5</data>
<data key="distance">0.8377937104657879</data>
</edge>
<edge id="13192-4795" label="similarity" source="13192" target="4795">
<data key="edgelabel">similarity</data>
<data key="weight">0.7</data>
<data key="xref">[Ljava.lang.String;@559994a5</data>
<data key="distance">0.9543525093430167</data>
</edge>
<edge id="13234-8925" label="similarity" source="13234" target="8925">
<data key="edgelabel">similarity</data>
<data key="weight">0.94</data>
<data key="xref">[Ljava.lang.String;@559994a5</data>
<data key="distance">0.17613582536702033</data>
</edge>
<edge id="496-5561" label="similarity" source="496" target="5561">
<data key="edgelabel">similarity</data>
<data key="weight">0.73</data>
<data key="xref">[Ljava.lang.String;@559994a5</data>
<data key="distance">0.8748016413326254</data>
</edge>
<edge id="496-24067" label="similarity" source="496" target="24067">
<data key="edgelabel">similarity</data>
<data key="weight">0.71</data>
<data key="xref">[Ljava.lang.String;@559994a5</data>
<data key="distance">0.9190194475272077</data>
</edge>
<edge id="13234-20" label="similarity" source="13234" target="20">
<data key="edgelabel">similarity</data>
<data key="weight">0.67</data>
<data key="xref">[Ljava.lang.String;@559994a5</data>
<data key="distance">1.0429123130122882</data>
</edge>
<edge id="4-3012" label="similarity" source="4" target="3012">
<data key="edgelabel">similarity</data>
<data key="weight">0.71</data>
<data key="xref">[Ljava.lang.String;@559994a5</data>
<data key="distance">0.9334541606548038</data>
</edge>
<edge id="4-2848" label="similarity" source="4" target="2848">
<data key="edgelabel">similarity</data>
<data key="weight">0.66</data>
<data key="xref">[Ljava.lang.String;@559994a5</data>
<data key="distance">1.0940847718345275</data>
</edge>
<edge id="496-48" label="similarity" source="496" target="48">
<data key="edgelabel">similarity</data>
<data key="weight">0.7</data>
<data key="xref">[Ljava.lang.String;@559994a5</data>
<data key="distance">0.9649774779080058</data>
</edge>
<edge id="24067-361" label="similarity" source="24067" target="361">
<data key="edgelabel">similarity</data>
<data key="weight">0.79</data>
<data key="xref">[Ljava.lang.String;@559994a5</data>
<data key="distance">0.6758823039742766</data>
</edge>
<edge id="24067-12035" label="similarity" source="24067" target="12035">
<data key="edgelabel">similarity</data>
<data key="weight">0.75</data>
<data key="xref">[Ljava.lang.String;@559994a5</data>
<data key="distance">0.7979341661988348</data>
</edge>
<edge id="24067-2888" label="similarity" source="24067" target="2888">
<data key="edgelabel">similarity</data>
<data key="weight">0.68</data>
<data key="xref">[Ljava.lang.String;@559994a5</data>
<data key="distance">1.0167501555692953</data>
</edge>
<edge id="8-13192" label="similarity" source="8" target="13192">
<data key="edgelabel">similarity</data>
<data key="weight">0.69</data>
<data key="xref">[Ljava.lang.String;@559994a5</data>
<data key="distance">0.9990796922157039</data>
</edge>
<edge id="8-297" label="similarity" source="8" target="297">
<data key="edgelabel">similarity</data>
<data key="weight">0.66</data>
<data key="xref">[Ljava.lang.String;@559994a5</data>
<data key="distance">1.0753850883647489</data>
</edge>
<edge id="5317-3668" label="similarity" source="5317" target="3668">
<data key="edgelabel">similarity</data>
<data key="weight">0.68</data>
<data key="xref">[Ljava.lang.String;@559994a5</data>
<data key="distance">1.0028568527266184</data>
</edge>
<edge id="23-193" label="similarity" source="23" target="193">
<data key="edgelabel">similarity</data>
<data key="weight">0.65</data>
<data key="xref">[Ljava.lang.String;@559994a5</data>
<data key="distance">1.1217895917442748</data>
</edge>
<edge id="3668-7864" label="similarity" source="3668" target="7864">
<data key="edgelabel">similarity</data>
<data key="weight">0.77</data>
<data key="xref">[Ljava.lang.String;@559994a5</data>
<data key="distance">0.7368758454760344</data>
</edge>
<edge id="5317-5316" label="similarity" source="5317" target="5316">
<data key="edgelabel">similarity</data>
<data key="weight">0.66</data>
<data key="xref">[Ljava.lang.String;@559994a5</data>
<data key="distance">1.0665538855075802</data>
</edge>
<edge id="12035-640" label="similarity" source="12035" target="640">
<data key="edgelabel">similarity</data>
<data key="weight">0.66</data>
<data key="xref">[Ljava.lang.String;@559994a5</data>
<data key="distance">1.0752428831625713</data>
</edge>
<edge id="3668-51" label="similarity" source="3668" target="51">
<data key="edgelabel">similarity</data>
<data key="weight">0.72</data>
<data key="xref">[Ljava.lang.String;@559994a5</data>
<data key="distance">0.8933956673528839</data>
</edge>
<edge id="3668-2884" label="similarity" source="3668" target="2884">
<data key="edgelabel">similarity</data>
<data key="weight">0.7</data>
<data key="xref">[Ljava.lang.String;@559994a5</data>
<data key="distance">0.9534124494049572</data>
</edge>
<edge id="3668-4101" label="similarity" source="3668" target="4101">
<data key="edgelabel">similarity</data>
<data key="weight">0.66</data>
<data key="xref">[Ljava.lang.String;@559994a5</data>
<data key="distance">1.0975471244363177</data>
</edge>
<edge id="522-7864" label="similarity" source="522" target="7864">
<data key="edgelabel">similarity</data>
<data key="weight">0.65</data>
<data key="xref">[Ljava.lang.String;@559994a5</data>
<data key="distance">1.1150244701570586</data>
</edge>
<edge id="48-49" label="similarity" source="48" target="49">
<data key="edgelabel">similarity</data>
<data key="weight">0.72</data>
<data key="xref">[Ljava.lang.String;@559994a5</data>
<data key="distance">0.8894502150056075</data>
</edge>
<edge id="48-116" label="similarity" source="48" target="116">
<data key="edgelabel">similarity</data>
<data key="weight">0.7</data>
<data key="xref">[Ljava.lang.String;@559994a5</data>
<data key="distance">0.9444445030815738</data>
</edge>
<edge id="48-12035" label="similarity" source="48" target="12035">
<data key="edgelabel">similarity</data>
<data key="weight">0.68</data>
<data key="xref">[Ljava.lang.String;@559994a5</data>
<data key="distance">1.0128197110839654</data>
</edge>
<edge id="48-351" label="similarity" source="48" target="351">
<data key="edgelabel">similarity</data>
<data key="weight">0.68</data>
<data key="xref">[Ljava.lang.String;@559994a5</data>
<data key="distance">1.031506665763697</data>
</edge>
<edge id="48-5293" label="similarity" source="48" target="5293">
<data key="edgelabel">similarity</data>
<data key="weight">0.67</data>
<data key="xref">[Ljava.lang.String;@559994a5</data>
<data key="distance">1.0369167712896366</data>
</edge>
<edge id="361-8394" label="similarity" source="361" target="8394">
<data key="edgelabel">similarity</data>
<data key="weight">0.77</data>
<data key="xref">[Ljava.lang.String;@559994a5</data>
<data key="distance">0.7173078040926302</data>
</edge>
<edge id="361-561" label="similarity" source="361" target="561">
<data key="edgelabel">similarity</data>
<data key="weight">0.72</data>
<data key="xref">[Ljava.lang.String;@559994a5</data>
<data key="distance">0.8846371873817405</data>
</edge>
<edge id="361-640" label="similarity" source="361" target="640">
<data key="edgelabel">similarity</data>
<data key="weight">0.67</data>
<data key="xref">[Ljava.lang.String;@559994a5</data>
<data key="distance">1.0506221413690187</data>
</edge>
<edge id="640-1468" label="similarity" source="640" target="1468">
<data key="edgelabel">similarity</data>
<data key="weight">0.71</data>
<data key="xref">[Ljava.lang.String;@559994a5</data>
<data key="distance">0.9170576707958453</data>
</edge>
<edge id="7864-8394" label="similarity" source="7864" target="8394">
<data key="edgelabel">similarity</data>
<data key="weight">0.69</data>
<data key="xref">[Ljava.lang.String;@559994a5</data>
<data key="distance">0.982687374131699</data>
</edge>
</graph>
</graphml>
